# Supplementary material for: Deep Transcriptomic Analysis of Black Rockfish (Sebastes schlegelii) Provides New Insights on Responses to Acute Temperature Stress
Source: Sci Rep. 2018 Jun 14;8:9113. doi: 10.1038/s41598-018-27013-z (PMC6002380; doi:10.1038/s41598-018-27013-z)
Supplement: Supplementary file 2 — supplement 2 [file 41598_2018_27013_MOESM2_ESM.xlsx]

## Sheet: Sheet1
Information of 584 differential expressed genes in all three comparisons (HT vs NT, HT vs LT and LT vs NT)
gene_id	sample_readcount(HT)	sample_readcount(LT)	sample_readcount(NT)	sample_fpkm(HT)	sample_fpkm(LT)	sample_fpkm(NT)	Gene Length	NR GI	NR ID	NR Score	NR Evalue	NR Description	NT GI	NT ID	NT Score	NT Evalue	NT Description	KO ID	KO Name	KO Description	Http Link	Swissprot ID	Swissprot Score	Swissprot Evalue	Swissprot Description	PFAM ID	PFAM description	Gene Ontology Biological Pathway	BP Description	Gene Ontology Molecular Function	MF Description	Gene Ontology Cellular Component	CC Description	KOG ID	KOG Description	UP_DOWN_REGULATION(HTvsLT)	log2ratio(HTvsLT)	q value(HTvsLT)	UP_DOWN_REGULATION(LTvsNT)	log2ratio(LTvsNT)	q value(LTvsNT)	UP_DOWN_REGULATION(HTvsNT)	log2ratio(HTvsNT)	q value(HTvsNT)	CDS_flag
c104567_g1	3263	1064	1223	23.05	7.41	10.18	2895	657554550	XP_008281745.1	3428	0	PREDICTED: acetoacetyl-CoA synthetase [Stegastes partitus]	657554549	XM_008283523.1	1421	0	PREDICTED: Stegastes partitus acetoacetyl-CoA synthetase (aacs), mRNA	K01907	AACS, acsA	acetoacetyl-CoA synthetase	http://www.genome.jp/dbget-bin/www_bget?ko:K01907	A3QK15	3114	0	Acetoacetyl-CoA synthetase OS=Danio rerio GN=aacs PE=2 SV=1	PF00501	AMP-binding enzyme	GO:0008152	metabolic process	GO:0003824	catalytic activity	--	--	KOG1175	Acyl-CoA synthetase	UP	1.5646	0.0041376	FALSE	-0.31678	0.99968	FALSE	1.3023	0.15309	blast,frame:-2 start:2687 end:636
c51806_g1	44	2429	883	2.02	121.76	52.18	619	--	--	--	--	--	--	--	--	--	--	--	--	--	--	--	--	--	--	--	--	--	--	--	--	--	--	--	--	DOWN	-5.8388	1.2199e-09	FALSE	1.344	0.22908	DOWN	-4.4403	0.0011403	--
c91447_g1	127320	36115	24776	681.76	212.42	173.01	3377	657583451	XP_008295832.1	1095	5.34333e-137	PREDICTED: induced myeloid leukemia cell differentiation protein Mcl-1-like [Stegastes partitus]	327239753	GU988698.1	122	2.3202e-54	Epinephelus coioides induced myeloid leukemia cell differentiation protein Mcl-1-like protein mRNA, partial cds	K02539	MCL1	myeloid leukemia cell differntiation protein MCL-1	http://www.genome.jp/dbget-bin/www_bget?ko:K02539	Q9Z1P3	378	1.07824e-37	Induced myeloid leukemia cell differentiation protein Mcl-1 homolog OS=Rattus norvegicus GN=Mcl1 PE=1 SV=2	PF00452	Apoptosis regulator proteins, Bcl-2 family	GO:0042981	regulation of apoptotic process	--	--	--	--	--	--	UP	1.7657	5.0141e-174	FALSE	0.4278	0.083194	UP	2.248	2.1818e-218	blast,frame:3 start:579 end:1430
c100607_g1	1636	3986	3823	12.96	34.67	39.47	2365	808873287	KKF22635.1	1743	0	Phosphotriesterase-related protein [Larimichthys crocea]	734601278	XM_010729233.1	873	0	PREDICTED: Larimichthys crocea phosphotriesterase related (pter), transcript variant X2, mRNA	K07048	PTER, php	phosphotriesterase-related protein	http://www.genome.jp/dbget-bin/www_bget?ko:K07048	Q4RWX9	1651	0	Phosphotriesterase-related protein OS=Tetraodon nigroviridis GN=pter PE=3 SV=1	PF01026//PF01244//PF02126//PF08046	TatD related DNase//Membrane dipeptidase (Peptidase family M19)//Phosphotriesterase family//IlvGEDA operon leader peptide	GO:0006308//GO:0006508//GO:0009082//GO:0009056	DNA catabolic process//proteolysis//branched-chain amino acid biosynthetic process//catabolic process	GO:0016888//GO:0016805//GO:0008270	endodeoxyribonuclease activity, producing 5'-phosphomonoesters//dipeptidase activity//zinc ion binding	--	--	--	--	DOWN	-1.3369	0.00047908	FALSE	-0.055615	0.99968	DOWN	-1.338	1.0167e-05	blast,frame:-1 start:2242 end:1184
c88305_g1	6185	84	112	53.13	0.79	1.25	2201	657550600	XP_008279883.1	1852	0	PREDICTED: serpin H1 isoform X2 [Stegastes partitus]>gi|657550603|ref|XP_008279884.1| PREDICTED: serpin H1 isoform X2 [Stegastes partitus]	736260573	XM_010791265.1	871	0	PREDICTED: Notothenia coriiceps serpin peptidase inhibitor, clade H (heat shock protein 47), member 1, (collagen binding protein 1) (serpinh1), transcript variant X2, mRNA	K09501	SERPINH1, HSP47	serpin peptidase inhibitor, clade H, member 1	http://www.genome.jp/dbget-bin/www_bget?ko:K09501	P13731	1507	0	Serpin H1 OS=Gallus gallus GN=SERPINH1 PE=1 SV=2	--	--	--	--	--	--	--	--	KOG2392	Serpin	UP	6.1501	3.5735e-23	FALSE	-0.53089	0.99968	UP	5.6738	2.7543e-23	blast,frame:1 start:1 end:1311
c69603_g1	10485	2566	1728	121.05	32.51	25.96	1703	498965835	XP_004546275.1	711	1.34752e-87	PREDICTED: prostaglandin E synthase 3 [Maylandia zebra]>gi|548366001|ref|XP_005731833.1| PREDICTED: prostaglandin E synthase 3-like [Pundamilia nyererei]	736209093	XM_010778387.1	1016	0	PREDICTED: Notothenia coriiceps prostaglandin E synthase 3 (cytosolic) (ptges3), mRNA	K15730	PTGES3	cytosolic prostaglandin-E synthase	http://www.genome.jp/dbget-bin/www_bget?ko:K15730	Q5NVM4	568	6.14285e-68	Prostaglandin E synthase 3 OS=Pongo abelii GN=PTGES3 PE=2 SV=1	PF06754	Phosphonate metabolism protein PhnG	GO:0015716//GO:0019634	organic phosphonate transport//organic phosphonate metabolic process	--	--	--	--	KOG3158	HSP90 co-chaperone p23	UP	1.9786	4.9637e-16	FALSE	0.45457	0.99968	UP	2.4877	6.3916e-20	blast,frame:2 start:128 end:664
c89833_g1	12735	85	41	189.06	1.38	0.79	1381	736296931	XP_010791736.1	1413	0	PREDICTED: BAG family molecular chaperone regulator 3 [Notothenia coriiceps]	736296930	XM_010793434.1	705	0	PREDICTED: Notothenia coriiceps BCL2-associated athanogene 3 (bag3), mRNA	K09557	BAG3	BCL2-associated athanogene 3	http://www.genome.jp/dbget-bin/www_bget?ko:K09557	O95817	335	1.39343e-32	BAG family molecular chaperone regulator 3 OS=Homo sapiens GN=BAG3 PE=1 SV=3	PF00397	WW domain	--	--	GO:0005515	protein binding	--	--	KOG0940	Ubiquitin protein ligase RSP5/NEDD4	UP	7.175	1.097e-46	FALSE	0.93599	0.99968	UP	8.1655	6.5023e-44	blast,frame:-2 start:1197 end:1
c108247_g6	7296	14366	11778	38.92	84.17	81.93	3389	56694630	AAW23033.1	1520	0	sex hormone-binding globulin [Dicentrarchus labrax]	56694629	AY700574.1	745	0	Dicentrarchus labrax sex hormone-binding globulin mRNA, complete cds	--	--	--	--	Q62588	359	1.32276e-34	Sex hormone-binding globulin OS=Phodopus sungorus GN=SHBG PE=2 SV=1	PF00253//PF00323	Ribosomal protein S14p/S29e//Mammalian defensin	GO:0042254//GO:0006952//GO:0006412	ribosome biogenesis//defense response//translation	GO:0003735	structural constituent of ribosome	GO:0005576//GO:0005840//GO:0005622	extracellular region//ribosome//intracellular	KOG1836	Extracellular matrix glycoprotein Laminin subunits alpha and gamma	DOWN	-1.0296	9.84e-11	FALSE	0.17071	0.99968	FALSE	-0.80437	6.6931e-10	blast,frame:-2 start:2752 end:1574
c88250_g1	1772	3679	4315	16.09	36.05	52.27	2316	734619669	XP_010737647.1	2283	0	PREDICTED: aldehyde dehydrogenase family 8 member A1 [Larimichthys crocea]	734619668	XM_010739345.1	978	0	PREDICTED: Larimichthys crocea aldehyde dehydrogenase 8 family, member A1 (aldh8a1), mRNA	--	--	--	--	Q66I21	2124	0	Aldehyde dehydrogenase family 8 member A1 OS=Danio rerio GN=aldh8a1 PE=2 SV=1	PF00171	Aldehyde dehydrogenase family	GO:0008152//GO:0055114	metabolic process//oxidation-reduction process	GO:0016491	oxidoreductase activity	--	--	KOG2450	Aldehyde dehydrogenase	FALSE	-1.106	0.010497	FALSE	-0.3459	0.99968	DOWN	-1.3974	6.437e-07	blast,frame:3 start:114 end:1586
c100974_g1	2233	5572	4560	17.81	48.8	47.39	2351	808865580	KKF16432.1	877	2.46455e-109	Nucleoside diphosphate kinase, mitochondrial [Larimichthys crocea]	734630174	XM_010745114.1	443	0	PREDICTED: Larimichthys crocea nucleoside diphosphate kinase, mitochondrial-like (LOC104930348), transcript variant X1, mRNA	K00940	ndk, NME	nucleoside-diphosphate kinase	http://www.genome.jp/dbget-bin/www_bget?ko:K00940	O00746	566	9.65852e-66	Nucleoside diphosphate kinase, mitochondrial OS=Homo sapiens GN=NME4 PE=1 SV=1	PF00334	Nucleoside diphosphate kinase	GO:0006144//GO:0006228//GO:0006206//GO:0006165//GO:0006241//GO:0006183	purine nucleobase metabolic process//UTP biosynthetic process//pyrimidine nucleobase metabolic process//nucleoside diphosphate phosphorylation//CTP biosynthetic process//GTP biosynthetic process	GO:0004550	nucleoside diphosphate kinase activity	--	--	KOG0888	Nucleoside diphosphate kinase	DOWN	-1.3713	4.2943e-06	FALSE	0.17331	0.99968	DOWN	-1.1435	1.2326e-05	blast,frame:-1 start:2294 end:1629
c53679_g1	98	1199	608	2.5	33.51	20.1	910	--	--	--	--	--	--	--	--	--	--	--	--	--	--	--	--	--	--	PF15510//PF15221	Centromere kinetochore component W//Lens epithelial cell protein LEP503	GO:0007067//GO:0007275//GO:0051382	mitotic nuclear division//multicellular organismal development//kinetochore assembly	GO:0003677	DNA binding	--	--	--	--	DOWN	-3.665	0.00095402	FALSE	0.86384	0.99968	FALSE	-2.7467	0.12189	estscan,start:1 end:54
c109911_g2	1852	450	264	41.49	10.97	8.09	1040	657522859	XP_008288866.1	1249	2.56144e-170	PREDICTED: uridine-cytidine kinase 2-B [Stegastes partitus]	734640635	XM_010750865.1	710	0	PREDICTED: Larimichthys crocea uridine-cytidine kinase 2-B (LOC104935075), mRNA	K00876	udk, UCK	uridine kinase	http://www.genome.jp/dbget-bin/www_bget?ko:K00876	Q7ZV79	1148	1.83325e-156	Uridine-cytidine kinase 2-B OS=Danio rerio GN=uck2b PE=2 SV=1	PF07813//PF01121//PF00485//PF06414//PF02224	LTXXQ motif family protein//Dephospho-CoA kinase//Phosphoribulokinase / Uridine kinase family//Zeta toxin//Cytidylate kinase	GO:0006206//GO:0006139//GO:0008152//GO:0015940//GO:0015937	pyrimidine nucleobase metabolic process//nucleobase-containing compound metabolic process//metabolic process//pantothenate biosynthetic process//coenzyme A biosynthetic process	GO:0016301//GO:0004127//GO:0004140//GO:0005524	kinase activity//cytidylate kinase activity//dephospho-CoA kinase activity//ATP binding	GO:0042597	periplasmic space	KOG4203	Armadillo/beta-Catenin/plakoglobin	FALSE	1.989	0.018862	FALSE	0.65354	0.99968	UP	2.697	0.0020597	blast,frame:-2 start:1018 end:146
c82670_g1	9726	6827	4284	129.87	102.81	75.27	1934	348541047	XP_003457998.1	1902	0	PREDICTED: beta,beta-carotene 15,15'-monooxygenase-like [Oreochromis niloticus]	56306698	CR726181.2	729	0	Tetraodon nigroviridis full-length cDNA	K00515	BCMO1, BCDO1	beta-carotene 15,15'-monooxygenase	http://www.genome.jp/dbget-bin/www_bget?ko:K00515	Q9I993	1418	0	Beta,beta-carotene 15,15'-monooxygenase OS=Gallus gallus GN=BCO1 PE=1 SV=1	--	--	--	--	--	--	--	--	--	--	FALSE	0.4585	0.99988	FALSE	0.55644	0.99968	UP	1.0694	0.0020882	blast,frame:2 start:74 end:1411|blast,frame:1 start:1420 end:1827
c100860_g1	1	3	1478	0	0.01	7.12	4783	--	--	--	--	--	--	--	--	--	--	--	--	--	--	P89509	170	2.00154e-10	Genome polyprotein OS=Turnip mosaic virus (strain Japanese) PE=1 SV=1	PF03562//PF03137//PF00680//PF15802	MltA specific insert domain//Organic Anion Transporter Polypeptide (OATP) family//RNA dependent RNA polymerase//DDB1- and CUL4-associated factor 17	GO:0005975//GO:0006351//GO:0016567//GO:0006810//GO:0006144	carbohydrate metabolic process//transcription, DNA-templated//protein ubiquitination//transport//purine nucleobase metabolic process	GO:0003968//GO:0005215//GO:0003723//GO:0004553	RNA-directed RNA polymerase activity//transporter activity//RNA binding//hydrolase activity, hydrolyzing O-glycosyl compounds	GO:0031379//GO:0016020	RNA-directed RNA polymerase complex//membrane	--	--	FALSE	-1.6371	0.99988	DOWN	-9.0603	7.5473e-05	DOWN	-10.643	0.00072861	blast,frame:2 start:56 end:1315
c100775_g1	7929	3821	2971	24.29	12.86	11.88	5713	736311377	XP_010796028.1	4207	0	PREDICTED: methionine--tRNA ligase, cytoplasmic isoform X2 [Notothenia coriiceps]	734606530	XM_010732111.1	2408	0	PREDICTED: Larimichthys crocea methionyl-tRNA synthetase (mars), transcript variant X3, mRNA	K01874	MARS, metG	methionyl-tRNA synthetase	http://www.genome.jp/dbget-bin/www_bget?ko:K01874	Q6PF21	2912	0	Methionine--tRNA ligase, cytoplasmic OS=Xenopus laevis GN=mars PE=2 SV=1	PF05837//PF01294//PF01025//PF00170//PF02798//PF07716//PF09519//PF00133//PF16716//PF09334//PF04977//PF01155//PF00458//PF00130//PF07989//PF09110	Centromere protein H (CENP-H)//Ribosomal protein L13e//GrpE//bZIP transcription factor//Glutathione S-transferase, N-terminal domain//Basic region leucine zipper//HindVP restriction endonuclease//tRNA synthetases class I (I, L, M and V)//Bone marrow stromal antigen 2//tRNA synthetases class I (M)//Septum formation initiator//Hydrogenase/urease nickel incorporation, metallochaperone, hypA//WHEP-TR…	GO:0051607//GO:0006464//GO:0006418//GO:0006308//GO:0006457//GO:0006355//GO:0043044//GO:0006412//GO:0035556//GO:0009307//GO:0051382//GO:0007049//GO:0042254	defense response to virus//cellular protein modification process//tRNA aminoacylation for protein translation//DNA catabolic process//protein folding//regulation of transcription, DNA-templated//ATP-dependent chromatin remodeling//translation//intracellular signal transduction//DNA restriction-modification system//kinetochore assembly//cell cycle//ribosome biogenesis	GO:0003677//GO:0005524//GO:0003735//GO:0003700//GO:0000774//GO:0000166//GO:0031491//GO:0005515//GO:0043565//GO:0016151//GO:0051087//GO:0009036//GO:0042803//GO:0004812	DNA binding//ATP binding//structural constituent of ribosome//transcription factor activity, sequence-specific DNA binding//adenyl-nucleotide exchange factor activity//nucleotide binding//nucleosome binding//protein binding//sequence-specific DNA binding//nickel cation binding//chaperone binding//Type II site-specific deoxyribonuclease activity//protein homodimerization activity//aminoacyl-tRNA l…	GO:0005622//GO:0005667//GO:0005815//GO:0005840//GO:0000785//GO:0000776//GO:0009359	intracellular//transcription factor complex//microtubule organizing center//ribosome//chromatin//kinetochore//Type II site-specific deoxyribonuclease complex	KOG1247	Methionyl-tRNA synthetase	UP	1.0011	0.001413	FALSE	0.24715	0.99968	UP	1.3027	0.00020341	blast,frame:2 start:2 end:2869
c69459_g1	35006	32354	13940	251.05	254.8	130.29	2586	548460859	XP_005747790.1	543	1.64113e-58	PREDICTED: serine/arginine-rich splicing factor 2-like [Pundamilia nyererei]>gi|554876401|ref|XP_005948078.1| PREDICTED: serine/arginine-rich splicing factor 2-like [Haplochromis burtoni]	736187835	XM_010772264.1	633	0	PREDICTED: Notothenia coriiceps eukaryotic translation initiation factor 1b (LOC104946424), mRNA	K03113	EIF1, SUI1	translation initiation factor 1	http://www.genome.jp/dbget-bin/www_bget?ko:K03113	P48024	476	4.11884e-54	Eukaryotic translation initiation factor 1 OS=Mus musculus GN=Eif1 PE=3 SV=2	PF01253//PF08040	Translation initiation factor SUI1//MNLL subunit	GO:0006446//GO:0006118//GO:0006413	regulation of translational initiation//obsolete electron transport//translational initiation	GO:0003743//GO:0003954	translation initiation factor activity//NADH dehydrogenase activity	GO:0005739//GO:0005840	mitochondrion//ribosome	KOG1770	Translation initiation factor 1 (eIF-1/SUI1)	FALSE	0.061563	0.99988	UP	1.0989	2.1011e-19	UP	1.2149	1.1079e-18	estscan,start:1 end:785
c61254_g1	7840	3557	5023	54.68	27.24	45.66	2652	808861698	KKF13507.1	1777	0	Eukaryotic translation initiation factor 5 [Larimichthys crocea]	112420173	BT026990.1	1404	0	Gasterosteus aculeatus clone CFW140-A09 mRNA sequence	K03262	EIF5	translation initiation factor 5	http://www.genome.jp/dbget-bin/www_bget?ko:K03262	P55010	1425	0	Eukaryotic translation initiation factor 5 OS=Homo sapiens GN=EIF5 PE=1 SV=2	PF02020//PF01873	eIF4-gamma/eIF5/eIF2-epsilon//Domain found in IF2B/IF5	GO:0006446//GO:0006413	regulation of translational initiation//translational initiation	GO:0003743//GO:0005515	translation initiation factor activity//protein binding	GO:0005840	ribosome	KOG2767	Translation initiation factor 5 (eIF-5)	UP	1.0881	0.00034668	FALSE	-0.61374	0.14396	FALSE	0.52886	0.99974	blast,frame:-1 start:2172 end:865
c105498_g1	5943	12016	3901	71.06	162.91	61.55	2313	657595165	XP_008302228.1	1548	0	PREDICTED: solute carrier family 22 member 6-like [Stegastes partitus]	734634910	XM_010747713.1	557	0	PREDICTED: Larimichthys crocea solute carrier family 22 member 6-like (LOC104932490), mRNA	K08203	SLC22A6, OAT1	MFS transporter, OCT family, solute carrier family 22 (organic anion transporter), member 6	http://www.genome.jp/dbget-bin/www_bget?ko:K08203	Q66J54	958	9.18729e-118	Solute carrier family 22 member 6-A OS=Xenopus laevis GN=slc22a6-a PE=2 SV=1	PF07690//PF00083//PF04506	Major Facilitator Superfamily//Sugar (and other) transporter//Rft protein	GO:0006869//GO:0055085	lipid transport//transmembrane transport	GO:0005319//GO:0022857	lipid transporter activity//transmembrane transporter activity	GO:0016021	integral component of membrane	KOG0255	Synaptic vesicle transporter SVOP and related transporters (major facilitator superfamily)	DOWN	-1.0678	2.0474e-09	UP	1.5072	2.6644e-12	FALSE	0.4939	0.99974	blast,frame:2 start:809 end:1987|blast,frame:3 start:3 end:710
c105498_g2	3502	5667	1633	86.14	148.39	53.95	1684	--	--	--	--	--	306922093	AB490943.1	226	1.76086e-112	Sebastes schlegelii mRNA, clone: BRF 33-H6, induced by treatment of Con A/PMA	--	--	--	--	--	--	--	--	--	--	--	--	--	--	--	--	--	--	FALSE	-0.7465	0.029957	UP	1.6792	1.6203e-06	FALSE	0.98721	0.96984	estscan,start:1384 end:770; minus strand
c106489_g3	1543	4588	2270	15.58	50.57	29.73	1945	734609054	XP_010731814.1	1624	0	PREDICTED: anthrax toxin receptor 2-like [Larimichthys crocea]	736205143	XM_010777303.1	904	0	PREDICTED: Notothenia coriiceps anthrax toxin receptor 2-like (LOC104950743), mRNA	--	--	--	--	Q6DFX2	1017	5.52345e-129	Anthrax toxin receptor 2 OS=Mus musculus GN=Antxr2 PE=2 SV=1	PF05587//PF05586//PF11421	Anthrax receptor extracellular domain//Anthrax receptor C-terminus region//ATP synthase F1 beta subunit	GO:0007165//GO:0006754	signal transduction//ATP biosynthetic process	GO:0016887//GO:0005524//GO:0004872	ATPase activity//ATP binding//receptor activity	GO:0000275//GO:0016021	mitochondrial proton-transporting ATP synthase complex, catalytic core F(1)//integral component of membrane	--	--	DOWN	-1.6242	2.3657e-06	FALSE	0.89932	0.39384	FALSE	-0.6704	0.39973	blast,frame:-2 start:1416 end:145
c99511_g1	62142	26501	18479	511.49	239.49	198.16	2286	808865754	KKF16569.1	2974	0	glucose-regulated protein [Larimichthys crocea]	734596474	XM_010738795.1	1725	0	PREDICTED: Larimichthys crocea heat shock 70kDa protein 5 (glucose-regulated protein, 78kDa) (hspa5), mRNA	K09490	HSPA5, BIP	heat shock 70kDa protein 5	http://www.genome.jp/dbget-bin/www_bget?ko:K09490	Q90593	2890	0	78 kDa glucose-regulated protein OS=Gallus gallus GN=HSPA5 PE=1 SV=1	PF02782//PF06723//PF01968	FGGY family of carbohydrate kinases, C-terminal domain//MreB/Mbl protein//Hydantoinase/oxoprolinase	GO:0005975//GO:0000902	carbohydrate metabolic process//cell morphogenesis	GO:0016773//GO:0016787	phosphotransferase activity, alcohol group as acceptor//hydrolase activity	--	--	KOG0100	Molecular chaperones GRP78/BiP/KAR2, HSP70 superfamily	UP	1.1774	3.1631e-43	FALSE	0.40431	0.69582	UP	1.6362	5.4293e-62	blast,frame:2 start:2 end:1825
c70956_g1	2135	1009	169	19.94	10.34	2.06	2045	734624249	XP_010740165.1	881	4.99101e-110	PREDICTED: insulin-like growth factor-binding protein 1 [Larimichthys crocea]>gi|808862060|gb|KKF13740.1| Insulin-like growth factor-binding protein 1 [Larimichthys crocea]	736222723	XM_010781997.1	1020	0	PREDICTED: Notothenia coriiceps insulin-like growth factor-binding protein 1 (LOC104954812), mRNA	--	--	--	--	P24591	382	6.31888e-40	Insulin-like growth factor-binding protein 1 OS=Bos taurus GN=IGFBP1 PE=2 SV=2	PF00219	Insulin-like growth factor binding protein	GO:0001558	regulation of cell growth	GO:0005520	insulin-like growth factor binding	GO:0016942//GO:0005576	insulin-like growth factor binding protein complex//extracellular region	--	--	FALSE	1.0292	0.85406	FALSE	2.462	0.18697	UP	3.5457	1.1218e-05	blast,frame:2 start:2 end:982
c108297_g1	3500	447	454	11.57	1.69	1.98	6401	657548109	XP_008279003.1	5132	0	PREDICTED: ubiquitin-protein ligase E3C [Stegastes partitus]	657548108	XM_008280781.1	2660	0	PREDICTED: Stegastes partitus ubiquitin protein ligase E3C (ube3c), mRNA	K10589	UBE3C	ubiquitin-protein ligase E3 C	http://www.genome.jp/dbget-bin/www_bget?ko:K10589	Q15386	4280	0	Ubiquitin-protein ligase E3C OS=Homo sapiens GN=UBE3C PE=1 SV=3	PF00632//PF00612//PF04355	HECT-domain (ubiquitin-transferase)//IQ calmodulin-binding motif//SmpA / OmlA family	GO:0016567	protein ubiquitination	GO:0005515//GO:0004842	protein binding//ubiquitin-protein transferase activity	GO:0019867	outer membrane	KOG0942	E3 ubiquitin protein ligase	UP	2.9169	2.363e-08	FALSE	-0.13827	0.99968	UP	2.8331	1.8133e-07	blast,frame:2 start:119 end:3391
c212191_g1	11156	9241	4949	219.39	199.19	126.33	1105	658871231	XP_008418548.1	1171	1.15437e-158	PREDICTED: GTP-binding nuclear protein Ran isoform X1 [Poecilia reticulata]	657554726	XM_008283619.1	814	0	PREDICTED: Stegastes partitus RAN, member RAS oncogene family (ran), mRNA	--	--	--	--	P42558	1065	2.8827e-144	GTP-binding nuclear protein Ran OS=Gallus gallus GN=RAN PE=2 SV=1	PF00025//PF08477//PF02367//PF01926//PF00503//PF03193//PF00071//PF04670//PF00910	ADP-ribosylation factor family//Ras of Complex, Roc, domain of DAPkinase//Threonylcarbamoyl adenosine biosynthesis protein TsaE//50S ribosome-binding GTPase//G-protein alpha subunit//Protein of unknown function, DUF258//Ras family//Gtr1/RagA G protein conserved region//RNA helicase	GO:0007186//GO:0007165//GO:0007264//GO:0002949	G-protein coupled receptor signaling pathway//signal transduction//small GTPase mediated signal transduction//tRNA threonylcarbamoyladenosine modification	GO:0019001//GO:0003924//GO:0004871//GO:0005525//GO:0003723//GO:0031683//GO:0003724	guanyl nucleotide binding//GTPase activity//signal transducer activity//GTP binding//RNA binding//G-protein beta/gamma-subunit complex binding//RNA helicase activity	--	--	KOG0096	GTPase Ran/TC4/GSP1 (nuclear protein transport pathway), small G protein superfamily	FALSE	0.2196	0.99988	FALSE	0.78506	0.044567	UP	1.0592	0.0006934	blast,frame:-3 start:1022 end:354
c109561_g2	8341	2920	3512	103.64	39.78	56.79	1618	657571147	XP_008289130.1	1523	0	PREDICTED: coatomer subunit epsilon [Stegastes partitus]	229365759	BT082153.1	730	0	Anoplopoma fimbria clone afim-evh-011-253 Coatomer subunit epsilon putative mRNA, complete cds	K17268	COPE	coatomer protein complex, subunit epsilon	http://www.genome.jp/dbget-bin/www_bget?ko:K17268	Q5ZIK9	1318	1.70316e-178	Coatomer subunit epsilon OS=Gallus gallus GN=COPE PE=2 SV=1	PF13374//PF13414//PF13174//PF13181//PF00515//PF13176	Tetratricopeptide repeat//TPR repeat//Tetratricopeptide repeat//Tetratricopeptide repeat//Tetratricopeptide repeat//Tetratricopeptide repeat	--	--	GO:0005515	protein binding	--	--	KOG3081	Vesicle coat complex COPI, epsilon subunit	UP	1.4622	9.106e-08	FALSE	-0.38218	0.99968	UP	1.1345	0.0024896	blast,frame:1 start:43 end:957
c109431_g2	1999	202	151	7.22	1.11	0.9	5630	734640222	XP_010748940.1	1954	0	PREDICTED: nascent polypeptide-associated complex subunit alpha, muscle-specific form-like [Larimichthys crocea]>gi|734640224|ref|XP_010748942.1| PREDICTED: nascent polypeptide-associated complex subunit alpha, muscle-specific form-like [Larimichthys crocea]	736218896	XM_010781017.1	646	0	PREDICTED: Notothenia coriiceps mucin-5AC-like (LOC104953973), mRNA	--	--	--	--	--	--	--	--	PF01198	Ribosomal protein L31e	GO:0006412//GO:0042254	translation//ribosome biogenesis	GO:0003735	structural constituent of ribosome	GO:0005622//GO:0005840	intracellular//ribosome	--	--	UP	3.2548	3.9661e-05	FALSE	0.30396	0.99968	UP	3.6132	2.1987e-05	blast,frame:2 start:443 end:2746
c101142_g1	1886	4700	4139	6.74	18.4	19.21	5055	734616850	XP_010736088.1	2302	0	PREDICTED: integral membrane protein GPR155 [Larimichthys crocea]	734616849	XM_010737786.1	1104	0	PREDICTED: Larimichthys crocea G protein-coupled receptor 155 (gpr155), mRNA	K14358	SCRN	secernin	http://www.genome.jp/dbget-bin/www_bget?ko:K14358	Q803W1	1518	0	Secernin-3 OS=Danio rerio GN=scrn3 PE=2 SV=1	PF00610//PF00002//PF08360//PF03577	Domain found in Dishevelled, Egl-10, and Pleckstrin (DEP)//7 transmembrane receptor (Secretin family)//QacR-like protein, C-terminal region//Peptidase family C69	GO:0007186//GO:0035556//GO:0045892//GO:0006508	G-protein coupled receptor signaling pathway//intracellular signal transduction//negative regulation of transcription, DNA-templated//proteolysis	GO:0016805//GO:0004930//GO:0003700	dipeptidase activity//G-protein coupled receptor activity//transcription factor activity, sequence-specific DNA binding	GO:0005667//GO:0016021	transcription factor complex//integral component of membrane	--	--	DOWN	-1.3694	4.7484e-05	FALSE	0.067527	0.99968	DOWN	-1.2474	1.0892e-05	blast,frame:2 start:2 end:1723
c104950_g1	1622	4652	5788	14.21	41.64	62.78	2694	736188073	XP_010770606.1	1030	2.14535e-127	PREDICTED: acyl-coenzyme A thioesterase 1-like [Notothenia coriiceps]	734642560	XM_010751918.1	257	1.66003e-129	PREDICTED: Larimichthys crocea acyl-coenzyme A thioesterase 1-like (LOC104935988), mRNA	--	--	--	--	Q8BWN8	395	1.55502e-39	Acyl-coenzyme A thioesterase 4 OS=Mus musculus GN=Acot4 PE=1 SV=1	PF01060//PF00326//PF01738	Transthyretin-like family//Prolyl oligopeptidase family//Dienelactone hydrolase family	GO:0006508	proteolysis	GO:0016787//GO:0008236	hydrolase activity//serine-type peptidase activity	GO:0005615	extracellular space	--	--	DOWN	-1.5722	3.7641e-06	FALSE	-0.43106	0.65966	DOWN	-1.9487	3.2722e-14	blast,frame:2 start:1403 end:1537|blast,frame:1 start:1798 end:2196
c109999_g3	1313	3675	2923	3.16	9.71	9.18	7207	317418761	CBN80799.1	6849	0	NFX1-type zinc finger-containing protein 1 [Dicentrarchus labrax]	734611954	XM_010735105.1	2727	0	PREDICTED: Larimichthys crocea zinc finger, NFX1-type containing 1 (znfx1), transcript variant X2, mRNA	--	--	--	--	Q8R151	4594	0	NFX1-type zinc finger-containing protein 1 OS=Mus musculus GN=Znfx1 PE=2 SV=3	PF02562//PF08225//PF04851//PF03361//PF00004//PF00270	PhoH-like protein//Pseudin antimicrobial peptide//Type III restriction enzyme, res subunit//Herpes virus intermediate/early protein 2/3//ATPase family associated with various cellular activities (AAA)//DEAD/DEAH box helicase	GO:0006952//GO:0006355	defense response//regulation of transcription, DNA-templated	GO:0003676//GO:0005524//GO:0003677//GO:0016787	nucleic acid binding//ATP binding//DNA binding//hydrolase activity	--	--	KOG1807	Helicases	DOWN	-1.537	0.00013614	FALSE	0.21444	0.99968	DOWN	-1.268	0.00063337	blast,frame:-2 start:7206 end:1504
c108733_g1	1849	6139	2113	7.68	28.18	11.77	6289	808876979	KKF25555.1	4588	0	Pre-mRNA cleavage complex 2 protein Pcf11 [Larimichthys crocea]	734620678	XM_010739899.1	2099	0	PREDICTED: Larimichthys crocea PCF11 cleavage and polyadenylation factor subunit (pcf11), mRNA	K14400	PCF11	pre-mRNA cleavage complex 2 protein Pcf11	http://www.genome.jp/dbget-bin/www_bget?ko:K14400	O94913	789	2.04155e-83	Pre-mRNA cleavage complex 2 protein Pcf11 OS=Homo sapiens GN=PCF11 PE=1 SV=3	PF07417//PF11526	Transcriptional regulator Crl//Subunit of cleavage factor IA Pcf11	GO:0006369//GO:0045893//GO:0006378//GO:0006379	termination of RNA polymerase II transcription//positive regulation of transcription, DNA-templated//mRNA polyadenylation//mRNA cleavage	--	--	GO:0005849//GO:0005737	mRNA cleavage factor complex//cytoplasm	KOG2071	mRNA cleavage and polyadenylation factor I/II complex, subunit Pcf11	DOWN	-1.7834	6.8808e-10	UP	1.4229	3.2157e-05	FALSE	-0.306	0.99974	blast,frame:-1 start:5566 end:902
c65825_g1	1144	83	63	23.61	1.88	1.69	1065	736223242	XP_010780437.1	803	3.20792e-104	PREDICTED: nudC domain-containing protein 2 [Notothenia coriiceps]	736223241	XM_010782135.1	388	0	PREDICTED: Notothenia coriiceps NudC domain containing 2 (nudcd2), mRNA	--	--	--	--	Q5M823	616	1.57898e-77	NudC domain-containing protein 2 OS=Rattus norvegicus GN=Nudcd2 PE=2 SV=1	--	--	--	--	--	--	--	--	KOG2265	Nuclear distribution protein NUDC	UP	3.7327	0.0039719	FALSE	0.28191	0.99968	UP	4.0691	0.0035247	blast,frame:3 start:225 end:707
c192313_g1	5767	635	256	61.17	7.39	3.53	1831	229367900	ACQ58930.1	1649	0	DnaJ homolog subfamily A member 4 [Anoplopoma fimbria]	229367899	BT083223.1	911	0	Anoplopoma fimbria clone afim-evh-511-128 DnaJ homolog subfamily A member 4 putative mRNA, complete cds	K09505	DNAJA4	DnaJ homolog subfamily A member 4	http://www.genome.jp/dbget-bin/www_bget?ko:K09505	P31689	1259	3.82234e-167	DnaJ homolog subfamily A member 1 OS=Homo sapiens GN=DNAJA1 PE=1 SV=2	PF00684//PF01155	DnaJ central domain//Hydrogenase/urease nickel incorporation, metallochaperone, hypA	GO:0006464	cellular protein modification process	GO:0051082//GO:0016151//GO:0031072	unfolded protein binding//nickel cation binding//heat shock protein binding	--	--	KOG0712	Molecular chaperone (DnaJ superfamily)	UP	3.1309	2.7457e-15	FALSE	1.1948	0.99968	UP	4.3802	1.577e-19	blast,frame:-3 start:1736 end:456
c108481_g1	2750	6426	2083	14.5	35.96	14.28	4174	657590291	XP_008299577.1	1985	0	PREDICTED: discoidin, CUB and LCCL domain-containing protein 2 [Stegastes partitus]	657590290	XM_008301355.1	948	0	PREDICTED: Stegastes partitus discoidin, CUB and LCCL domain containing 2 (dcbld2), mRNA	--	--	--	--	Q91ZV3	1363	0	Discoidin, CUB and LCCL domain-containing protein 2 OS=Mus musculus GN=Dcbld2 PE=2 SV=1	--	--	--	--	--	--	--	--	KOG4292	Cubilin, multiligand receptor mediating cobalamin absorption	DOWN	-1.2766	2.2881e-06	UP	1.5094	3.6427e-06	FALSE	0.28732	0.99974	blast,frame:3 start:147 end:1778
c86621_g1	8123	3055	4314	57.48	23.74	39.73	2636	734644113	XP_010751081.1	1922	0	PREDICTED: nuclear factor NF-kappa-B p100 subunit isoform X5 [Larimichthys crocea]	145203020	EF492047.1	1137	0	Siniperca chuatsi NF-kappaB 2 mRNA, complete cds	K04469	NFKB2	nuclear factor of kappa light polypeptide gene enhancer in B-cells 2	http://www.genome.jp/dbget-bin/www_bget?ko:K04469	O73630	797	8.50186e-90	Nuclear factor NF-kappa-B p100 subunit OS=Xenopus laevis GN=nfkb2 PE=2 SV=1	PF00023//PF13606//PF00531//PF03615	Ankyrin repeat//Ankyrin repeat//Death domain//GCM motif protein	GO:0006355//GO:0007165	regulation of transcription, DNA-templated//signal transduction	GO:0005515//GO:0003677	protein binding//DNA binding	--	--	KOG0504	FOG: Ankyrin repeat	UP	1.3587	1.2498e-06	FALSE	-0.6137	0.29966	FALSE	0.79954	0.40805	blast,frame:1 start:1 end:1503
c57049_g1	1163	3115	1875	28.06	82.29	58.91	1122	229366160	ACQ58060.1	1108	2.92e-149	Maleylacetoacetate isomerase [Anoplopoma fimbria]	229366159	BT082353.1	597	0	Anoplopoma fimbria clone afim-evh-016-057 Maleylacetoacetate isomerase putative mRNA, complete cds	--	--	--	--	Q9WVL0	813	5.94724e-106	Maleylacetoacetate isomerase OS=Mus musculus GN=Gstz1 PE=1 SV=1	PF02798//PF13409//PF13417	Glutathione S-transferase, N-terminal domain//Glutathione S-transferase, N-terminal domain//Glutathione S-transferase, N-terminal domain	--	--	GO:0005515	protein binding	--	--	KOG0868	Glutathione S-transferase	DOWN	-1.4735	0.0014269	FALSE	0.61649	0.99968	FALSE	-0.80249	0.36396	blast,frame:-3 start:769 end:89
c106806_g2	5654	17174	11254	9.55	31.78	24.79	10298	734642235	XP_010750041.1	9395	0	PREDICTED: helicase with zinc finger domain 2 [Larimichthys crocea]>gi|808871100|gb|KKF20859.1| Peroxisomal proliferator-activated receptor A-interacting complex protein [Larimichthys crocea]	734642234	XM_010751739.1	3412	0	PREDICTED: Larimichthys crocea helicase with zinc finger 2, transcriptional coactivator (helz2), mRNA	--	--	--	--	E9QAM5	2090	0	Helicase with zinc finger domain 2 OS=Mus musculus GN=Helz2 PE=1 SV=1	PF01443//PF05970//PF00661//PF00641//PF13361//PF03041//PF00580//PF00004//PF00270//PF02562//PF00910//PF04851//PF09154	Viral (Superfamily 1) RNA helicase//PIF1-like helicase//Viral matrix protein//Zn-finger in Ran binding protein and others//UvrD-like helicase C-terminal domain//lef-2//UvrD/REP helicase N-terminal domain//ATPase family associated with various cellular activities (AAA)//DEAD/DEAH box helicase//PhoH-like protein//RNA helicase//Type III restriction enzyme, res subunit//Domain of unknown function (DU…	GO:0000723//GO:0005975//GO:0019083//GO:0006281//GO:0019068	telomere maintenance//carbohydrate metabolic process//viral transcription//DNA repair//virion assembly	GO:0003723//GO:0003676//GO:0003677//GO:0016787//GO:0005524//GO:0003724//GO:0003678//GO:0004553//GO:0008270//GO:0005198	RNA binding//nucleic acid binding//DNA binding//hydrolase activity//ATP binding//RNA helicase activity//DNA helicase activity//hydrolase activity, hydrolyzing O-glycosyl compounds//zinc ion binding//structural molecule activity	GO:0005657	replication fork	KOG2102	Exosomal 3'-5' exoribonuclease complex, subunit Rrp44/Dis3	DOWN	-1.655	3.7154e-26	FALSE	0.49394	0.47287	DOWN	-1.1065	2.9261e-14	estscan,start:10151 end:731; minus strand
c98207_g1	885	3125	1745	10.35	40.09	26.55	1685	548553029	XP_005755501.1	229	2.92585e-17	PREDICTED: protein transport protein Sec16B-like, partial [Pundamilia nyererei]	306922045	AB490895.1	161	2.3949e-76	Sebastes schlegelii mRNA, clone: BRF 27-A1, induced by treatment of Con A/PMA	--	--	--	--	--	--	--	--	PF07359//PF01213	Liver-expressed antimicrobial peptide 2 precursor (LEAP-2)//Adenylate cyclase associated (CAP) N terminal	GO:0007010//GO:0042742	cytoskeleton organization//defense response to bacterium	GO:0003779	actin binding	--	--	--	--	DOWN	-1.8722	4.102e-05	FALSE	0.72478	0.99968	FALSE	-1.0929	0.10079	blast,frame:2 start:2 end:265
c98207_g2	2338	4710	3031	46.53	102.73	78.28	1095	--	--	--	--	--	374428414	FQ310506.3	42	2.1847e-10	Dicentrarchus labrax chromosome sequence corresponding to linkage group 1, top part, complete sequence	--	--	--	--	--	--	--	--	--	--	--	--	--	--	--	--	--	--	DOWN	-1.0625	0.0023517	FALSE	0.52008	0.99968	FALSE	-0.48797	0.51108	estscan,start:935 end:1095
c101804_g1	412	2664	1471	7.14	48.16	33.71	1470	734601504	XP_010727660.1	1332	1.2825e-180	PREDICTED: 15-hydroxyprostaglandin dehydrogenase [NAD(+)] [Larimichthys crocea]>gi|808886526|gb|KKF33103.1| 15-hydroxyprostaglandin dehydrogenase [NAD(+)] [Larimichthys crocea]	229366987	BT082767.1	675	0	Anoplopoma fimbria clone afim-evh-016-159 15-hydroxyprostaglandin dehydrogenase putative mRNA, complete cds	K00069	HPGD	15-hydroxyprostaglandin dehydrogenase (NAD)	http://www.genome.jp/dbget-bin/www_bget?ko:K00069	Q8VCC1	806	1.5772e-102	15-hydroxyprostaglandin dehydrogenase [NAD(+)] OS=Mus musculus GN=Hpgd PE=2 SV=1	PF00106//PF01073//PF01370	short chain dehydrogenase//3-beta hydroxysteroid dehydrogenase/isomerase family//NAD dependent epimerase/dehydratase family	GO:0006694//GO:0008152//GO:0008207//GO:0055114//GO:0008209//GO:0008210	steroid biosynthetic process//metabolic process//C21-steroid hormone metabolic process//oxidation-reduction process//androgen metabolic process//estrogen metabolic process	GO:0003854//GO:0003824//GO:0016616//GO:0050662//GO:0016491	3-beta-hydroxy-delta5-steroid dehydrogenase activity//catalytic activity//oxidoreductase activity, acting on the CH-OH group of donors, NAD or NADP as acceptor//coenzyme binding//oxidoreductase activity	--	--	KOG0725	Reductases with broad range of substrate specificities	DOWN	-2.745	6.8047e-07	FALSE	0.74095	0.99968	DOWN	-1.9495	0.0037563	blast,frame:-2 start:1433 end:474
c100144_g1	5246	8267	3581	55.54	92.64	48.04	2552	808879278	KKF27346.1	150	9.88487e-09	hypothetical protein EH28_04158 [Larimichthys crocea]	736172564	XR_798045.1	274	5.57614e-139	PREDICTED: Notothenia coriiceps uncharacterized LOC104942710 (LOC104942710), ncRNA	--	--	--	--	--	--	--	--	PF11568//PF05434	Mediator complex subunit 29//TMEM9	--	--	--	--	GO:0016592//GO:0016021	mediator complex//integral component of membrane	--	--	FALSE	-0.70824	0.0036964	UP	1.0912	0.00033498	FALSE	0.43741	0.99974	blast,frame:2 start:1136 end:1420
c18682_g1	4817	14486	9373	85.03	280.35	214.89	1202	551494501	XP_005798815.1	683	7.49498e-86	PREDICTED: retinol-binding protein 1-like [Xiphophorus maculatus]	229367133	BT082840.1	346	2.4431e-179	Anoplopoma fimbria clone afim-evh-518-266 Retinol-binding protein I, cellular putative mRNA, complete cds	--	--	--	--	P09455	441	3.66475e-51	Retinol-binding protein 1 OS=Homo sapiens GN=RBP1 PE=1 SV=2	--	--	--	--	--	--	--	--	--	--	DOWN	-1.6405	1.0966e-21	FALSE	0.51223	0.62677	DOWN	-1.0738	2.6431e-11	blast,frame:-1 start:782 end:354
c109897_g1	2848	819	379	8.32	2.02	1.05	8775	657525659	XP_008281285.1	6923	0	PREDICTED: echinoderm microtubule-associated protein-like 5 [Stegastes partitus]	734609724	XM_010733879.1	3389	0	PREDICTED: Larimichthys crocea echinoderm microtubule associated protein like 5 (eml5), transcript variant X2, mRNA	--	--	--	--	Q05BV3	6160	0	Echinoderm microtubule-associated protein-like 5 OS=Homo sapiens GN=EML5 PE=2 SV=3	PF00737//PF00552//PF00400//PF01349	Photosystem II 10 kDa phosphoprotein//Integrase DNA binding domain//WD domain, G-beta repeat//Flavivirus non-structural protein NS4B	GO:0006396//GO:0009451//GO:0015979//GO:0050821//GO:0006370//GO:0006144	RNA processing//RNA modification//photosynthesis//protein stabilization//7-methylguanosine mRNA capping//purine nucleobase metabolic process	GO:0005515//GO:0004252//GO:0003968//GO:0042301//GO:0016817//GO:0004483//GO:0070008//GO:0017111//GO:0003676//GO:0004482	protein binding//serine-type endopeptidase activity//RNA-directed RNA polymerase activity//phosphate ion binding//hydrolase activity, acting on acid anhydrides//mRNA (nucleoside-2'-O-)-methyltransferase activity//serine-type exopeptidase activity//nucleoside-triphosphatase activity//nucleic acid binding//mRNA (guanine-N7-)-methyltransferase activity	GO:0031379//GO:0009523//GO:0016020	RNA-directed RNA polymerase complex//photosystem II//membrane	KOG2106	Uncharacterized conserved protein, contains HELP and WD40 domains	UP	1.7459	0.0031892	FALSE	0.99581	0.99968	UP	2.7962	7.5077e-06	blast,frame:1 start:6124 end:7017|blast,frame:3 start:7116 end:8336|blast,frame:2 start:272 end:4348
c106411_g4	2455	431	391	8.83	1.73	1.86	5050	734647913	XP_010753169.1	3451	0	PREDICTED: HEAT repeat-containing protein 5A-like [Larimichthys crocea]	734647912	XM_010754867.1	1602	0	PREDICTED: Larimichthys crocea HEAT repeat-containing protein 5A-like (LOC104938475), mRNA	--	--	--	--	Q8JFV4	2517	0	HEAT repeat-containing protein 5A OS=Danio rerio GN=heatr5a PE=2 SV=1	--	--	--	--	--	--	--	--	KOG1822	Uncharacterized conserved protein	UP	2.4579	0.00013189	FALSE	0.024668	0.99968	UP	2.537	0.00027241	blast,frame:2 start:149 end:2674|blast,frame:1 start:2446 end:4359
c55946_g1	4868	3570	6600	103	82.78	181.18	1045	736167183	XP_010764815.1	677	7.72425e-85	PREDICTED: peptidyl-prolyl cis-trans isomerase FKBP11 [Notothenia coriiceps]	229366591	BT082569.1	446	0	Anoplopoma fimbria clone afim-evh-517-314 FK506-binding protein 11 precursor putative mRNA, complete cds	K09576	FKBP11	FK506-binding protein 11	http://www.genome.jp/dbget-bin/www_bget?ko:K09576	Q9D1M7	404	2.17227e-45	Peptidyl-prolyl cis-trans isomerase FKBP11 OS=Mus musculus GN=Fkbp11 PE=1 SV=1	PF00254	FKBP-type peptidyl-prolyl cis-trans isomerase	GO:0006457	protein folding	--	--	--	--	KOG0549	FKBP-type peptidyl-prolyl cis-trans isomerase	FALSE	0.39531	0.99988	DOWN	-1.0024	1.7535e-05	FALSE	-0.55259	0.0036549	blast,frame:2 start:356 end:985
c101213_g1	14325	29385	20792	140.12	315.51	264.84	1964	808874623	KKF23680.1	1758	0	Malate dehydrogenase [Larimichthys crocea]	734608951	XM_010733456.1	677	0	PREDICTED: Larimichthys crocea uncharacterized LOC104921026 (LOC104921026), mRNA	--	--	--	--	Q9V0D5	634	4.48451e-74	Malate dehydrogenase OS=Pyrococcus abyssi (strain GE5 / Orsay) GN=mdh PE=3 SV=1	PF02615	Malate/L-lactate dehydrogenase	GO:0008152//GO:0055114	metabolic process//oxidation-reduction process	GO:0016491	oxidoreductase activity	--	--	--	--	DOWN	-1.0886	9.574e-25	FALSE	0.3832	0.83424	FALSE	-0.65094	8.3386e-14	blast,frame:3 start:93 end:1283
c98269_g1	11802	6460	2824	118.49	71.19	36.92	1920	736223088	XP_010780393.1	2636	0	PREDICTED: T-complex protein 1 subunit epsilon [Notothenia coriiceps]	734595522	XM_010733634.1	1308	0	PREDICTED: Larimichthys crocea chaperonin containing TCP1, subunit 5 (epsilon) (cct5), mRNA	K09497	CCT5	T-complex protein 1 subunit epsilon	http://www.genome.jp/dbget-bin/www_bget?ko:K09497	Q4R6V2	2429	0	T-complex protein 1 subunit epsilon OS=Macaca fascicularis GN=CCT5 PE=2 SV=1	PF00118	TCP-1/cpn60 chaperonin family	--	--	GO:0005524	ATP binding	--	--	KOG0357	Chaperonin complex component, TCP-1 epsilon subunit (CCT5)	FALSE	0.81733	0.0012302	FALSE	1.0779	0.0051077	UP	1.9498	2.4928e-15	blast,frame:-2 start:1919 end:174
c99942_g1	2060	3003	826	13.3	21.3	6.95	2844	734605782	XP_010730007.1	976	6.84176e-122	PREDICTED: rho-related GTP-binding protein Rho6-like [Larimichthys crocea]>gi|808863602|gb|KKF14902.1| Rho-related GTP-binding protein Rho6 [Larimichthys crocea]	657554806	XM_008283663.1	703	0	PREDICTED: Stegastes partitus rho-related GTP-binding protein Rho6-like (LOC103358630), mRNA	K07531	RND1	Rho family GTPase 1	http://www.genome.jp/dbget-bin/www_bget?ko:K07531	Q92730	808	9.1457e-99	Rho-related GTP-binding protein Rho6 OS=Homo sapiens GN=RND1 PE=1 SV=1	PF00071//PF08477	Ras family//Ras of Complex, Roc, domain of DAPkinase	GO:0007264	small GTPase mediated signal transduction	GO:0005525	GTP binding	--	--	KOG0393	Ras-related small GTPase, Rho type	FALSE	-0.59585	0.99988	UP	1.7463	0.0026646	FALSE	1.205	0.99974	blast,frame:-3 start:2842 end:2273
c93266_g2	23255	2018	1372	107.16	10.22	8.25	3883	658886788	XP_008426260.1	2600	0	PREDICTED: stress-induced-phosphoprotein 1 [Poecilia reticulata]	310693633	HM560587.1	1432	0	Miichthys miiuy stress-induced phosphoprotein 1 (stip1) mRNA, complete cds	K09553	STIP1	stress-induced-phosphoprotein 1	http://www.genome.jp/dbget-bin/www_bget?ko:K09553	Q4R8N7	2203	0	Stress-induced-phosphoprotein 1 OS=Macaca fascicularis GN=STIP1 PE=2 SV=1	PF13414//PF13371//PF13374//PF13176//PF00515//PF13181//PF13174	TPR repeat//Tetratricopeptide repeat//Tetratricopeptide repeat//Tetratricopeptide repeat//Tetratricopeptide repeat//Tetratricopeptide repeat//Tetratricopeptide repeat	--	--	GO:0005515	protein binding	--	--	KOG0548	Molecular co-chaperone STI1	UP	3.4744	8.4854e-71	FALSE	0.44079	0.99968	UP	3.9697	4.2504e-76	blast,frame:2 start:2 end:1726
c109852_g3	1791	6219	5896	17.63	75.29	83.26	3090	808861831	KKF13621.1	1380	1.29627e-179	Protein IMPACT-B [Larimichthys crocea]	734604544	XM_010731030.1	651	0	PREDICTED: Larimichthys crocea impact RWD domain protein (impact), mRNA	--	--	--	--	A9UMG5	1051	2.83785e-132	Protein IMPACT-B OS=Xenopus tropicalis GN=impact-B PE=2 SV=1	PF05511//PF05773	Mitochondrial ATP synthase coupling factor 6//RWD domain	GO:0015992//GO:0015986	proton transport//ATP synthesis coupled proton transport	GO:0005515//GO:0015078	protein binding//hydrogen ion transmembrane transporter activity	GO:0000276	mitochondrial proton-transporting ATP synthase complex, coupling factor F(o)	KOG3299	Uncharacterized conserved protein	DOWN	-1.848	1.6376e-10	FALSE	-0.038905	0.99968	DOWN	-1.8324	1.7039e-13	blast,frame:-2 start:2981 end:2001
c104351_g1	40055	24863	14770	157.75	110.59	78.9	4710	657546012	XP_008278253.1	2697	0	PREDICTED: hypoxia up-regulated protein 1 [Stegastes partitus]	734640725	XM_010750914.1	1868	0	PREDICTED: Larimichthys crocea hypoxia up-regulated 1 (hyou1), transcript variant X1, mRNA >gnl|BL_ORD_ID|26697733 PREDICTED: Larimichthys crocea hypoxia up-regulated 1 (hyou1), transcript variant X2, mRNA	K09486	HYOU1	hypoxia up-regulated 1	http://www.genome.jp/dbget-bin/www_bget?ko:K09486	Q7ZUW2	2507	0	Hypoxia up-regulated protein 1 OS=Danio rerio GN=hyou1 PE=2 SV=1	PF06723	MreB/Mbl protein	GO:0000902	cell morphogenesis	--	--	--	--	KOG0104	Molecular chaperones GRP170/SIL1, HSP70 superfamily	FALSE	0.63589	5.7443e-08	FALSE	0.63548	0.00047658	UP	1.3259	5.5968e-26	blast,frame:3 start:81 end:3122
c89451_g1	3734	7295	6269	36.82	78.48	79.93	2040	808861650	KKF13459.1	1041	2.1813e-154	Retinol dehydrogenase 12 [Larimichthys crocea]	734641668	XM_010751429.1	969	0	PREDICTED: Larimichthys crocea retinol dehydrogenase 12 (all-trans/9-cis/11-cis) (rdh12), mRNA	--	--	--	--	Q96NR8	673	4.42299e-100	Retinol dehydrogenase 12 OS=Homo sapiens GN=RDH12 PE=1 SV=3	PF07475//PF12242//PF00935//PF00106//PF02826//PF06220	HPr Serine kinase C-terminal domain//NAD(P)H binding domain of trans-2-enoyl-CoA reductase//Ribosomal protein L44//short chain dehydrogenase//D-isomer specific 2-hydroxyacid dehydrogenase, NAD binding domain//U1 zinc finger	GO:0016310//GO:0006412//GO:0000160//GO:0055114//GO:0006109//GO:0008152//GO:0042254	phosphorylation//translation//phosphorelay signal transduction system//oxidation-reduction process//regulation of carbohydrate metabolic process//metabolic process//ribosome biogenesis	GO:0000155//GO:0005524//GO:0051287//GO:0004672//GO:0008270//GO:0003735//GO:0016491	phosphorelay sensor kinase activity//ATP binding//NAD binding//protein kinase activity//zinc ion binding//structural constituent of ribosome//oxidoreductase activity	GO:0005622//GO:0005840//GO:0009365	intracellular//ribosome//protein histidine kinase complex	KOG1208	Dehydrogenases with different specificities (related to short-chain alcohol dehydrogenases)	DOWN	-1.0183	4.2632e-05	FALSE	0.10282	0.99968	FALSE	-0.86096	1.8423e-05	blast,frame:-1 start:2040 end:1525|blast,frame:-3 start:1597 end:902
c111546_g1	2801	442	281	72.47	12.52	9.42	901	657581616	XP_008294834.1	409	2.41855e-46	PREDICTED: C-X-C motif chemokine 11-like [Stegastes partitus]	--	--	--	--	--	--	--	--	--	--	--	--	--	PF00048	Small cytokines (intecrine/chemokine), interleukin-8 like	GO:0007165//GO:0006955//GO:0006935	signal transduction//immune response//chemotaxis	GO:0008009	chemokine activity	GO:0005576	extracellular region	--	--	UP	2.6117	9.0805e-06	FALSE	0.53763	0.99968	UP	3.2039	7.7623e-07	blast,frame:-3 start:899 end:480
c61133_g1	7474	4637	2307	96.11	65.42	38.59	1555	--	--	--	--	--	736169733	XM_010767181.1	65	5.12571e-23	PREDICTED: Notothenia coriiceps WD repeat and SOCS box-containing protein 1-like (LOC104941996), mRNA	--	--	--	--	--	--	--	--	PF06072	Alphaherpesvirus tegument protein US9	--	--	--	--	GO:0019033	viral tegument	--	--	FALSE	0.63659	0.3508	FALSE	0.89132	0.40592	UP	1.5824	2.3876e-06	estscan,start:1155 end:1233
c130038_g1	12586	5670	8538	158.79	78.49	140.14	1580	499036282	XP_004568806.1	937	2.30365e-121	PREDICTED: rho-related GTP-binding protein RhoB [Maylandia zebra]>gi|548358325|ref|XP_005731105.1| PREDICTED: rho-related GTP-binding protein RhoB-like [Pundamilia nyererei]	632977132	XM_007906985.1	288	5.64705e-147	PREDICTED: Callorhinchus milii ras homolog family member B (rhob), mRNA	K07856	RHOB	Ras homolog gene family, member B	http://www.genome.jp/dbget-bin/www_bget?ko:K07856	P62747	877	9.72089e-114	Rho-related GTP-binding protein RhoB OS=Rattus norvegicus GN=Rhob PE=1 SV=1	PF04670//PF08477//PF00071//PF06387//PF10662//PF00025	Gtr1/RagA G protein conserved region//Ras of Complex, Roc, domain of DAPkinase//Ras family//D1 dopamine receptor-interacting protein (calcyon)//Ethanolamine utilisation - propanediol utilisation//ADP-ribosylation factor family	GO:0007212//GO:0006576//GO:0048268//GO:0007264	dopamine receptor signaling pathway//cellular biogenic amine metabolic process//clathrin coat assembly//small GTPase mediated signal transduction	GO:0005525//GO:0032051//GO:0005524	GTP binding//clathrin light chain binding//ATP binding	GO:0016021	integral component of membrane	KOG0393	Ras-related small GTPase, Rho type	UP	1.0983	3.6821e-07	FALSE	-0.7064	0.00041298	FALSE	0.4464	0.99974	blast,frame:-1 start:1580 end:993
c35850_g1	1225	2620	2746	22.14	51.91	64.45	1180	--	--	--	--	--	--	--	--	--	--	--	--	--	--	--	--	--	--	PF01290	Thymosin beta-4 family	GO:0007015	actin filament organization	GO:0003785	actin monomer binding	--	--	--	--	FALSE	-1.1489	0.059528	FALSE	-0.18362	0.99968	DOWN	-1.278	0.0010696	estscan,start:1 end:791
c95773_g1	27597	19599	8532	274.61	214.07	110.55	1935	736211055	XP_010777226.1	1529	0	PREDICTED: keratin, type I cytoskeletal 18-like [Notothenia coriiceps]	734631139	XM_010745642.1	965	0	PREDICTED: Larimichthys crocea keratin, type I cytoskeletal 18-like (LOC104930767), mRNA	K07604	KRT1	type I keratin, acidic	http://www.genome.jp/dbget-bin/www_bget?ko:K07604	O57607	1321	2.89239e-175	Keratin, type I cytoskeletal 18 OS=Oncorhynchus mykiss GN=krt18 PE=1 SV=1	PF07926//PF06009//PF17078//PF00038//PF04977//PF05791	TPR/MLP1/MLP2-like protein//Laminin Domain II//SWI5-dependent HO expression protein 3//Intermediate filament protein//Septum formation initiator//Bacillus haemolytic enterotoxin (HBL)	GO:0009405//GO:0006606//GO:0007049//GO:0007155//GO:0048309//GO:0051028	pathogenesis//protein import into nucleus//cell cycle//cell adhesion//endoplasmic reticulum inheritance//mRNA transport	GO:0005198	structural molecule activity	GO:0005882//GO:0016020	intermediate filament//membrane	KOG0977	Nuclear envelope protein lamin, intermediate filament superfamily	FALSE	0.44164	0.037194	UP	1.084	4.6968e-11	UP	1.5801	3.2145e-25	blast,frame:2 start:107 end:1414
c82066_g1	3604	9445	7858	15.31	44.08	43.55	4190	317418792	CBN80830.1	1727	0	Inhibin beta B chain [Dicentrarchus labrax]	734606540	XM_010732116.1	709	0	PREDICTED: Larimichthys crocea inhibin beta B chain-like (LOC104919974), transcript variant X2, mRNA	K04667	INHB	inhibin, beta	http://www.genome.jp/dbget-bin/www_bget?ko:K04667	P27093	751	6.73183e-87	Inhibin beta B chain OS=Gallus gallus GN=INHBB PE=2 SV=2	PF00019//PF00688	Transforming growth factor beta like domain//TGF-beta propeptide	GO:0008283//GO:0007165//GO:0040007	cell proliferation//signal transduction//growth	GO:0008083	growth factor activity	--	--	KOG3900	Transforming growth factor beta, bone morphogenetic protein and related proteins	DOWN	-1.442	1.5893e-11	FALSE	0.14954	0.99968	DOWN	-1.238	2.8673e-11	blast,frame:-2 start:3712 end:2513
c50807_g1	3335	7119	5477	43.69	102.32	93.33	1531	--	--	--	--	--	--	--	--	--	--	--	--	--	--	--	--	--	--	--	--	--	--	--	--	--	--	--	--	DOWN	-1.1461	5.2161e-06	FALSE	0.26244	0.99968	FALSE	-0.82915	0.0001917	estscan,start:627 end:749
c86299_g1	667	2208	389	3.69	13.38	2.79	3352	734620039	XP_010737850.1	4051	0	PREDICTED: LOW QUALITY PROTEIN: zinc finger and BTB domain-containing protein 11-like [Larimichthys crocea]	734620038	XM_010739548.1	937	0	PREDICTED: Larimichthys crocea zinc finger and BTB domain-containing protein 11-like (LOC104925831), mRNA	K10498	ZBTB11	zinc finger and BTB domain-containing protein 11	http://www.genome.jp/dbget-bin/www_bget?ko:K10498	O95625	1727	0	Zinc finger and BTB domain-containing protein 11 OS=Homo sapiens GN=ZBTB11 PE=1 SV=2	PF00651//PF01155//PF00412//PF00096//PF16622//PF13465//PF13912//PF02178	BTB/POZ domain//Hydrogenase/urease nickel incorporation, metallochaperone, hypA//LIM domain//Zinc finger, C2H2 type//zinc-finger C2H2-type//Zinc-finger double domain//C2H2-type zinc finger//AT hook motif	GO:0006464	cellular protein modification process	GO:0003677//GO:0016151//GO:0046872//GO:0005515//GO:0008270	DNA binding//nickel cation binding//metal ion binding//protein binding//zinc ion binding	--	--	--	--	DOWN	-1.7791	0.0031944	UP	2.389	0.00063336	FALSE	0.66447	0.99974	estscan,start:1 end:3189
c91511_g1	942	2161	316	7.81	19.67	3.41	2271	--	--	--	--	--	374428414	FQ310506.3	189	8.83409e-92	Dicentrarchus labrax chromosome sequence corresponding to linkage group 1, top part, complete sequence	--	--	--	--	--	--	--	--	PF08027//PF05038	Albumin I chain b//Cytochrome Cytochrome b558 alpha-subunit	GO:0009405	pathogenesis	GO:0045735//GO:0020037	nutrient reservoir activity//heme binding	--	--	--	--	FALSE	-1.25	0.084999	UP	2.6579	0.00017862	FALSE	1.4624	0.99974	estscan,start:357 end:142; minus strand
c98940_g1	1080	6182	6737	18.14	102.7	99.25	13434	808873398	KKF22725.1	17274	0	Sacsin [Larimichthys crocea]	657565196	XM_008287661.1	5666	0	PREDICTED: Stegastes partitus sacsin-like (LOC103361552), mRNA	K17592	SACS	sacsin	http://www.genome.jp/dbget-bin/www_bget?ko:K17592	Q9NZJ4	4927	0	Sacsin OS=Homo sapiens GN=SACS PE=1 SV=2	PF12937	F-box-like	--	--	GO:0005515	protein binding	--	--	--	--	DOWN	-2.5691	1.163e-15	FALSE	-0.23988	0.99968	DOWN	-2.7545	1.0649e-23	blast,frame:-1 start:13383 end:532
c109075_g2	2483.43	793	2759	23.85	8.36	34.5	1996	808870179	KKF20089.1	2309	0	Complement C3 [Larimichthys crocea]	734648977	XM_010755443.1	882	0	PREDICTED: Larimichthys crocea complement C3-like (LOC104938979), mRNA	K03990	C3	complement component 3	http://www.genome.jp/dbget-bin/www_bget?ko:K03990	P01025	1007	3.86031e-118	Complement C3 OS=Sus scrofa GN=C3 PE=1 SV=2	PF01821	Anaphylotoxin-like domain	--	--	--	--	GO:0005576	extracellular region	KOG1366	Alpha-macroglobulin	FALSE	1.5948	0.023133	DOWN	-1.9146	1.9872e-05	FALSE	-0.26526	0.99974	blast,frame:-3 start:1706 end:3
c83946_g1	2855	799	458	48.85	14.99	10.18	1232	736216919	XP_010778803.1	510	3.95879e-59	PREDICTED: torsin-4A-B-like [Notothenia coriiceps]	658923028	XM_008403009.1	157	2.90727e-74	PREDICTED: Poecilia reticulata radiation-inducible immediate-early gene IEX-1-like (LOC103460725), mRNA	--	--	--	--	--	--	--	--	--	--	--	--	--	--	--	--	--	--	UP	1.7851	0.0023435	FALSE	0.687	0.99968	UP	2.5266	4.5202e-05	blast,frame:3 start:138 end:728
c93177_g1	4247	1434	2518	31.39	11.64	24.25	2517	736297757	XP_010792032.1	2121	0	PREDICTED: alpha-1,3-mannosyl-glycoprotein 2-beta-N-acetylglucosaminyltransferase-like [Notothenia coriiceps]	736297756	XM_010793730.1	1199	0	PREDICTED: Notothenia coriiceps alpha-1,3-mannosyl-glycoprotein 2-beta-N-acetylglucosaminyltransferase-like (LOC104964845), mRNA	K00726	MGAT1	alpha-1,3-mannosyl-glycoprotein beta-1,2-N-acetylglucosaminyltransferase	http://www.genome.jp/dbget-bin/www_bget?ko:K00726	Q09325	1448	0	Alpha-1,3-mannosyl-glycoprotein 2-beta-N-acetylglucosaminyltransferase OS=Rattus norvegicus GN=Mgat1 PE=2 SV=1	PF03071//PF05060	GNT-I family//N-acetylglucosaminyltransferase II (MGAT2)	GO:0009312//GO:0006486	oligosaccharide biosynthetic process//protein glycosylation	GO:0008375//GO:0008455	acetylglucosaminyltransferase activity//alpha-1,6-mannosylglycoprotein 2-beta-N-acetylglucosaminyltransferase activity	GO:0005795//GO:0016021	Golgi stack//integral component of membrane	KOG1413	N-acetylglucosaminyltransferase I	UP	1.5143	0.00060092	FALSE	-0.92808	0.23272	FALSE	0.64072	0.99974	blast,frame:-3 start:2029 end:668
c109086_g2	84	1155	921	2.09	31.47	29.69	927	--	--	--	--	--	49614026	BX571675.5	46	1.09885e-12	Zebrafish DNA sequence from clone DKEY-235D17 in linkage group 11, complete sequence	--	--	--	--	--	--	--	--	--	--	--	--	--	--	--	--	--	--	DOWN	-3.8335	0.0010286	FALSE	0.21077	0.99968	DOWN	-3.5682	0.0020983	estscan,start:1 end:105
c109086_g1	1144	3045.96	3723.75	12.65	43.27	70.84	2401	736238964	XP_010784387.1	314	5.51934e-30	PREDICTED: type III endosome membrane protein TEMP [Notothenia coriiceps]	736238963	XM_010786085.1	519	0	PREDICTED: Notothenia coriiceps chromosome unknown open reading frame, human C1orf210 (LOC104958367), mRNA	--	--	--	--	--	--	--	--	PF13096	CENP-A-nucleosome distal (CAD) centromere subunit, CENP-P	GO:0034080	CENP-A containing nucleosome assembly	--	--	GO:0000775	chromosome, centromeric region	--	--	DOWN	-1.4649	0.0018852	FALSE	-0.40571	0.99968	DOWN	-1.8161	3.4815e-08	blast,frame:2 start:473 end:1150
c104895_g1	2423	4965	3254	9.79	21.94	17.1	4454	260401280	ACX37120.1	4218	0	copper transporting ATPase 2 [Sparus aurata]	260401279	GQ200818.1	1846	0	Sparus aurata copper transporting ATPase 2 (ATP7B) mRNA, complete cds	K17686	copA, ATP7	Cu+-exporting ATPase	http://www.genome.jp/dbget-bin/www_bget?ko:K17686	P35670	3261	0	Copper-transporting ATPase 2 OS=Homo sapiens GN=ATP7B PE=1 SV=4	PF01529//PF00403//PF00122//PF08777	DHHC palmitoyltransferase//Heavy-metal-associated domain//E1-E2 ATPase//RNA binding motif	GO:0030001	metal ion transport	GO:0000166//GO:0003723//GO:0008270//GO:0046872	nucleotide binding//RNA binding//zinc ion binding//metal ion binding	--	--	KOG0207	Cation transport ATPase	DOWN	-1.0871	0.00107	FALSE	0.49373	0.99968	FALSE	-0.53887	0.27094	blast,frame:-3 start:3216 end:346|blast,frame:-1 start:4448 end:3210
c19624_g1	426859	422051	15444	1615.96	1755.4	76.28	4671	678336953	CDW75723.1	593	4.21224e-101	UNKNOWN [Stylonychia lemnae]	283826628	GU289229.1	3259	0	Oreochromis aureus isolate Oau1-4 18S ribosomal RNA gene, internal transcribed spacer 1, 5.8S ribosomal RNA gene, internal transcribed spacer 2, and 28S ribosomal RNA gene, complete sequence	--	--	--	--	Q8TGM7	166	5.36477e-12	Putative uncharacterized protein ART2 OS=Saccharomyces cerevisiae (strain ATCC 204508 / S288c) GN=ART2 PE=5 SV=1	PF00487//PF03186	Fatty acid desaturase//CobD/Cbib protein	GO:0009236//GO:0006629	cobalamin biosynthetic process//lipid metabolic process	GO:0048472	threonine-phosphate decarboxylase activity	GO:0016021	integral component of membrane	--	--	FALSE	-0.035752	5.9859e-05	UP	4.6564	0	UP	4.6752	0	estscan,start:73 end:4671
c107535_g2	4091	1327	1996	33.21	12.27	22.71	2446	831532440	XP_012721542.1	606	1.60054e-70	PREDICTED: TSC22 domain family protein 3-like isoform X2 [Fundulus heteroclitus]	736220896	XM_010781531.1	598	0	PREDICTED: Notothenia coriiceps TSC22 domain family protein 3-like (LOC104954424), transcript variant X2, mRNA	--	--	--	--	Q9EQZ1	463	2.72078e-52	TSC22 domain family protein 3 OS=Rattus norvegicus GN=Tsc22d3 PE=2 SV=1	PF06553//PF01486//PF06005//PF04799//PF04977//PF06156//PF00175//PF01166	BNIP3//K-box region//Protein of unknown function (DUF904)//fzo-like conserved region//Septum formation initiator//Protein of unknown function (DUF972)//Oxidoreductase NAD-binding domain//TSC-22/dip/bun family	GO:0007049//GO:0043065//GO:0006355//GO:0055114//GO:0000917//GO:0043093//GO:0006260//GO:0008053	cell cycle//positive regulation of apoptotic process//regulation of transcription, DNA-templated//oxidation-reduction process//barrier septum assembly//FtsZ-dependent cytokinesis//DNA replication//mitochondrial fusion	GO:0016491//GO:0003700//GO:0003924	oxidoreductase activity//transcription factor activity, sequence-specific DNA binding//GTPase activity	GO:0005741//GO:0005740//GO:0005667//GO:0005634//GO:0016021//GO:0005737	mitochondrial outer membrane//mitochondrial envelope//transcription factor complex//nucleus//integral component of membrane//cytoplasm	KOG4797	Transcriptional regulator	UP	1.5722	0.00048012	FALSE	-0.70479	0.99968	FALSE	0.92189	0.99924	blast,frame:3 start:729 end:1250
c77444_g1	9001	2301	7477	134.52	27.23	143.08	2628	736250266	XP_010787802.1	507	1.06386e-55	PREDICTED: endothelial cell-specific molecule 1 [Notothenia coriiceps]	374428415	FQ310507.3	724	0	Dicentrarchus labrax chromosome sequence corresponding to linkage group 1, bottom part, complete sequence	--	--	--	--	Q9QYY7	342	1.12261e-34	Endothelial cell-specific molecule 1 OS=Mus musculus GN=Esm1 PE=2 SV=1	PF05443	ROS/MUCR transcriptional regulator protein	GO:0006355	regulation of transcription, DNA-templated	GO:0003677//GO:0008270	DNA binding//zinc ion binding	--	--	--	--	UP	1.9157	4.8626e-13	DOWN	-1.816	3.3798e-15	FALSE	0.15418	0.99974	blast,frame:1 start:1510 end:2106
c81901_g1	5276	3380	1643	58.45	41.09	23.69	1764	525343922	NP_001266637.1	2627	0	uncharacterized protein LOC100709074 [Oreochromis niloticus]>gi|390410805|gb|AFL72073.1| T-complex protein 1 subunit beta [Oreochromis niloticus]	657582385	XM_008297026.1	1196	0	PREDICTED: Stegastes partitus chaperonin containing TCP1, subunit 2 (beta) (cct2), mRNA	K09494	CCT2	T-complex protein 1 subunit beta	http://www.genome.jp/dbget-bin/www_bget?ko:K09494	P80314	2349	0	T-complex protein 1 subunit beta OS=Mus musculus GN=Cct2 PE=1 SV=4	PF00416//PF00118	Ribosomal protein S13/S18//TCP-1/cpn60 chaperonin family	GO:0006412//GO:0042254	translation//ribosome biogenesis	GO:0005524//GO:0003735//GO:0003723	ATP binding//structural constituent of ribosome//RNA binding	GO:0005622//GO:0005840	intracellular//ribosome	KOG0363	Chaperonin complex component, TCP-1 beta subunit (CCT2)	FALSE	0.59033	0.99988	FALSE	0.92484	0.9707	UP	1.5697	0.00031972	blast,frame:-2 start:1763 end:102
c59917_g1	9209	18621	10648	360.44	796.57	537.58	682	542232976	XP_005454812.1	309	5.95826e-33	PREDICTED: probable pancreatic secretory proteinase inhibitor-like [Oreochromis niloticus]	583991427	XM_006790833.1	119	2.09501e-53	PREDICTED: Neolamprologus brichardi probable pancreatic secretory proteinase inhibitor-like (LOC102783973), mRNA	--	--	--	--	P11706	194	7.99963e-18	Probable pancreatic secretory proteinase inhibitor OS=Anguilla anguilla PE=1 SV=1	PF07648//PF00050	Kazal-type serine protease inhibitor domain//Kazal-type serine protease inhibitor domain	--	--	GO:0005515	protein binding	--	--	--	--	DOWN	-1.0679	5.8892e-15	FALSE	0.6905	0.0013975	FALSE	-0.32291	0.0078342	blast,frame:-1 start:613 end:224
c109275_g1	514	2220	2099	3.91	18.77	21.15	2973	734621519	XP_010738665.1	327	8.5769e-31	PREDICTED: uncharacterized protein LOC104926494 [Larimichthys crocea]	734621518	XM_010740363.1	147	2.58303e-68	PREDICTED: Larimichthys crocea uncharacterized LOC104926494 (LOC104926494), mRNA	--	--	--	--	--	--	--	--	PF02845	CUE domain	--	--	GO:0005515	protein binding	--	--	--	--	DOWN	-2.1628	0.00029636	FALSE	-0.034994	0.99968	DOWN	-2.1433	2.5869e-05	blast,frame:3 start:1311 end:1670
c106766_g1	319	1860	1239	2.53	16.2	12.51	2851	808863013	KKF14445.1	3026	0	Poly [ADP-ribose] polymerase 12 [Larimichthys crocea]	734615206	XM_010736882.1	1242	0	PREDICTED: Larimichthys crocea poly (ADP-ribose) polymerase family, member 12 (parp12), transcript variant X2, mRNA	K15259	PARP7S	poly	http://www.genome.jp/dbget-bin/www_bget?ko:K15259	Q8BZ20	1465	0	Poly [ADP-ribose] polymerase 12 OS=Mus musculus GN=Parp12 PE=2 SV=3	PF16588//PF00644//PF00642	C2H2 zinc-finger//Poly(ADP-ribose) polymerase catalytic domain//Zinc finger C-x8-C-x5-C-x3-H type (and similar)	--	--	GO:0003676//GO:0046872//GO:0008270//GO:0003950	nucleic acid binding//metal ion binding//zinc ion binding//NAD+ ADP-ribosyltransferase activity	--	--	--	--	DOWN	-2.5958	0.00022313	FALSE	0.47028	0.99968	FALSE	-2.071	0.0087926	blast,frame:-2 start:2646 end:535
c150882_g1	4092	7159	3141	179.49	342.96	177.44	636	--	--	--	--	--	--	--	--	--	--	--	--	--	--	--	--	--	--	--	--	--	--	--	--	--	--	--	--	FALSE	-0.85905	0.00095402	UP	1.0727	0.0021678	FALSE	0.26813	0.99974	--
c108159_g2	2073	680	344	9.38	3.38	2.03	3951	734616978	XP_010736160.1	4044	0	PREDICTED: protein transport protein Sec16A isoform X2 [Larimichthys crocea]	734616977	XM_010737858.1	2430	0	PREDICTED: Larimichthys crocea SEC16 homolog A (S. cerevisiae) (sec16a), transcript variant X2, mRNA	--	--	--	--	O15027	1900	0	Protein transport protein Sec16A OS=Homo sapiens GN=SEC16A PE=1 SV=3	--	--	--	--	--	--	--	--	KOG1913	Regucalcin gene promoter region-related protein (RGPR)	FALSE	1.556	0.080223	FALSE	0.86728	0.99968	UP	2.4778	0.0020724	blast,frame:3 start:3 end:3950
c97546_g1	190	4029	776	6.13	142.23	32.37	773	--	--	--	--	--	--	--	--	--	--	--	--	--	--	--	--	--	--	--	--	--	--	--	--	--	--	--	--	DOWN	-4.4584	1.5088e-15	UP	2.2604	2.8581e-07	FALSE	-2.1435	0.11779	estscan,start:1 end:57
c16504_g1	4226	8491	9751	94.69	208.45	283.35	1001	831484881	XP_012704857.1	557	3.38972e-66	PREDICTED: galectin-7-like [Fundulus heteroclitus]	56352476	CR701593.2	111	8.75415e-49	Tetraodon nigroviridis full-length cDNA	--	--	--	--	P47967	318	9.27748e-34	Galectin-5 OS=Rattus norvegicus GN=Lgals5 PE=1 SV=2	PF00337	Galactoside-binding lectin	--	--	GO:0030246	carbohydrate binding	--	--	KOG3587	Galectin, galactose-binding lectin	DOWN	-1.0587	2.1082e-06	FALSE	-0.31547	0.45133	DOWN	-1.3197	2.4212e-15	blast,frame:2 start:2 end:448
c101847_g1	1026	3024	1319	3.85	12.46	6.46	4711	734631672	XP_010744232.1	2498	0	PREDICTED: zinc finger and BTB domain-containing protein 2 [Larimichthys crocea]>gi|808865871|gb|KKF16667.1| Zinc finger and BTB domain-containing protein 2 [Larimichthys crocea]>gi|808882134|gb|KKF29554.1| Zinc finger and BTB domain-containing protein 2 [Larimichthys crocea]	736297501	XM_010793634.1	1129	0	PREDICTED: Notothenia coriiceps zinc finger and BTB domain-containing protein 2-like (LOC104964770), mRNA	K10489	ZBTB2	zinc finger and BTB domain-containing protein 2	http://www.genome.jp/dbget-bin/www_bget?ko:K10489	Q8N680	1343	2.38089e-167	Zinc finger and BTB domain-containing protein 2 OS=Homo sapiens GN=ZBTB2 PE=1 SV=1	PF00096//PF00651//PF01363//PF01155//PF14496//PF01428//PF13465//PF07975	Zinc finger, C2H2 type//BTB/POZ domain//FYVE zinc finger//Hydrogenase/urease nickel incorporation, metallochaperone, hypA//C-terminal novel E3 ligase, LRR-interacting//AN1-like Zinc finger//Zinc-finger double domain//TFIIH C1-like domain	GO:0016567//GO:0006464//GO:0006281	protein ubiquitination//cellular protein modification process//DNA repair	GO:0004842//GO:0016151//GO:0005515//GO:0046872//GO:0008270	ubiquitin-protein transferase activity//nickel cation binding//protein binding//metal ion binding//zinc ion binding	--	--	KOG1721	FOG: Zn-finger	DOWN	-1.6115	0.0005769	FALSE	1.0812	0.48823	FALSE	-0.47586	0.99974	blast,frame:3 start:318 end:1874
c109318_g1	866	154	2552	6.15	1.3	24.55	2858	348529556	XP_003452279.1	2029	0	PREDICTED: epidermis-type lipoxygenase 3-like [Oreochromis niloticus]	835913820	XM_012918669.1	719	0	PREDICTED: Maylandia zebra arachidonate 12-lipoxygenase, 12R-type-like (LOC101480284), partial mRNA	--	--	--	--	O75342	1253	2.24048e-157	Arachidonate 12-lipoxygenase, 12R-type OS=Homo sapiens GN=ALOX12B PE=1 SV=1	PF00305	Lipoxygenase	GO:0055114	oxidation-reduction process	GO:0016702//GO:0046872	oxidoreductase activity, acting on single donors with incorporation of molecular oxygen, incorporation of two atoms of oxygen//metal ion binding	--	--	--	--	FALSE	2.4393	0.22893	DOWN	-4.1665	5.8694e-11	DOWN	-1.6726	7.0198e-05	blast,frame:1 start:1 end:1365
c100896_g1	171	280	1079	5.73	10.26	46.7	754	--	--	--	--	--	--	--	--	--	--	--	--	--	--	--	--	--	--	--	--	--	--	--	--	--	--	--	--	FALSE	-0.76353	0.99988	FALSE	-2.062	0.074452	DOWN	-2.7711	0.0027572	--
c98879_g1	167883	81321	158922	856.13	436.02	1033.95	3952	429508173	AFZ93893.1	2400	0	complement component 7 [Oplegnathus fasciatus]	734648181	XM_010755014.1	1099	0	PREDICTED: Larimichthys crocea complement component C7-like (LOC104938602), mRNA	K03996	C7	complement component 7	http://www.genome.jp/dbget-bin/www_bget?ko:K03996	Q9TUQ3	1281	4.67104e-156	Complement component C7 OS=Sus scrofa GN=C7 PE=1 SV=1	PF00057	Low-density lipoprotein receptor domain class A	--	--	GO:0005515	protein binding	--	--	KOG3538	Disintegrin metalloproteinases with thrombospondin repeats	FALSE	0.99366	2.6249e-87	DOWN	-1.0825	1.5484e-174	FALSE	-0.034311	1.8264e-14	blast,frame:-1 start:1468 end:737|blast,frame:-3 start:3704 end:1926
c104974_g1	1008	3398	2232	2.14	7.92	6.18	8134	734623537	XP_010739770.1	10689	0	PREDICTED: uncharacterized protein LOC104927395 isoform X1 [Larimichthys crocea]	736237624	XM_010785752.1	4404	0	PREDICTED: Notothenia coriiceps uncharacterized LOC104958046 (LOC104958046), transcript variant X3, mRNA	--	--	--	--	--	--	--	--	PF10541//PF07228	Nuclear envelope localisation domain//Stage II sporulation protein E (SpoIIE)	--	--	GO:0003824	catalytic activity	GO:0016021	integral component of membrane	--	--	DOWN	-1.8053	2.5385e-05	FALSE	0.4905	0.99968	FALSE	-1.2603	0.007606	blast,frame:2 start:2 end:7798
c89416_g1	455	2401	9039	24.6	141.59	627.46	564	--	--	--	--	--	--	--	--	--	--	--	--	--	--	--	--	--	--	--	--	--	--	--	--	--	--	--	--	DOWN	-2.4518	2.0127e-05	DOWN	-2.0284	1.9266e-21	DOWN	-4.4257	1.1652e-43	--
c31228_g1	2129	8	7	70.46	0.29	0.3	760	--	--	--	--	--	--	--	--	--	--	--	--	--	--	--	--	--	--	--	--	--	--	--	--	--	--	--	--	UP	8.0039	1.029e-06	FALSE	0.076794	0.99968	UP	8.1352	9.2605e-07	estscan,start:1 end:760
c108207_g6	6805	1026	865	55.41	9.17	9.18	2308	734647691	XP_010753046.1	640	1.33069e-74	PREDICTED: syndecan-4-like [Larimichthys crocea]	734647690	XM_010754744.1	356	0	PREDICTED: Larimichthys crocea syndecan-4-like (LOC104938362), mRNA	--	--	--	--	P49416	194	3.94499e-15	Syndecan-4 OS=Gallus gallus GN=SDC4 PE=1 SV=1	--	--	--	--	--	--	--	--	--	--	UP	2.6775	2.7271e-15	FALSE	0.13041	0.99968	UP	2.8624	2.3624e-15	blast,frame:-2 start:2067 end:1324
c79230_g1	17893	11902	8068	108.46	79.23	63.76	3013	498956095	XP_004544553.1	3722	0	PREDICTED: transitional endoplasmic reticulum ATPase [Maylandia zebra]>gi|548339412|ref|XP_005722313.1| PREDICTED: transitional endoplasmic reticulum ATPase-like [Pundamilia nyererei]>gi|554860128|ref|XP_005940186.1| PREDICTED: transitional endoplasmic reticulum ATPase-like [Haplochromis burtoni]	740529867	NM_001303349.1	2455	0	Larimichthys crocea transitional endoplasmic reticulum ATPase (cdc48), mRNA >gnl|BL_ORD_ID|6137535 Larimichthys crocea cdc48 mRNA, complete cds	K13525	VCP, CDC48	transitional endoplasmic reticulum ATPase	http://www.genome.jp/dbget-bin/www_bget?ko:K13525	Q7ZU99	3695	0	Transitional endoplasmic reticulum ATPase OS=Danio rerio GN=vcp PE=1 SV=1	PF00158//PF02562//PF05496//PF07728//PF01057//PF00005//PF00004//PF07724//PF00931//PF02367//PF14532//PF06414//PF10662//PF06068//PF01637//PF00910//PF04851//PF01443//PF01695//PF07726//PF03152	Sigma-54 interaction domain//PhoH-like protein//Holliday junction DNA helicase ruvB N-terminus//AAA domain (dynein-related subfamily)//Parvovirus non-structural protein NS1//ABC transporter//ATPase family associated with various cellular activities (AAA)//AAA domain (Cdc48 subfamily)//NB-ARC domain//Threonylcarbamoyl adenosine biosynthesis protein TsaE//Sigma-54 interaction domain//Zeta toxin//Et…	GO:0006511//GO:0019079//GO:0002949//GO:0006281//GO:0006576//GO:0006355//GO:0006310	ubiquitin-dependent protein catabolic process//viral genome replication//tRNA threonylcarbamoyladenosine modification//DNA repair//cellular biogenic amine metabolic process//regulation of transcription, DNA-templated//DNA recombination	GO:0008134//GO:0016787//GO:0003677//GO:0003724//GO:0005524//GO:0003678//GO:0043531//GO:0009378//GO:0016301//GO:0016887//GO:0003723	transcription factor binding//hydrolase activity//DNA binding//RNA helicase activity//ATP binding//DNA helicase activity//ADP binding//four-way junction helicase activity//kinase activity//ATPase activity//RNA binding	GO:0009379//GO:0005667//GO:0005657	Holliday junction helicase complex//transcription factor complex//replication fork	KOG0730	AAA+-type ATPase	FALSE	0.5361	0.036493	FALSE	0.44507	0.99968	UP	1.0357	3.1502e-06	blast,frame:3 start:105 end:2540
c108503_g1	5358	2084	4191	53.06	22.65	54.04	1943	657552736	XP_008280752.1	1209	3.26091e-159	PREDICTED: latexin [Stegastes partitus]	657552735	XM_008282530.1	598	0	PREDICTED: Stegastes partitus latexin (lxn), mRNA	--	--	--	--	Q64361	383	1.35534e-40	Latexin OS=Rattus norvegicus GN=Lxn PE=1 SV=1	--	--	--	--	--	--	--	--	--	--	UP	1.3102	0.00063288	DOWN	-1.1238	0.00070816	FALSE	0.24095	0.99974	blast,frame:-2 start:1147 end:191
c96774_g1	3036	364	353	18.65	2.46	2.83	2976	657552409	XP_008280572.1	3414	0	PREDICTED: erythroid differentiation-related factor 1 [Stegastes partitus]	734597510	XM_010744290.1	1605	0	PREDICTED: Larimichthys crocea erythroid differentiation regulatory factor 1 (edrf1), mRNA	--	--	--	--	Q5R9R1	2272	0	Erythroid differentiation-related factor 1 OS=Pongo abelii GN=EDRF1 PE=2 SV=1	--	--	--	--	--	--	--	--	--	--	UP	3.0081	1.977e-07	FALSE	-0.071581	0.99968	UP	2.991	7.2969e-07	blast,frame:2 start:2 end:2137
c110865_g1	2259	354	1278	131.5	22.46	95.38	542	736222719	XP_010780298.1	196	2.76027e-17	PREDICTED: von Willebrand factor A domain-containing protein 7-like [Notothenia coriiceps]	--	--	--	--	--	--	--	--	--	--	--	--	--	--	--	--	--	--	--	--	--	--	--	UP	2.6218	0.00014106	FALSE	-1.9679	0.035696	FALSE	0.70835	0.99974	blast,frame:-2 start:253 end:131|blast,frame:-3 start:69 end:1|blast,frame:-1 start:185 end:3
c99752_g2	1398	3638	2544	11.96	34.17	28.35	2209	657554039	XP_008281465.1	3258	0	PREDICTED: histidine ammonia-lyase [Stegastes partitus]	734600964	XM_010757292.1	1495	0	PREDICTED: Larimichthys crocea histidine ammonia-lyase (hal), mRNA	K01745	hutH, HAL	histidine ammonia-lyase	http://www.genome.jp/dbget-bin/www_bget?ko:K01745	P21213	2804	0	Histidine ammonia-lyase OS=Rattus norvegicus GN=Hal PE=1 SV=1	PF01020//PF13292	Ribosomal L40e family//1-deoxy-D-xylulose-5-phosphate synthase	GO:0042254//GO:0006694//GO:0006412//GO:0016114	ribosome biogenesis//steroid biosynthetic process//translation//terpenoid biosynthetic process	GO:0003735//GO:0008661	structural constituent of ribosome//1-deoxy-D-xylulose-5-phosphate synthase activity	GO:0005840	ribosome	KOG0222	Phenylalanine and histidine ammonia-lyase	DOWN	-1.4319	0.00045285	FALSE	0.4002	0.99968	FALSE	-0.97718	0.026335	blast,frame:3 start:99 end:2069
c69652_g1	5845	2157	3480	41.14	16.69	31.88	2774	657570879	XP_008288982.1	1963	0	PREDICTED: sulfide:quinone oxidoreductase, mitochondrial-like isoform X1 [Stegastes partitus]	736245469	XM_010788047.1	929	0	PREDICTED: Notothenia coriiceps sulfide quinone reductase-like (yeast) (sqrdl), mRNA	K17218	sqr	sulfide:quinone oxidoreductase	http://www.genome.jp/dbget-bin/www_bget?ko:K17218	Q9Y6N5	1544	0	Sulfide:quinone oxidoreductase, mitochondrial OS=Homo sapiens GN=SQRDL PE=1 SV=1	PF17121//PF07992//PF05834	Zinc finger, C3HC4 type (RING finger)//Pyridine nucleotide-disulphide oxidoreductase//Lycopene cyclase protein	GO:0055114//GO:0016117	oxidation-reduction process//carotenoid biosynthetic process	GO:0008270//GO:0016705//GO:0005515//GO:0016491	zinc ion binding//oxidoreductase activity, acting on paired donors, with incorporation or reduction of molecular oxygen//protein binding//oxidoreductase activity	--	--	KOG3851	Sulfide:quinone oxidoreductase/flavo-binding protein	UP	1.3861	8.3799e-05	FALSE	-0.80591	0.12558	FALSE	0.63467	0.99974	blast,frame:-3 start:2673 end:1291
c110476_g1	2471	10	9	73.62	0.33	0.35	816	--	--	--	--	--	--	--	--	--	--	--	--	--	--	--	--	--	--	--	--	--	--	--	--	--	--	--	--	UP	7.8969	5.8083e-08	FALSE	0.036152	0.99968	UP	7.9875	4.5568e-08	estscan,start:566 end:631
c82878_g1	25602	536	1408	499.95	11.47	35.69	1111	657552073	XP_008280415.1	778	1.53112e-99	PREDICTED: DNA damage-inducible transcript 4-like protein [Stegastes partitus]	306922097	AB490947.1	924	0	Sebastes schlegelii mRNA, clone: BRF 34-C7, induced by treatment of Con A/PMA	--	--	--	--	Q20A00	500	2.45823e-59	DNA damage-inducible transcript 4-like protein OS=Oncorhynchus mykiss GN=ddit4l PE=2 SV=1	PF04758//PF07809	Ribosomal protein S30//RTP801 C-terminal region	GO:0006412//GO:0009968//GO:0042254	translation//negative regulation of signal transduction//ribosome biogenesis	GO:0003735	structural constituent of ribosome	GO:0005622//GO:0005737//GO:0005840	intracellular//cytoplasm//ribosome	--	--	UP	5.5258	4.8647e-99	FALSE	-1.5092	0.14852	UP	4.0711	1.5994e-85	blast,frame:3 start:75 end:749
c72072_g1	9478	1393	1737	40.02	6.46	9.57	4214	657533744	XP_008273842.1	2717	0	PREDICTED: sodium/myo-inositol cotransporter-like [Stegastes partitus]	657533743	XM_008275620.1	1416	0	PREDICTED: Stegastes partitus sodium/myo-inositol cotransporter-like (LOC103352913), mRNA	--	--	--	--	P53793	2175	0	Sodium/myo-inositol cotransporter OS=Bos taurus GN=SLC5A3 PE=3 SV=1	PF00474//PF04014//PF08043	Sodium:solute symporter family//Antidote-toxin recognition MazE, bacterial antitoxin//Xin repeat	GO:0030036//GO:0006810//GO:0055085	actin cytoskeleton organization//transport//transmembrane transport	GO:0003779//GO:0005215//GO:0003677	actin binding//transporter activity//DNA binding	GO:0016020//GO:0030054	membrane//cell junction	KOG2349	Na+:iodide/myo-inositol/multivitamin symporters	UP	2.7143	6.2276e-22	FALSE	-0.43425	0.99968	UP	2.3345	2.5293e-16	blast,frame:2 start:554 end:2695
c108741_g3	2702	7957	3258	82.11	264.63	128.07	805	--	--	--	--	--	734612736	XM_010735536.1	50	5.66963e-15	PREDICTED: Larimichthys crocea solute carrier family 38, member 4 (slc38a4), transcript variant X2, mRNA	--	--	--	--	--	--	--	--	--	--	--	--	--	--	--	--	--	--	DOWN	-1.6103	2.7664e-11	UP	1.1724	0.00010092	FALSE	-0.38341	0.87492	--
c108083_g2	1809	3407	3392	16.03	33.15	39.16	2141	734603643	XP_010728839.1	2538	0	PREDICTED: insulin-like growth factor-binding protein complex acid labile subunit [Larimichthys crocea]>gi|808887064|gb|KKF33522.1| Insulin-like growth factor-binding protein complex acid labile subunit [Larimichthys crocea]	734603642	XM_010730537.1	1297	0	PREDICTED: Larimichthys crocea insulin-like growth factor binding protein, acid labile subunit (igfals), mRNA	K17256	IGFALS, ALS	insulin-like growth factor-binding protein complex acid labile subunit	http://www.genome.jp/dbget-bin/www_bget?ko:K17256	P70389	1368	5.12157e-179	Insulin-like growth factor-binding protein complex acid labile subunit OS=Mus musculus GN=Igfals PE=2 SV=1	PF13855//PF00560	Leucine rich repeat//Leucine Rich Repeat	--	--	GO:0005515	protein binding	--	--	KOG0619	FOG: Leucine rich repeat	FALSE	-0.9654	0.058397	FALSE	-0.10949	0.99968	DOWN	-1.0204	0.0019515	blast,frame:3 start:3 end:1820
c109681_g15	1958	8	5	25.41	0.11	0.08	1543	736169143	XP_010765310.1	1956	0	PREDICTED: heat shock 70 kDa protein 4L [Notothenia coriiceps]	736169142	XM_010767008.1	900	0	PREDICTED: Notothenia coriiceps heat shock 70kDa protein 4-like (hspa4l), mRNA	K09485	HSP110	heat shock protein 110kDa	http://www.genome.jp/dbget-bin/www_bget?ko:K09485	O95757	1643	0	Heat shock 70 kDa protein 4L OS=Homo sapiens GN=HSPA4L PE=1 SV=3	PF06723	MreB/Mbl protein	GO:0000902	cell morphogenesis	--	--	--	--	KOG0103	Molecular chaperones HSP105/HSP110/SSE1, HSP70 superfamily	UP	7.8831	3.2506e-06	FALSE	0.56222	0.99968	UP	8.4998	6.2991e-06	blast,frame:3 start:216 end:1388
c171114_g1	1276	3438	1471	8.54	25.26	12.83	2754	712041411	AIW63714.1	2171	0	peroxisome proliferator-activated receptor alpha 2 [Lateolabrax japonicus]	712041410	KM502870.1	1164	0	Lateolabrax japonicus peroxisome proliferator-activated receptor alpha 2 mRNA, complete cds	K07294	NR1C1, PPARA	peroxisome proliferator-activated receptor alpha	http://www.genome.jp/dbget-bin/www_bget?ko:K07294	Q07869	1520	0	Peroxisome proliferator-activated receptor alpha OS=Homo sapiens GN=PPARA PE=1 SV=2	PF00104//PF00105	Ligand-binding domain of nuclear hormone receptor//Zinc finger, C4 type (two domains)	GO:0006355//GO:0043401	regulation of transcription, DNA-templated//steroid hormone mediated signaling pathway	GO:0043565//GO:0003700//GO:0008270	sequence-specific DNA binding//transcription factor activity, sequence-specific DNA binding//zinc ion binding	GO:0005634//GO:0005667	nucleus//transcription factor complex	KOG3575	FOG: Hormone receptors	DOWN	-1.482	0.00049773	FALSE	1.1089	0.23222	FALSE	-0.31862	0.99974	blast,frame:-3 start:2341 end:872
c92596_g1	1290	2638	3321	24.81	55.62	82.93	1124	229367140	ACQ58550.1	1100	6.94565e-148	Glutathione S-transferase kappa 1 [Anoplopoma fimbria]	229367139	BT082843.1	553	0	Anoplopoma fimbria clone afim-evh-011-089 Glutathione S-transferase kappa 1 putative mRNA, complete cds	K13299	GSTK1	glutathione S-transferase kappa 1	http://www.genome.jp/dbget-bin/www_bget?ko:K13299	Q9Y2Q3	644	1.81097e-80	Glutathione S-transferase kappa 1 OS=Homo sapiens GN=GSTK1 PE=1 SV=3	PF01323	DSBA-like thioredoxin domain	GO:0006118	obsolete electron transport	GO:0015035	protein disulfide oxidoreductase activity	--	--	--	--	FALSE	-1.0842	0.088189	FALSE	-0.44802	0.99968	DOWN	-1.4777	1.4017e-05	blast,frame:3 start:102 end:860
c106614_g1	6147	3832	2287	37.82	25.9	18.35	2972	657563534	XP_008285099.1	2715	0	PREDICTED: T-complex protein 1 subunit eta [Stegastes partitus]	734594826	XM_010729803.1	1293	0	PREDICTED: Larimichthys crocea chaperonin containing TCP1, subunit 7 (eta) (cct7), mRNA	K09499	CCT7	T-complex protein 1 subunit eta	http://www.genome.jp/dbget-bin/www_bget?ko:K09499	Q5ZJK8	2563	0	T-complex protein 1 subunit eta OS=Gallus gallus GN=CCT7 PE=1 SV=1	PF04452//PF03427//PF00118	RNA methyltransferase//Carbohydrate binding domain (family 19)//TCP-1/cpn60 chaperonin family	GO:0006032//GO:0006364	chitin catabolic process//rRNA processing	GO:0008168//GO:0005524//GO:0008061	methyltransferase activity//ATP binding//chitin binding	--	--	KOG0361	Chaperonin complex component, TCP-1 eta subunit (CCT7)	FALSE	0.62969	0.67614	FALSE	0.62879	0.99968	UP	1.313	0.0022895	blast,frame:2 start:17 end:1678
c95094_g1	1739	287	221	9.7	1.77	1.62	3345	734636580	XP_010746936.1	2623	0	PREDICTED: 6-phosphofructo-2-kinase/fructose-2,6-bisphosphatase 3-like isoform X2 [Larimichthys crocea]	734636579	XM_010748634.1	1142	0	PREDICTED: Larimichthys crocea 6-phosphofructo-2-kinase/fructose-2,6-bisphosphatase 3-like (LOC104933238), transcript variant X2, mRNA	K01103	PFKFB3	6-phosphofructo-2-kinase / fructose-2,6-biphosphatase 3&#160;	http://www.genome.jp/dbget-bin/www_bget?ko:K01103	Q5R9C1	2064	0	6-phosphofructo-2-kinase/fructose-2,6-bisphosphatase 3 OS=Pongo abelii GN=PFKFB3 PE=2 SV=2	PF01591//PF06414	6-phosphofructo-2-kinase//Zeta toxin	GO:0006013//GO:0006000	mannose metabolic process//fructose metabolic process	GO:0005524//GO:0016301//GO:0003873	ATP binding//kinase activity//6-phosphofructo-2-kinase activity	--	--	KOG0234	Fructose-6-phosphate 2-kinase/fructose-2,6-biphosphatase	UP	2.547	0.0027864	FALSE	0.26115	0.99968	UP	2.8627	0.001851	blast,frame:1 start:34 end:1935
c109198_g2	6987	770.97	1319.94	58.2	7.68	14.75	2967	554878931	XP_005949287.1	2489	0	PREDICTED: prolyl 4-hydroxylase subunit alpha-2-like isoform X2 [Haplochromis burtoni]	657565781	XM_008287984.1	1066	0	PREDICTED: Stegastes partitus prolyl 4-hydroxylase, alpha polypeptide II (p4ha2), transcript variant X3, mRNA	K00472	E1.14.11.2	prolyl 4-hydroxylase	http://www.genome.jp/dbget-bin/www_bget?ko:K00472	Q5ZLK5	1982	0	Prolyl 4-hydroxylase subunit alpha-2 OS=Gallus gallus GN=P4HA2 PE=2 SV=1	PF13640//PF08336//PF00870//PF08631	2OG-Fe(II) oxygenase superfamily//Prolyl 4-Hydroxylase alpha-subunit, N-terminal region//P53 DNA-binding domain//Meiosis protein SPO22/ZIP4 like	GO:0018401//GO:0006560//GO:0055114//GO:0051321//GO:0006525	peptidyl-proline hydroxylation to 4-hydroxy-L-proline//proline metabolic process//oxidation-reduction process//meiotic cell cycle//arginine metabolic process	GO:0044212//GO:0016491//GO:0004656//GO:0016702	transcription regulatory region DNA binding//oxidoreductase activity//procollagen-proline 4-dioxygenase activity//oxidoreductase activity, acting on single donors with incorporation of molecular oxygen, incorporation of two atoms of oxygen	GO:0005783	endoplasmic reticulum	KOG1591	Prolyl 4-hydroxylase alpha subunit	UP	3.1278	1.2032e-18	FALSE	-0.89158	0.99968	UP	2.2908	1.6716e-11	blast,frame:2 start:92 end:1681
c94674_g1	3444	6881	7678	40.06	87.84	116.24	1692	554875624	XP_005947699.1	1071	3.96892e-138	PREDICTED: natterin-3-like isoform X1 [Haplochromis burtoni]>gi|554875626|ref|XP_005947700.1| PREDICTED: natterin-3-like isoform X2 [Haplochromis burtoni]	657598154	XM_008305624.1	65	5.58769e-23	PREDICTED: Stegastes partitus natterin-3-like (LOC103375365), mRNA	--	--	--	--	Q66S13	804	1.18837e-99	Natterin-4 OS=Thalassophryne nattereri PE=2 SV=1	PF01117	Aerolysin toxin	GO:0009405	pathogenesis	--	--	GO:0005576	extracellular region	--	--	DOWN	-1.0506	4.9368e-05	FALSE	-0.27396	0.99968	DOWN	-1.2701	2.319e-11	blast,frame:-1 start:1569 end:349
c103455_g2	2525	5990	4525	14.29	37.23	33.39	3209	808874608	KKF23665.1	3115	0	Sodium- and chloride-dependent GABA transporter 2, partial [Larimichthys crocea]	736225775	XM_010782842.1	1598	0	PREDICTED: Notothenia coriiceps sodium- and chloride-dependent GABA transporter 2-like (LOC104955508), mRNA	K05039	SLC6A6S	solute carrier family 6 (neurotransmitter transporter, GABA) member 6/8/11/12/13	http://www.genome.jp/dbget-bin/www_bget?ko:K05039	P31646	2379	0	Sodium- and chloride-dependent GABA transporter 2 OS=Rattus norvegicus GN=Slc6a13 PE=1 SV=1	PF00209	Sodium:neurotransmitter symporter family	GO:0006836//GO:0006812	neurotransmitter transport//cation transport	GO:0005328	neurotransmitter:sodium symporter activity	GO:0016021	integral component of membrane	KOG3660	Sodium-neurotransmitter symporter	DOWN	-1.2984	4.6448e-06	FALSE	0.28879	0.99968	FALSE	-0.95508	0.00023671	blast,frame:-3 start:3009 end:1147
c100458_g1	2470	710	546	21.78	7.72	7.2	2552	808878084	KKF26378.1	2118	0	WD repeat and SOCS box-containing protein 1 [Larimichthys crocea]	657535816	XM_008276367.1	976	0	PREDICTED: Stegastes partitus WD repeat and SOCS box containing 1 (wsb1), mRNA	K10341	WSB1	WD repeat and SOCS box-containing protein 1	http://www.genome.jp/dbget-bin/www_bget?ko:K10341	Q7T2F6	1921	0	WD repeat and SOCS box-containing protein 1 OS=Danio rerio GN=wsb1 PE=2 SV=1	PF00400//PF07525	WD domain, G-beta repeat//SOCS box	GO:0035556	intracellular signal transduction	GO:0005515	protein binding	--	--	KOG0266	WD40 repeat-containing protein	FALSE	1.7465	0.0097073	FALSE	0.26307	0.99968	UP	2.0641	0.0047966	blast,frame:3 start:144 end:1427
c88975_g1	1351	3645	2571	7.53	22.32	18.69	3253	317419208	CBN81245.1	2667	0	Protein FAM20A [Dicentrarchus labrax]	734614130	XM_010736304.1	1227	0	PREDICTED: Larimichthys crocea family with sequence similarity 20, member A (fam20a), mRNA	--	--	--	--	Q8CID3	1622	0	Pseudokinase FAM20A OS=Mus musculus GN=Fam20a PE=1 SV=1	PF03348	Serine incorporator (Serinc)	--	--	--	--	GO:0016020	membrane	KOG3829	Uncharacterized conserved protein	DOWN	-1.484	0.00025888	FALSE	0.38774	0.99968	FALSE	-1.0418	0.014788	blast,frame:3 start:213 end:1847
c99524_g1	8356	19819	14518	62.64	163.14	141.83	2485	--	--	--	--	--	736241730	XM_010786781.1	351	0	PREDICTED: Notothenia coriiceps ATP-binding cassette, sub-family A (ABC1), member 1 (abca1), transcript variant X2, mRNA	--	--	--	--	--	--	--	--	--	--	--	--	--	--	--	--	--	--	DOWN	-1.2981	1.8557e-21	FALSE	0.33319	0.99968	FALSE	-0.91041	1.7443e-14	estscan,start:260 end:387
c103461_g1	3034	817	435	41.33	10.74	6.71	1928	--	--	--	--	--	--	--	--	--	--	--	--	--	--	--	--	--	--	--	--	--	--	--	--	--	--	--	--	UP	1.8407	0.00088305	FALSE	0.79347	0.99968	UP	2.6887	6.1664e-06	estscan,start:526 end:1514|estscan,start:1505 end:517; minus strand
c104988_g3	29810	5527	4433	107.89	21.98	20.93	4874	734610794	XP_010732769.1	2263	0	PREDICTED: MAP kinase-interacting serine/threonine-protein kinase 2 [Larimichthys crocea]>gi|808867466|gb|KKF18012.1| MAP kinase-interacting serine/threonine-protein kinase 2 [Larimichthys crocea]	657582875	XM_008297295.1	1679	0	PREDICTED: Stegastes partitus MAP kinase interacting serine/threonine kinase 2 (mknk2), mRNA	K04372	MKNK, MNK	MAP kinase interacting serine/threonine kinase	http://www.genome.jp/dbget-bin/www_bget?ko:K04372	Q6P431	1696	0	MAP kinase-interacting serine/threonine-protein kinase 2 OS=Xenopus laevis GN=mknk2 PE=2 SV=1	PF00642//PF00069//PF07714//PF06293	Zinc finger C-x8-C-x5-C-x3-H type (and similar)//Protein kinase domain//Protein tyrosine kinase//Lipopolysaccharide kinase (Kdo/WaaP) family	GO:0006468	protein phosphorylation	GO:0046872//GO:0016773//GO:0004672//GO:0005524	metal ion binding//phosphotransferase activity, alcohol group as acceptor//protein kinase activity//ATP binding	GO:0016020	membrane	KOG0607	MAP kinase-interacting kinase and related serine/threonine protein kinases	UP	2.3791	1.2093e-60	FALSE	0.20236	0.99968	UP	2.636	3.9647e-63	blast,frame:1 start:187 end:1746
c109399_g2	1357	4168	3315	31.99	99.28	83.17	1907	548356722	XP_005730483.1	209	2.2282e-14	PREDICTED: dipeptidyl aminopeptidase-like protein 6-like isoform X4 [Pundamilia nyererei]	657574443	XR_520600.1	94	4.77754e-39	PREDICTED: Stegastes partitus uncharacterized LOC103365299 (LOC103365299), ncRNA	--	--	--	--	Q9Z218	128	4.50027e-06	Dipeptidyl aminopeptidase-like protein 6 OS=Mus musculus GN=Dpp6 PE=1 SV=1	PF00326	Prolyl oligopeptidase family	GO:0006508	proteolysis	GO:0008236	serine-type peptidase activity	--	--	--	--	DOWN	-1.671	5.7615e-06	FALSE	0.2145	0.99968	DOWN	-1.402	3.3732e-05	blast,frame:-1 start:1673 end:1455
c107006_g1	3377	1839	948	48.78	28.7	17.53	1580	--	--	--	--	--	--	--	--	--	--	--	--	--	--	--	--	--	--	--	--	--	--	--	--	--	--	--	--	FALSE	0.82473	0.775	FALSE	0.84011	0.99968	UP	1.7193	0.0046414	estscan,start:1580 end:1234; minus strand
c106041_g1	932	3207	2088	4.13	15.62	12.07	4026	657588210	XP_008298434.1	3767	0	PREDICTED: alpha-catulin [Stegastes partitus]	736261766	XM_010791649.1	1917	0	PREDICTED: Notothenia coriiceps catenin (cadherin-associated protein), alpha-like 1 (ctnnal1), transcript variant X1, mRNA	--	--	--	--	Q5RC06	2189	0	Alpha-catulin OS=Pongo abelii GN=CTNNAL1 PE=2 SV=1	PF05699//PF01044	hAT family C-terminal dimerisation region//Vinculin family	GO:0007155	cell adhesion	GO:0046983//GO:0051015	protein dimerization activity//actin filament binding	--	--	--	--	DOWN	-1.8349	4.0917e-05	FALSE	0.50325	0.99968	FALSE	-1.2772	0.010997	blast,frame:-3 start:3790 end:1475
c102326_g1	16659	67181	39459	952.8	4312.17	2954	706	--	--	--	--	--	734617325	XM_010738051.1	83	2.23497e-33	PREDICTED: Larimichthys crocea interferon alpha-inducible protein 27-like protein 2A (LOC104924640), mRNA	--	--	--	--	--	--	--	--	PF06140	Interferon-induced 6-16 family	--	--	--	--	GO:0016021	integral component of membrane	--	--	DOWN	-2.0638	7.4756e-140	FALSE	0.65185	3.0971e-13	DOWN	-1.3575	5.8701e-67	estscan,start:1 end:346
c98109_g1	9462	16215	7141	54.78	100.98	53.71	3504	657587056	XP_008297801.1	853	3.66504e-102	PREDICTED: calponin-3 [Stegastes partitus]	736301080	XM_010794832.1	512	0	PREDICTED: Notothenia coriiceps calponin 3, acidic (cnn3), mRNA	--	--	--	--	Q15417	719	8.52901e-84	Calponin-3 OS=Homo sapiens GN=CNN3 PE=1 SV=1	PF00307//PF01213	Calponin homology (CH) domain//Adenylate cyclase associated (CAP) N terminal	GO:0007010	cytoskeleton organization	GO:0005515//GO:0003779	protein binding//actin binding	--	--	KOG2046	Calponin	FALSE	-0.82921	1.2565e-08	UP	1.0673	1.037e-08	FALSE	0.29257	0.99974	blast,frame:-1 start:2709 end:2131|blast,frame:-2 start:1853 end:1335
c89642_g1	7390	2612	1684	68.33	26.51	20.28	2063	432868493	XP_004071565.1	2187	0	PREDICTED: elongation factor Tu, mitochondrial [Oryzias latipes]	657532012	XM_008305183.1	913	0	PREDICTED: Stegastes partitus Tu translation elongation factor, mitochondrial (tufm), mRNA	K02358	tuf, TUFM	elongation factor Tu	http://www.genome.jp/dbget-bin/www_bget?ko:K02358	P49410	1736	0	Elongation factor Tu, mitochondrial OS=Bos taurus GN=TUFM PE=1 SV=1	PF01926//PF03193//PF03144	50S ribosome-binding GTPase//Protein of unknown function, DUF258//Elongation factor Tu domain 2	--	--	GO:0005525//GO:0003924	GTP binding//GTPase activity	--	--	KOG0460	Mitochondrial translation elongation factor Tu	UP	1.4483	1.0529e-06	FALSE	0.51741	0.99968	UP	2.0202	6.1313e-10	blast,frame:1 start:310 end:1749
c102792_g1	2710	891	578	43.89	17.37	13.37	1481	657588234	XP_008298447.1	1204	6.69362e-158	PREDICTED: RNA-binding protein 45 [Stegastes partitus]>gi|657588236|ref|XP_008298448.1| PREDICTED: RNA-binding protein 45 [Stegastes partitus]	542198748	XM_003438250.2	400	0	PREDICTED: Oreochromis niloticus RNA-binding protein 45-like (LOC100690970), transcript variant X1, mRNA	--	--	--	--	Q8IUH3	717	1.64742e-86	RNA-binding protein 45 OS=Homo sapiens GN=RBM45 PE=1 SV=1	PF00076	RNA recognition motif. (a.k.a. RRM, RBD, or RNP domain)	--	--	GO:0003676	nucleic acid binding	--	--	--	--	FALSE	1.5527	0.017604	FALSE	0.5085	0.99968	UP	2.1157	0.0015076	blast,frame:3 start:3 end:833
c95732_g1	5792	2788	2025	138.5	73.03	62.77	954	229368150	ACQ59055.1	471	3.05545e-55	C-X-C motif chemokine 10 precursor [Anoplopoma fimbria]	229368149	BT083348.1	389	0	Anoplopoma fimbria clone afim-evh-521-085 C-X-C motif chemokine 10 precursor putative mRNA, complete cds	--	--	--	--	P22952	118	2.21459e-06	Alveolar macrophage chemotactic factor 2 OS=Sus scrofa PE=1 SV=2	PF00048	Small cytokines (intecrine/chemokine), interleukin-8 like	GO:0006935//GO:0006955//GO:0007165	chemotaxis//immune response//signal transduction	GO:0008009	chemokine activity	GO:0005576	extracellular region	--	--	FALSE	1.0027	0.016369	FALSE	0.34546	0.99968	UP	1.4027	0.0011392	blast,frame:1 start:1 end:474
c101082_g1	9078	928	513	80.21	9	5.9	2147	734619665	XP_010737645.1	2110	0	PREDICTED: serine/threonine-protein kinase Sgk1 isoform X1 [Larimichthys crocea]>gi|808886016|gb|KKF32688.1| Serine/threonine-protein kinase Sgk1 [Larimichthys crocea]	734619664	XM_010739343.1	1313	0	PREDICTED: Larimichthys crocea serum/glucocorticoid regulated kinase 1 (sgk1), transcript variant X1, mRNA	--	--	--	--	Q5Q0U5	2058	0	Serine/threonine-protein kinase Sgk1 OS=Fundulus heteroclitus GN=sgk1 PE=2 SV=1	PF06516//PF00069//PF07714//PF06293//PF00787//PF00433	Purine nucleoside permease (NUP)//Protein kinase domain//Protein tyrosine kinase//Lipopolysaccharide kinase (Kdo/WaaP) family//PX domain//Protein kinase C terminal domain	GO:0055085//GO:0006468//GO:0009069//GO:0016310	transmembrane transport//protein phosphorylation//serine family amino acid metabolic process//phosphorylation	GO:0004674//GO:0035091//GO:0016773//GO:0004672//GO:0005524	protein serine/threonine kinase activity//phosphatidylinositol binding//phosphotransferase activity, alcohol group as acceptor//protein kinase activity//ATP binding	GO:0016020	membrane	KOG0598	Ribosomal protein S6 kinase and related proteins	UP	3.2381	2.6424e-25	FALSE	0.73931	0.99968	UP	4.0319	1.988e-29	blast,frame:1 start:1 end:1368
c66004_g1	2641	6428	2670	155.9	413.56	202.03	538	--	--	--	--	--	734624497	XM_010742000.1	80	7.79871e-32	PREDICTED: Larimichthys crocea mitochondrial dicarboxylate carrier-like (LOC104927825), mRNA	--	--	--	--	--	--	--	--	--	--	--	--	--	--	--	--	--	--	DOWN	-1.3354	7.9347e-07	UP	1.1517	0.0016795	FALSE	-0.1292	0.99974	estscan,start:274 end:502
c108218_g1	1772	3631	933	17.97	40.73	12.25	1915	657803284	XP_008328727.1	1810	0	PREDICTED: protein arginine N-methyltransferase 1 [Cynoglossus semilaevis]	734646816	XM_010754262.1	950	0	PREDICTED: Larimichthys crocea protein arginine methyltransferase 1 (prmt1), transcript variant X1, mRNA	K11434	PRMT1	protein arginine N-methyltransferase 1	http://www.genome.jp/dbget-bin/www_bget?ko:K11434	Q28F07	1668	0	Protein arginine N-methyltransferase 1 OS=Xenopus tropicalis GN=prmt1 PE=2 SV=1	PF08123//PF02390//PF08241//PF05175//PF01135	Histone methylation protein DOT1//Putative methyltransferase//Methyltransferase domain//Methyltransferase small domain//Protein-L-isoaspartate(D-aspartate) O-methyltransferase (PCMT)	GO:0009451//GO:0006464//GO:0008033//GO:0008152//GO:0046500//GO:0006400//GO:0006554//GO:0006479	RNA modification//cellular protein modification process//tRNA processing//metabolic process//S-adenosylmethionine metabolic process//tRNA modification//lysine catabolic process//protein methylation	GO:0008176//GO:0004719//GO:0008168//GO:0018024	tRNA (guanine-N7-)-methyltransferase activity//protein-L-isoaspartate (D-aspartate) O-methyltransferase activity//methyltransferase activity//histone-lysine N-methyltransferase activity	--	--	KOG1499	Protein arginine N-methyltransferase PRMT1 and related enzymes	FALSE	-1.0871	0.013706	UP	1.8446	0.00013172	FALSE	0.81198	0.99974	blast,frame:-1 start:1747 end:644
c94725_g1	1145	4726	4178	31.58	142.71	149.2	861	--	--	--	--	--	--	--	--	--	--	--	--	--	--	--	--	--	--	--	--	--	--	--	--	--	--	--	--	DOWN	-2.0974	2.7521e-09	FALSE	0.061956	0.99968	DOWN	-1.9809	2.9979e-10	--
c18341_g1	29589	15546	13282	466.18	268.62	271.96	1316	808864257	KKF15402.1	1353	0	Plasma kallikrein [Larimichthys crocea]	268326983	AB283000.1	455	0	Platycephalus indicus FHL-2 mRNA for skin mucus lectin, complete cds	--	--	--	--	P14272	391	6.63098e-40	Plasma kallikrein OS=Rattus norvegicus GN=Klkb1 PE=1 SV=1	--	--	--	--	--	--	--	--	--	--	FALSE	0.87642	2.0904e-11	FALSE	0.11122	0.99968	UP	1.0421	6.823e-11	estscan,start:1316 end:111; minus strand
c97211_g1	6494	1991	4839	33.88	11.41	32.93	3459	657587902	XP_008298264.1	4579	0	PREDICTED: alpha-aminoadipic semialdehyde synthase, mitochondrial [Stegastes partitus]>gi|657587904|ref|XP_008298265.1| PREDICTED: alpha-aminoadipic semialdehyde synthase, mitochondrial [Stegastes partitus]	657587903	XM_008300043.1	1738	0	PREDICTED: Stegastes partitus aminoadipate-semialdehyde synthase (aass), transcript variant X2, mRNA	K14157	AASS	alpha-aminoadipic semialdehyde synthase	http://www.genome.jp/dbget-bin/www_bget?ko:K14157	A8E657	3405	0	Alpha-aminoadipic semialdehyde synthase, mitochondrial OS=Bos taurus GN=AASS PE=2 SV=1	PF16934//PF03435	Two-component Enterococcus faecalis cytolysin (EFC)//Saccharopine dehydrogenase NADP binding domain	GO:0050830//GO:0055114	defense response to Gram-positive bacterium//oxidation-reduction process	GO:0016491	oxidoreductase activity	--	--	KOG0172	Lysine-ketoglutarate reductase/saccharopine dehydrogenase	UP	1.6535	2.5899e-07	DOWN	-1.3971	1.6285e-06	FALSE	0.31095	0.99974	blast,frame:-1 start:3321 end:511
c107805_g2	1007	7	2	14.68	0.11	0.04	1402	734637934	XP_010747677.1	944	6.65638e-119	PREDICTED: dyslexia-associated protein KIAA0319 homolog isoform X2 [Larimichthys crocea]	734637933	XM_010749375.1	490	0	PREDICTED: Larimichthys crocea KIAA0319 ortholog (kiaa0319), transcript variant X2, mRNA	--	--	--	--	Q5VV43	531	3.82107e-57	Dyslexia-associated protein KIAA0319 OS=Homo sapiens GN=KIAA0319 PE=1 SV=1	PF05393//PF05835	Human adenovirus early E3A glycoprotein//Synaphin protein	GO:0006836	neurotransmitter transport	GO:0019905	syntaxin binding	GO:0016021	integral component of membrane	--	--	UP	7.1164	0.0036134	FALSE	1.6915	0.99968	FALSE	8.8624	0.011967	blast,frame:-1 start:1402 end:731
c72815_g1	203	2372	657	13.73	174.6	56.79	502	--	--	--	--	--	--	--	--	--	--	--	--	--	--	--	--	--	--	PF04265	Thiamin pyrophosphokinase, vitamin B1 binding domain	GO:0009229	thiamine diphosphate biosynthetic process	GO:0030975	thiamine binding	--	--	--	--	DOWN	-3.5986	8.4002e-08	FALSE	1.7363	0.020682	FALSE	-1.8079	0.4679	--
c56518_g1	724	2538	4524	30.55	117.01	246.03	651	--	--	--	--	--	--	--	--	--	--	--	--	--	--	--	--	--	--	--	--	--	--	--	--	--	--	--	--	DOWN	-1.8617	0.00050275	FALSE	-0.94976	0.0035537	DOWN	-2.757	1.1176e-15	--
c109939_g3	1317	3199	1735	14.12	36.16	23.73	1926	--	--	--	--	--	--	--	--	--	--	--	--	--	--	--	--	--	--	--	--	--	--	--	--	--	--	--	--	DOWN	-1.3325	0.0038198	FALSE	0.76683	0.99968	FALSE	-0.51113	0.99974	estscan,start:1014 end:1191
c82112_g1	2485	5139	1200	33.31	80.68	22.14	2164	736205858	XP_010775795.1	2083	0	PREDICTED: suppressor of SWI4 1 homolog [Notothenia coriiceps]	736205857	XM_010777493.1	926	0	PREDICTED: Notothenia coriiceps suppressor of SWI4 1 homolog (LOC104950896), mRNA	--	--	--	--	Q91YU8	1318	3.0395e-173	Suppressor of SWI4 1 homolog OS=Mus musculus GN=Ppan PE=1 SV=2	PF05279//PF07382	Aspartyl beta-hydroxylase N-terminal region//Histone H1-like nucleoprotein HC2	GO:0030261	chromosome condensation	GO:0003677	DNA binding	GO:0016020	membrane	KOG2963	RNA-binding protein required for 60S ribosomal subunit biogenesis	DOWN	-1.1003	0.00063663	UP	1.9826	8.8832e-08	FALSE	0.93676	0.99974	blast,frame:2 start:236 end:1945
c98046_g1	1184	3336	7198	49.97	153.8	391.45	651	808876453	KKF25089.1	697	2.68188e-89	Receptor-transporting protein 3 [Larimichthys crocea]	306922099	AB490949.1	591	0	Sebastes schlegelii mRNA, clone: BRF 34-E9, induced by treatment of LPS and Con A/PMA	--	--	--	--	Q9BQQ7	185	2.0281e-15	Receptor-transporting protein 3 OS=Homo sapiens GN=RTP3 PE=2 SV=1	PF01155	Hydrogenase/urease nickel incorporation, metallochaperone, hypA	GO:0006464	cellular protein modification process	GO:0016151	nickel cation binding	--	--	--	--	DOWN	-1.5465	0.00037094	DOWN	-1.2253	2.3654e-08	DOWN	-2.7174	4.6947e-25	blast,frame:3 start:6 end:629
c110208_g4	2505	4918	3482	19.67	42.4	35.63	2384	--	--	--	--	--	617430929	XM_007561723.1	104	1.65506e-44	PREDICTED: Poecilia formosa phosphatidylinositol-binding clathrin assembly protein-like (LOC103144644), transcript variant X6, mRNA	--	--	--	--	--	--	--	--	--	--	--	--	--	--	--	--	--	--	DOWN	-1.0254	0.0025674	FALSE	0.3823	0.99968	FALSE	-0.58855	0.13235	estscan,start:1391 end:371; minus strand
c109963_g2	988	2161	2827	2.82	7.22	10.95	8224	734620955	XP_010738352.1	6748	0	PREDICTED: alsin [Larimichthys crocea]	734620954	XM_010740050.1	2853	0	PREDICTED: Larimichthys crocea amyotrophic lateral sclerosis 2 (juvenile) (als2), mRNA	--	--	--	--	Q96Q42	4381	0	Alsin OS=Homo sapiens GN=ALS2 PE=1 SV=2	PF00621//PF02862//PF03585//PF14993	RhoGEF domain//DDHD domain//Herpesvirus ICP4-like protein C-terminal region//Neuropeptide S precursor protein	GO:0043087//GO:0007218//GO:0045893//GO:0035023	regulation of GTPase activity//neuropeptide signaling pathway//positive regulation of transcription, DNA-templated//regulation of Rho protein signal transduction	GO:0005089//GO:0046872	Rho guanyl-nucleotide exchange factor activity//metal ion binding	GO:0042025//GO:0005576	host cell nucleus//extracellular region	KOG1426	FOG: RCC1 domain	FALSE	-1.1812	0.12511	FALSE	-0.50342	0.99968	DOWN	-1.6301	2.6587e-05	blast,frame:1 start:4780 end:5385
c107430_g3	6557	2260	1910	17.58	6.94	6.86	7715	657544086	XP_008277553.1	11458	0	PREDICTED: fatty acid synthase [Stegastes partitus]	734622702	XM_010741011.1	4632	0	PREDICTED: Larimichthys crocea fatty acid synthase (fasn), transcript variant X1, mRNA	K00665	FASN	fatty acid synthase, animal type	http://www.genome.jp/dbget-bin/www_bget?ko:K00665	P12276	9012	0	Fatty acid synthase OS=Gallus gallus GN=FASN PE=1 SV=5	PF00975//PF00106//PF00107//PF00108//PF01254	Thioesterase domain//short chain dehydrogenase//Zinc-binding dehydrogenase//Thiolase, N-terminal domain//Nuclear transition protein 2	GO:0055114//GO:0008152//GO:0007283//GO:0009058	oxidation-reduction process//metabolic process//spermatogenesis//biosynthetic process	GO:0016747//GO:0016491//GO:0016788//GO:0003677	transferase activity, transferring acyl groups other than amino-acyl groups//oxidoreductase activity//hydrolase activity, acting on ester bonds//DNA binding	GO:0000786//GO:0005634	nucleosome//nucleus	KOG1202	Animal-type fatty acid synthase and related proteins	UP	1.4846	3.7087e-06	FALSE	0.1269	0.99968	UP	1.666	4.2224e-06	blast,frame:-3 start:7590 end:28
c89433_g1	4314	1427	2673	50.75	18.42	40.92	1676	657593280	XP_008301204.1	1168	2.05544e-154	PREDICTED: ribosome maturation protein SBDS [Stegastes partitus]	306922003	AB490853.1	924	0	Sebastes schlegelii mRNA, clone: BRF 16-E4, induced by treatment of LPS	K14574	SDO1, SBDS	ribosome maturation protein SDO1	http://www.genome.jp/dbget-bin/www_bget?ko:K14574	Q6DIT8	1057	1.37859e-139	Ribosome maturation protein SBDS OS=Xenopus tropicalis GN=sbds PE=2 SV=1	PF02058//PF03040//PF09377	Guanylin precursor//CemA family//SBDS protein C-terminal domain	GO:0042254	ribosome biogenesis	GO:0030250	guanylate cyclase activator activity	GO:0005576//GO:0016021	extracellular region//integral component of membrane	KOG2917	Predicted exosome subunit	UP	1.5439	0.0003717	FALSE	-1.0213	0.082713	FALSE	0.57712	0.99974	estscan,start:1676 end:752; minus strand
c86098_g1	987	25	42	9.4	0.26	0.52	2010	808882623	KKF29963.1	1157	1.85681e-150	Transcription factor AP-1 [Larimichthys crocea]>gi|808886631|gb|KKF33193.1| Transcription factor AP-1 [Larimichthys crocea]	734644781	XM_010753144.1	683	0	PREDICTED: Larimichthys crocea transcription factor AP-1-like (LOC104937023), mRNA	K04448	JUN	transcription factor AP-1	http://www.genome.jp/dbget-bin/www_bget?ko:K04448	P12981	569	4.03546e-65	Transcription factor AP-1 OS=Coturnix coturnix japonica GN=JUN PE=2 SV=1	PF06005//PF07716//PF03285//PF00170//PF03131//PF01166//PF01528//PF04977	Protein of unknown function (DUF904)//Basic region leucine zipper//Paralemmin//bZIP transcription factor//bZIP Maf transcription factor//TSC-22/dip/bun family//Herpesvirus glycoprotein M//Septum formation initiator	GO:0043093//GO:0000917//GO:0008360//GO:0006355//GO:0007049	FtsZ-dependent cytokinesis//barrier septum assembly//regulation of cell shape//regulation of transcription, DNA-templated//cell cycle	GO:0003700//GO:0003677//GO:0043565	transcription factor activity, sequence-specific DNA binding//DNA binding//sequence-specific DNA binding	GO:0016020//GO:0005634//GO:0005737//GO:0005667	membrane//nucleus//cytoplasm//transcription factor complex	KOG3584	cAMP response element binding protein and related transcription factors	UP	5.251	0.0033348	FALSE	-0.86431	0.99968	FALSE	4.4411	0.0073492	blast,frame:3 start:201 end:1253
c102276_g1	5124	3846	1513	42.68	35.17	16.42	2262	831545025	XP_012726087.1	1577	0	PREDICTED: solute carrier family 25 member 33 [Fundulus heteroclitus]	734596870	XM_010740885.1	952	0	PREDICTED: Larimichthys crocea solute carrier family 25 (pyrimidine nucleotide carrier), member 33 (slc25a33), mRNA	K15116	SLC25A33_36, RIM2	solute carrier family 25, member 33/36	http://www.genome.jp/dbget-bin/www_bget?ko:K15116	Q6P036	1496	0	Solute carrier family 25 member 33 OS=Danio rerio GN=slc25a33 PE=2 SV=1	--	--	--	--	--	--	--	--	KOG0757	Mitochondrial carrier protein - Rim2p/Mrs12p	FALSE	0.36182	0.99988	FALSE	1.2301	0.041693	UP	1.6464	0.00016001	blast,frame:-3 start:2143 end:1160
c89068_g1	15984	10679	7254	75.04	55.07	44.42	3816	808869638	KKF19634.1	3579	0	Furin-1 [Larimichthys crocea]	734596960	XM_010741377.1	2128	0	PREDICTED: Larimichthys crocea furin-1-like (LOC104927319), transcript variant X2, mRNA	K01349	FURIN, PCSK3	furin	http://www.genome.jp/dbget-bin/www_bget?ko:K01349	P23188	2463	0	Furin OS=Mus musculus GN=Furin PE=1 SV=2	PF01483//PF00082	Proprotein convertase P-domain//Subtilase family	GO:0006508	proteolysis	GO:0004252	serine-type endopeptidase activity	--	--	KOG3525	Subtilisin-like proprotein convertase	FALSE	0.52976	0.077105	FALSE	0.44208	0.99968	UP	1.0263	2.2237e-05	blast,frame:1 start:151 end:2700
c101610_g1	7325	44804	24497	80.19	538.31	349.08	1782	570700697	YP_008994690.1	1627	0	NADH dehydrogenase subunit 4 (mitochondrion) [Sebastes koreanus]>gi|555297975|gb|AGZ13081.1| NADH dehydrogenase subunit 4 (mitochondrion) [Sebastes koreanus]>gi|669633335|gb|AII23266.1| NADH dehydrogenase subunit 4 (mitochondrion) [Sebastes koreanus]	41350610	AY491978.1	1745	0	Sebates schlegeli mitochondrion, complete genome	K03881	ND4	NADH-ubiquinone oxidoreductase chain 4	http://www.genome.jp/dbget-bin/www_bget?ko:K03881	Q4JQH8	1329	5.49032e-177	NADH-ubiquinone oxidoreductase chain 4 OS=Tetraodon nigroviridis GN=MT-ND4 PE=3 SV=1	PF00420//PF00211	NADH-ubiquinone/plastoquinone oxidoreductase chain 4L//Adenylate and Guanylate cyclase catalytic domain	GO:0009190//GO:0035556//GO:0055114//GO:0042773	cyclic nucleotide biosynthetic process//intracellular signal transduction//oxidation-reduction process//ATP synthesis coupled electron transport	GO:0016849//GO:0016651	phosphorus-oxygen lyase activity//oxidoreductase activity, acting on NAD(P)H	--	--	KOG4669	NADH dehydrogenase subunit 4L and related proteins	DOWN	-2.6648	6.0597e-124	FALSE	0.75517	3.3294e-12	DOWN	-1.8552	1.5917e-59	estscan,start:1437 end:1129; minus strand
c71805_g1	1151	4564	4070	57.83	282.83	263.05	647	--	--	--	--	--	--	--	--	--	--	--	--	--	--	--	--	--	--	--	--	--	--	--	--	--	--	--	--	DOWN	-2.0395	1.2581e-08	FALSE	0.049419	0.99968	DOWN	-1.9356	1.0305e-09	--
c106502_g1	1662	257	405	12.24	2.12	3.63	3207	808885023	KKF31890.1	2969	0	Tumor necrosis factor alpha-induced protein 3 [Larimichthys crocea]	734625816	XM_010742720.1	1765	0	PREDICTED: Larimichthys crocea tumor necrosis factor, alpha-induced protein 3 (tnfaip3), transcript variant X1, mRNA	K11859	TNFAIP3, A20, OTUD7C	tumor necrosis factor, alpha-induced protein 3	http://www.genome.jp/dbget-bin/www_bget?ko:K11859	P21580	1377	3.36215e-173	Tumor necrosis factor alpha-induced protein 3 OS=Homo sapiens GN=TNFAIP3 PE=1 SV=1	PF01754//PF16006	A20-like zinc finger//Nucleolar and spindle-associated protein	GO:0000281//GO:0040001//GO:0000226	mitotic cytokinesis//establishment of mitotic spindle localization//microtubule cytoskeleton organization	GO:0008270//GO:0003677	zinc ion binding//DNA binding	GO:0005819//GO:0005874	spindle//microtubule	KOG4345	NF-kappa B regulator AP20/Cezanne	UP	2.641	0.002852	FALSE	-0.772	0.99968	FALSE	1.9235	0.11854	estscan,start:3071 end:37; minus strand
c153134_g1	8709	101	371	81.47	1.04	4.52	2042	657575485	XP_008291482.1	1693	0	PREDICTED: arginase-2, mitochondrial [Stegastes partitus]	734651074	XM_010756593.1	767	0	PREDICTED: Larimichthys crocea arginase 2 (arg2), mRNA	--	--	--	--	Q91554	1221	6.73038e-161	Arginase, non-hepatic 2 OS=Xenopus laevis GN=arg2-b PE=2 SV=1	PF04568//PF00491	Mitochondrial ATPase inhibitor, IATP//Arginase family	GO:0032780	negative regulation of ATPase activity	GO:0042030//GO:0046872	ATPase inhibitor activity//metal ion binding	GO:0005739	mitochondrion	KOG2965	Arginase	UP	6.378	7.7629e-33	FALSE	-1.9929	0.99968	UP	4.4396	3.9985e-30	blast,frame:2 start:299 end:1354
c109241_g5	3376	1867	9284	44.15	24.99	151.83	1694	554835816	XP_005928400.1	312	1.54981e-37	PREDICTED: intelectin-1a-like [Haplochromis burtoni]	68391323	AY965681.1	281	4.72083e-143	Eptatretus stoutii nonfunctional variable lymphocyte receptor B (VLRB) gene, complete sequence	K17527	ITLN	intelectin	http://www.genome.jp/dbget-bin/www_bget?ko:K17527	P0DMV4	260	7.40732e-28	Intelectin OS=Oncorhynchus mykiss GN=itln PE=1 SV=1	PF01498	Transposase	GO:0015074//GO:0006313	DNA integration//transposition, DNA-mediated	GO:0003677	DNA binding	--	--	--	--	FALSE	0.8025	0.87931	DOWN	-2.4299	3.309e-27	DOWN	-1.5729	4.2121e-18	blast,frame:3 start:732 end:890|blast,frame:1 start:778 end:1131
c97450_g1	1728	4130	2504	20.05	52.58	37.8	1696	--	--	--	--	--	734617792	XM_010738307.1	217	1.78626e-107	PREDICTED: Larimichthys crocea mitochondrial coenzyme A transporter SLC25A42 (LOC104924839), mRNA	--	--	--	--	--	--	--	--	--	--	--	--	--	--	--	--	--	--	DOWN	-1.3091	0.00045079	FALSE	0.60606	0.99968	FALSE	-0.64858	0.32277	estscan,start:1438 end:1503
c151277_g1	12130	8408	16438	285.57	216.84	501.69	965	542211404	XP_003444133.2	751	2.11355e-96	PREDICTED: fatty acid-binding protein, heart-like [Oreochromis niloticus]	740529894	NM_001303291.1	472	0	Notothenia coriiceps myelin P2 protein-like (LOC104950861), mRNA >gnl|BL_ORD_ID|235442 Notothenia coriiceps fatty acid binding protein H6-isoform (H6-FABP) mRNA, complete cds	K08756	FABP7	fatty acid-binding protein 7, brain	http://www.genome.jp/dbget-bin/www_bget?ko:K08756	O02772	406	6.02467e-47	Fatty acid-binding protein, heart OS=Sus scrofa GN=FABP3 PE=2 SV=3	PF07378	Flagellar protein FlbT	GO:1902209//GO:0006402	negative regulation of bacterial-type flagellum assembly//mRNA catabolic process	GO:0048027	mRNA 5'-UTR binding	--	--	KOG4015	Fatty acid-binding protein FABP	FALSE	0.47665	0.55307	DOWN	-1.0831	6.5916e-17	FALSE	-0.5519	9.0023e-09	estscan,start:159 end:783
c108176_g3	2240	377	841	16.63	3.02	8.32	2631	657572443	XP_008289839.1	1970	0	PREDICTED: protein FAM13A isoform X3 [Stegastes partitus]	734632343	XM_010746299.1	1199	0	PREDICTED: Larimichthys crocea family with sequence similarity 13, member A (fam13a), transcript variant X5, mRNA	--	--	--	--	Q8HYW0	1390	9.64379e-179	Protein FAM13A OS=Bos taurus GN=FAM13A PE=2 SV=1	--	--	--	--	--	--	--	--	--	--	UP	2.5188	0.00026619	FALSE	-1.2734	0.99968	FALSE	1.2999	0.61334	blast,frame:-2 start:2630 end:1179
c91599_g1	5756	12195	8622	15.83	36.86	30.96	6332	808870253	KKF20159.1	4152	0	Phospholipase D1 [Larimichthys crocea]	39653980	AY396567.1	1746	0	Paralichthys olivaceus phospholipase D (PLD) mRNA, complete cds	K01115	PLD1_2	phospholipase D1/2	http://www.genome.jp/dbget-bin/www_bget?ko:K01115	Q9Z280	3286	0	Phospholipase D1 OS=Mus musculus GN=Pld1 PE=2 SV=1	PF00070//PF07992//PF01494//PF02737//PF05399//PF13241//PF08491//PF03721//PF00614//PF01266	Pyridine nucleotide-disulphide oxidoreductase//Pyridine nucleotide-disulphide oxidoreductase//FAD binding domain//3-hydroxyacyl-CoA dehydrogenase, NAD binding domain//Ectropic viral integration site 2A protein (EVI2A)//Putative NAD(P)-binding//Squalene epoxidase//UDP-glucose/GDP-mannose dehydrogenase family, NAD binding domain//Phospholipase D Active site motif//FAD dependent oxidoreductase	GO:0019354//GO:0006550//GO:0055114//GO:0006568//GO:0018874//GO:0006574//GO:0006779//GO:0006631//GO:0016114//GO:0006633//GO:0006554//GO:0006552//GO:0006694	siroheme biosynthetic process//isoleucine catabolic process//oxidation-reduction process//tryptophan metabolic process//benzoate metabolic process//valine catabolic process//porphyrin-containing compound biosynthetic process//fatty acid metabolic process//terpenoid biosynthetic process//fatty acid biosynthetic process//lysine catabolic process//leucine catabolic process//steroid biosynthetic proc…	GO:0043115//GO:0003857//GO:0003824//GO:0051287//GO:0016491//GO:0016616//GO:0004506//GO:0071949//GO:0050660	precorrin-2 dehydrogenase activity//3-hydroxyacyl-CoA dehydrogenase activity//catalytic activity//NAD binding//oxidoreductase activity//oxidoreductase activity, acting on the CH-OH group of donors, NAD or NADP as acceptor//squalene monooxygenase activity//FAD binding//flavin adenine dinucleotide binding	GO:0016021	integral component of membrane	KOG1329	Phospholipase D1	DOWN	-1.1352	1.6376e-10	FALSE	0.38434	0.99968	FALSE	-0.6964	7.6849e-06	blast,frame:-3 start:6330 end:3862
c109770_g1	673	2538	1052	1.9	7.87	3.86	6370	734600210	XP_010755186.1	2878	0	PREDICTED: solute carrier family 45 member 4-like isoform X2 [Larimichthys crocea]	736211403	XM_010779020.1	921	0	PREDICTED: Notothenia coriiceps solute carrier family 45, member 4 (slc45a4), transcript variant X2, mRNA	K15378	SLC45A1_2_4	solute carrier family 45, member 1/2/4	http://www.genome.jp/dbget-bin/www_bget?ko:K15378	Q5BKX6	1031	1.01188e-118	Solute carrier family 45 member 4 OS=Homo sapiens GN=SLC45A4 PE=1 SV=2	PF07690	Major Facilitator Superfamily	GO:0055085	transmembrane transport	--	--	GO:0016021	integral component of membrane	KOG0637	Sucrose transporter and related proteins	DOWN	-1.9671	0.0002382	FALSE	1.1547	0.58977	FALSE	-0.7579	0.99974	estscan,start:5972 end:3119; minus strand
c98469_g1	2733	64	106	21.12	0.55	1.02	2969	657595447	XP_008302384.1	2005	0	PREDICTED: E3 ubiquitin-protein ligase RNF139 [Stegastes partitus]	657595446	XM_008304162.1	1150	0	PREDICTED: Stegastes partitus ring finger protein 139 (rnf139), mRNA	K15703	RNF139, TRC8	E3 ubiquitin-protein ligase RNF139	http://www.genome.jp/dbget-bin/www_bget?ko:K15703	Q8WU17	1612	0	E3 ubiquitin-protein ligase RNF139 OS=Homo sapiens GN=RNF139 PE=1 SV=1	PF17123//PF03854//PF00097//PF12861//PF14634//PF12678//PF13639	RING-like zinc finger//P-11 zinc finger//Zinc finger, C3HC4 type (RING finger)//Anaphase-promoting complex subunit 11 RING-H2 finger//zinc-RING finger domain//RING-H2 zinc finger//Ring finger domain	GO:0016567	protein ubiquitination	GO:0003723//GO:0004842//GO:0046872//GO:0005515//GO:0008270	RNA binding//ubiquitin-protein transferase activity//metal ion binding//protein binding//zinc ion binding	GO:0005680	anaphase-promoting complex	KOG0802	E3 ubiquitin ligase	UP	5.3642	8.2832e-10	FALSE	-0.84377	0.99968	UP	4.5749	3.8392e-09	blast,frame:3 start:1317 end:2648|blast,frame:2 start:284 end:1255
c12265_g1	6416	2497	1927	89.15	38.06	34.82	1458	410900346	XP_003963657.1	1081	1.24251e-143	PREDICTED: ras-related protein Rab-1A [Takifugu rubripes]>gi|617487209|ref|XP_007577702.1| PREDICTED: ras-related protein Rab-1A [Poecilia formosa]>gi|734642101|ref|XP_010749969.1| PREDICTED: ras-related protein ORAB-1-like [Larimichthys crocea]>gi|768915177|ref|XP_011601134.1| PREDICTED: ras-related protein Rab-1A [Takifugu rubripes]>gi|312987462|gb|ADR31264.1| Rab1 [Sciaenops ocellatus]	734642100	XM_010751667.1	674	0	PREDICTED: Larimichthys crocea ras-related protein ORAB-1-like (LOC104935776), mRNA	K07874	RAB1A	Ras-related protein Rab-1A	http://www.genome.jp/dbget-bin/www_bget?ko:K07874	Q6NYB7	1022	4.65483e-136	Ras-related protein Rab-1A OS=Rattus norvegicus GN=Rab1A PE=1 SV=3	PF00005//PF00004//PF07728//PF00025//PF08477//PF02421//PF01926//PF00735//PF10662//PF03193//PF04670//PF00071	ABC transporter//ATPase family associated with various cellular activities (AAA)//AAA domain (dynein-related subfamily)//ADP-ribosylation factor family//Ras of Complex, Roc, domain of DAPkinase//Ferrous iron transport protein B//50S ribosome-binding GTPase//Septin//Ethanolamine utilisation - propanediol utilisation//Protein of unknown function, DUF258//Gtr1/RagA G protein conserved region//Ras fa…	GO:0015684//GO:0006576//GO:0007264	ferrous iron transport//cellular biogenic amine metabolic process//small GTPase mediated signal transduction	GO:0016887//GO:0003924//GO:0015093//GO:0005525//GO:0005524	ATPase activity//GTPase activity//ferrous iron transmembrane transporter activity//GTP binding//ATP binding	GO:0016021	integral component of membrane	KOG0084	GTPase Rab1/YPT1, small G protein superfamily, and related GTP-binding proteins	UP	1.3094	8.5468e-05	FALSE	0.25799	0.99968	UP	1.6219	1.1998e-05	blast,frame:2 start:386 end:1027
c110046_g2	4839	15463	13912	28	98.75	103.43	3589	808873435	KKF22755.1	882	4.22005e-100	Gamma-glutamyl hydrolase [Larimichthys crocea]	584008628	XR_437203.1	191	1.08481e-92	PREDICTED: Neolamprologus brichardi gamma-glutamyl hydrolase-like (LOC102785724), transcript variant X3, misc_RNA	--	--	--	--	Q62867	496	2.13912e-53	Gamma-glutamyl hydrolase OS=Rattus norvegicus GN=Ggh PE=1 SV=1	PF15549//PF07722	PGC7/Stella/Dppa3 domain//Peptidase C26	GO:0006541	glutamine metabolic process	GO:0016787//GO:0035064	hydrolase activity//methylated histone binding	--	--	KOG4824	Apolipoprotein D/Lipocalin	DOWN	-1.7281	6.6121e-25	FALSE	0.036639	0.99968	DOWN	-1.637	7.6381e-29	blast,frame:2 start:2561 end:2869
c100242_g1	20529	8496	11584	243.22	110.45	178.59	1666	70721642	DAA05183.1	955	2.52819e-123	TPA_exp: RTN3-A1 [Gasterosteus aculeatus]	657558877	XM_008285189.1	886	0	PREDICTED: Stegastes partitus reticulon-3-B-like (LOC103359706), transcript variant X2, mRNA	--	--	--	--	Q5RBL9	551	1.5393e-64	Reticulon-3 OS=Pongo abelii GN=RTN3 PE=2 SV=1	--	--	--	--	--	--	--	--	KOG1792	Reticulon	UP	1.2207	1.1768e-14	FALSE	-0.56313	0.00051013	FALSE	0.71208	0.024122	blast,frame:3 start:162 end:839
c96019_g1	1692	7350	1116	10.58	50.45	9.69	4233	657580526	XP_008294231.1	1339	1.49032e-163	PREDICTED: pleckstrin homology domain-containing family G member 7 [Stegastes partitus]	736220818	XM_010781510.1	557	0	PREDICTED: Notothenia coriiceps pleckstrin homology domain containing, family G (with RhoGef domain) member 7 (plekhg7), mRNA	--	--	--	--	Q6ZR37	723	4.50293e-83	Pleckstrin homology domain-containing family G member 7 OS=Homo sapiens GN=PLEKHG7 PE=2 SV=1	PF00621	RhoGEF domain	GO:0035023//GO:0043087	regulation of Rho protein signal transduction//regulation of GTPase activity	GO:0005089	Rho guanyl-nucleotide exchange factor activity	--	--	KOG3523	Putative guanine nucleotide exchange factor TIM	DOWN	-2.1711	1.9135e-15	UP	2.6036	5.3851e-17	FALSE	0.48694	0.99974	blast,frame:1 start:286 end:1638|blast,frame:3 start:2466 end:3500|blast,frame:2 start:1562 end:1864
c90687_g1	5157	2839	5434	19.33	11.69	26.57	4716	734597312	XP_010741527.1	3808	0	PREDICTED: ATP-dependent 6-phosphofructokinase, liver type [Larimichthys crocea]>gi|808873404|gb|KKF22731.1| 6-phosphofructokinase, liver type [Larimichthys crocea]	734597311	XM_010743225.1	1706	0	PREDICTED: Larimichthys crocea phosphofructokinase, liver (pfkl), mRNA	K00850	pfkA, PFK	6-phosphofructokinase 1	http://www.genome.jp/dbget-bin/www_bget?ko:K00850	P17858	3287	0	ATP-dependent 6-phosphofructokinase, liver type OS=Homo sapiens GN=PFKL PE=1 SV=6	PF00365//PF11081	Phosphofructokinase//Protein of unknown function (DUF2890)	GO:0006013//GO:0006098//GO:0006094//GO:0006000//GO:0006096//GO:0006012//GO:0016032	mannose metabolic process//pentose-phosphate shunt//gluconeogenesis//fructose metabolic process//glycolytic process//galactose metabolic process//viral process	GO:0003872	6-phosphofructokinase activity	GO:0005945	6-phosphofructokinase complex	KOG2440	Pyrophosphate-dependent phosphofructo-1-kinase	FALSE	0.80905	0.23588	DOWN	-1.0525	9.6645e-05	FALSE	-0.18893	0.99974	blast,frame:2 start:143 end:2500
c84516_g1	10088	20597	18311	154.14	345.18	363.69	1349	343458995	AEM37656.1	319	1.69261e-32	chemokine CC-like protein, partial [Epinephelus bruneus]	327239681	GU988662.1	300	1.025e-153	Epinephelus coioides chemokine CC-like protein mRNA, complete cds	K13072	CCL25	C-C motif chemokine 25	http://www.genome.jp/dbget-bin/www_bget?ko:K13072	Q4PR21	140	8.02892e-09	C-C motif chemokine 25 OS=Sus scrofa GN=CCL25 PE=2 SV=1	PF00048	Small cytokines (intecrine/chemokine), interleukin-8 like	GO:0006935//GO:0006955//GO:0007165	chemotaxis//immune response//signal transduction	GO:0008009	chemokine activity	GO:0005576	extracellular region	--	--	DOWN	-1.0819	6.082e-17	FALSE	0.053873	0.99968	FALSE	-0.97352	4.1315e-20	blast,frame:-3 start:1215 end:880
c211750_g1	8738	1810	2201	97.97	22.27	32.12	1746	617374825	XP_007578883.1	709	3.16009e-86	PREDICTED: dnaJ homolog subfamily B member 9-like [Poecilia formosa]	734634175	XM_010747309.1	480	0	PREDICTED: Larimichthys crocea DnaJ (Hsp40) homolog, subfamily B, member 9 (dnajb9), transcript variant X1, mRNA	K09515	DNAJB9	DnaJ homolog subfamily B member 9	http://www.genome.jp/dbget-bin/www_bget?ko:K09515	P97554	509	2.13071e-58	DnaJ homolog subfamily B member 9 OS=Rattus norvegicus GN=Dnajb9 PE=2 SV=2	--	--	--	--	--	--	--	--	KOG0714	Molecular chaperone (DnaJ superfamily)	UP	2.2192	1.3247e-15	FALSE	-0.39802	0.99968	UP	1.8757	1.9974e-10	blast,frame:1 start:40 end:837
c101378_g1	13084	2130	1785	72.69	13	12.93	3264	657576895	XP_008292250.1	2909	0	PREDICTED: thioredoxin reductase 1, cytoplasmic-like [Stegastes partitus]	560224220	KF742679.1	1678	0	Oplegnathus fasciatus thioredoxin reductase 3 (TrxR3) mRNA, complete cds	K00384	trxB	thioredoxin reductase (NADPH)	http://www.genome.jp/dbget-bin/www_bget?ko:K00384	Q86VQ6	2245	0	Thioredoxin reductase 3 OS=Homo sapiens GN=TXNRD3 PE=1 SV=4	PF13417//PF01266//PF02852//PF00462//PF13971//PF12831//PF01134//PF07992//PF00070	Glutathione S-transferase, N-terminal domain//FAD dependent oxidoreductase//Pyridine nucleotide-disulphide oxidoreductase, dimerisation domain//Glutaredoxin//Meiosis-specific protein Mei4//FAD dependent oxidoreductase//Glucose inhibited division protein A//Pyridine nucleotide-disulphide oxidoreductase//Pyridine nucleotide-disulphide oxidoreductase	GO:0008033//GO:0045454//GO:0006310//GO:0006118//GO:0042138//GO:0055114	tRNA processing//cell redox homeostasis//DNA recombination//obsolete electron transport//meiotic DNA double-strand break formation//oxidation-reduction process	GO:0009055//GO:0050660//GO:0005515//GO:0015035//GO:0016491	electron carrier activity//flavin adenine dinucleotide binding//protein binding//protein disulfide oxidoreductase activity//oxidoreductase activity	--	--	KOG4716	Thioredoxin reductase	UP	2.5668	1.2543e-28	FALSE	0.13908	0.99968	UP	2.7604	7.414e-29	blast,frame:-2 start:3011 end:1164
c101082_g2	4605	1475	680	294.71	102.81	55.7	516	--	--	--	--	--	734619666	XM_010739344.1	212	3.12064e-105	PREDICTED: Larimichthys crocea serum/glucocorticoid regulated kinase 1 (sgk1), transcript variant X2, mRNA	--	--	--	--	--	--	--	--	--	--	--	--	--	--	--	--	--	--	UP	1.5904	0.00010389	FALSE	1.0013	0.99968	UP	2.6461	3.7733e-09	--
c170791_g1	5239	14092	5540	19.82	58.56	27.34	4675	734622954	XP_010739452.1	3032	0	PREDICTED: E3 ubiquitin-protein ligase MIB2 isoform X1 [Larimichthys crocea]	734622955	XM_010741151.1	1861	0	PREDICTED: Larimichthys crocea mindbomb E3 ubiquitin protein ligase 2 (mib2), transcript variant X2, mRNA	K10645	MIB	E3 ubiquitin-protein ligase mind-bomb	http://www.genome.jp/dbget-bin/www_bget?ko:K10645	Q5ZIJ9	2162	0	E3 ubiquitin-protein ligase MIB2 OS=Gallus gallus GN=MIB2 PE=2 SV=1	PF08094//PF00023//PF13606	Conotoxin TVIIA/GS family//Ankyrin repeat//Ankyrin repeat	GO:0009405//GO:0006810	pathogenesis//transport	GO:0019871//GO:0005515	sodium channel inhibitor activity//protein binding	GO:0005576	extracellular region	KOG0504	FOG: Ankyrin repeat	DOWN	-1.4796	3.2255e-18	UP	1.2311	5.4288e-10	FALSE	-0.19404	0.99974	estscan,start:1 end:2816
c96885_g1	873	2704	1387	5.25	17.85	10.87	3036	734631080	XP_010743913.1	1845	0	PREDICTED: dual specificity protein phosphatase 6 [Larimichthys crocea]	734631079	XM_010745611.1	1311	0	PREDICTED: Larimichthys crocea dual specificity phosphatase 6 (dusp6), mRNA	K04459	DUSP, MKP	dual specificity MAP kinase phosphatase	http://www.genome.jp/dbget-bin/www_bget?ko:K04459	Q16828	1440	0	Dual specificity protein phosphatase 6 OS=Homo sapiens GN=DUSP6 PE=1 SV=2	PF00782//PF04179//PF00102//PF15433	Dual specificity phosphatase, catalytic domain//Initiator tRNA phosphoribosyl transferase//Protein-tyrosine phosphatase//Mitochondrial 28S ribosomal protein S31	GO:0042254//GO:0006470//GO:0019988//GO:0006570	ribosome biogenesis//protein dephosphorylation//charged-tRNA amino acid modification//tyrosine metabolic process	GO:0043399//GO:0008138//GO:0003735//GO:0004725	tRNA A64-2'-O-ribosylphosphate transferase activity//protein tyrosine/serine/threonine phosphatase activity//structural constituent of ribosome//protein tyrosine phosphatase activity	GO:0005840//GO:0005763	ribosome//mitochondrial small ribosomal subunit	KOG1717	Dual specificity phosphatase	DOWN	-1.6831	0.00098758	FALSE	0.84728	0.99968	FALSE	-0.78136	0.97372	blast,frame:-2 start:2549 end:1395
c103083_g1	5698	2357	2850	27.97	12.71	18.24	3661	765149572	XP_011485328.1	1600	0	PREDICTED: transcription factor GATA-6 isoform X1 [Oryzias latipes]	736171336	XM_010767636.1	1387	0	PREDICTED: Notothenia coriiceps GATA binding protein 6 (gata6), mRNA	--	--	--	--	Q91678	844	5.11727e-100	GATA-binding factor 6-A OS=Xenopus laevis GN=gata6-a PE=2 SV=1	PF07425//PF05349//PF08273//PF00320//PF01873	Pardaxin//GATA-type transcription activator, N-terminal//Zinc-binding domain of primase-helicase//GATA zinc finger//Domain found in IF2B/IF5	GO:0006269//GO:0006351//GO:0045893//GO:0006413//GO:0006446//GO:0006355	DNA replication, synthesis of RNA primer//transcription, DNA-templated//positive regulation of transcription, DNA-templated//translational initiation//regulation of translational initiation//regulation of transcription, DNA-templated	GO:0008270//GO:0003896//GO:0004386//GO:0003677//GO:0043565//GO:0003743//GO:0003700	zinc ion binding//DNA primase activity//helicase activity//DNA binding//sequence-specific DNA binding//translation initiation factor activity//transcription factor activity, sequence-specific DNA binding	GO:0005840//GO:0005634//GO:0005667//GO:0005730//GO:0005576//GO:0005657	ribosome//nucleus//transcription factor complex//nucleolus//extracellular region//replication fork	KOG1601	GATA-4/5/6 transcription factors	UP	1.2214	0.0011167	FALSE	-0.38986	0.99968	FALSE	0.88605	0.53222	blast,frame:-3 start:3500 end:1956
c18468_g1	3292	6504	5252	54.11	117.23	112.17	1272	--	--	--	--	--	--	--	--	--	--	--	--	--	--	--	--	--	--	--	--	--	--	--	--	--	--	--	--	DOWN	-1.0345	0.00013189	FALSE	0.19261	0.99968	FALSE	-0.78735	0.00060808	estscan,start:694 end:856
c98866_g1	6744	3926	2052	50.11	32.03	19.87	2505	432918761	XP_004079653.1	3022	0	PREDICTED: ATP-binding cassette sub-family E member 1 [Oryzias latipes]>gi|765150076|ref|XP_011485535.1| PREDICTED: ATP-binding cassette sub-family E member 1 [Oryzias latipes]	734641610	XM_010751397.1	1381	0	PREDICTED: Larimichthys crocea ATP-binding cassette, sub-family E (OABP), member 1 (abce1), mRNA	K06174	ABCE1	ATP-binding cassette, sub-family E, member 1	http://www.genome.jp/dbget-bin/www_bget?ko:K06174	P61222	2803	0	ATP-binding cassette sub-family E member 1 OS=Mus musculus GN=Abce1 PE=2 SV=1	PF00448//PF03193//PF13304//PF02367//PF00004//PF00005//PF03041//PF07728	SRP54-type protein, GTPase domain//Protein of unknown function, DUF258//AAA domain, putative AbiEii toxin, Type IV TA system//Threonylcarbamoyl adenosine biosynthesis protein TsaE//ATPase family associated with various cellular activities (AAA)//ABC transporter//lef-2//AAA domain (dynein-related subfamily)	GO:0019083//GO:0002949//GO:0006614	viral transcription//tRNA threonylcarbamoyladenosine modification//SRP-dependent cotranslational protein targeting to membrane	GO:0005525//GO:0016887//GO:0003924//GO:0005524	GTP binding//ATPase activity//GTPase activity//ATP binding	--	--	KOG0063	RNAse L inhibitor, ABC superfamily	FALSE	0.72845	0.18689	FALSE	0.82018	0.99968	UP	1.6031	7.9255e-06	blast,frame:-3 start:2353 end:530
c103454_g1	2293	4726	2226	10.18	23.06	12.9	4019	734631498	XP_010744138.1	2186	0	PREDICTED: phosphatidylinositol 3-kinase regulatory subunit alpha isoform X1 [Larimichthys crocea]	657589343	XM_008300833.1	1444	0	PREDICTED: Stegastes partitus phosphatidylinositol 3-kinase regulatory subunit alpha (LOC103371488), transcript variant X3, mRNA	K02649	PIK3R	phosphoinositide-3-kinase, regulatory subunit	http://www.genome.jp/dbget-bin/www_bget?ko:K02649	P27986	2020	0	Phosphatidylinositol 3-kinase regulatory subunit alpha OS=Homo sapiens GN=PIK3R1 PE=1 SV=2	PF06008//PF02601	Laminin Domain I//Exonuclease VII, large subunit	GO:0030334//GO:0007165//GO:0030155//GO:0006308//GO:0045995	regulation of cell migration//signal transduction//regulation of cell adhesion//DNA catabolic process//regulation of embryonic development	GO:0005102//GO:0008855	receptor binding//exodeoxyribonuclease VII activity	GO:0009318	exodeoxyribonuclease VII complex	KOG4637	Adaptor for phosphoinositide 3-kinase	DOWN	-1.0955	0.0015277	FALSE	0.97031	0.17466	FALSE	-0.070666	0.99974	blast,frame:1 start:232 end:1521
c71977_g1	4117	845	525	31.4	7.08	5.22	2447	657587277	XP_008297922.1	1913	0	PREDICTED: peptidyl-prolyl cis-trans isomerase FKBP4 [Stegastes partitus]	734602185	XM_010729733.1	975	0	PREDICTED: Larimichthys crocea FK506 binding protein 4, 59kDa (fkbp4), mRNA	K09571	FKBP4_5	FK506-binding protein 4/5	http://www.genome.jp/dbget-bin/www_bget?ko:K09571	Q9TRY0	1351	4.4e-177	Peptidyl-prolyl cis-trans isomerase FKBP4 OS=Bos taurus GN=FKBP4 PE=1 SV=4	PF00254//PF13181//PF13174//PF00515//PF13414	FKBP-type peptidyl-prolyl cis-trans isomerase//Tetratricopeptide repeat//Tetratricopeptide repeat//Tetratricopeptide repeat//TPR repeat	GO:0006457	protein folding	GO:0005515	protein binding	--	--	KOG0543	FKBP-type peptidyl-prolyl cis-trans isomerase	UP	2.2325	4.3334e-07	FALSE	0.57078	0.99968	UP	2.8578	5.2239e-09	blast,frame:-2 start:2203 end:809
c69617_g1	282	1649	372	4.18	26.8	7.17	1383	--	--	--	--	--	736205162	XM_010777308.1	231	2.39171e-115	PREDICTED: Notothenia coriiceps dual specificity phosphatase 4 (dusp4), mRNA	--	--	--	--	--	--	--	--	--	--	--	--	--	--	--	--	--	--	DOWN	-2.5999	0.0007893	FALSE	2.0324	0.050076	FALSE	-0.51306	0.99974	--
c59971_g1	10574	9723	4395	82.82	81.46	47.43	3177	657532115	XP_008303749.1	611	1.05123e-68	PREDICTED: THO complex subunit 4 [Stegastes partitus]	306922072	AB490922.1	849	0	Sebastes schlegelii mRNA, clone: BRF 31-E3, induced by treatment of Con A/PMA	K12881	THOC4, ALY	THO complex subunit 4	http://www.genome.jp/dbget-bin/www_bget?ko:K12881	B5FXN8	580	4.8398e-66	THO complex subunit 4 OS=Taeniopygia guttata GN=ALYREF PE=2 SV=1	PF15880//PF00076//PF12235	NADH dehydrogenase [ubiquinone] flavoprotein 3, mitochondrial//RNA recognition motif. (a.k.a. RRM, RBD, or RNP domain)//Fragile X-related 1 protein core C terminal	--	--	GO:0003676//GO:0003723	nucleic acid binding//RNA binding	GO:0005747//GO:0005739	mitochondrial respiratory chain complex I//mitochondrion	KOG0533	RRM motif-containing protein	FALSE	0.068953	0.99988	UP	1.0297	0.00018237	UP	1.1531	0.0001484	blast,frame:-3 start:1660 end:896
c107131_g1	1336	3461	3067	15.16	44.84	45.14	1837	831505549	XP_012712239.1	941	2.44033e-117	PREDICTED: zinc finger BED domain-containing protein 4-like [Fundulus heteroclitus]	831505548	XM_012856785.1	103	4.56648e-44	PREDICTED: Fundulus heteroclitus zinc finger BED domain-containing protein 4-like (LOC105921100), mRNA	--	--	--	--	Q80WQ9	174	1.46033e-11	Zinc finger BED domain-containing protein 4 OS=Mus musculus GN=Zbed4 PE=2 SV=1	--	--	--	--	--	--	--	--	KOG1121	Tam3-transposase (Ac family)	DOWN	-1.4254	0.00080728	FALSE	0.05851	0.99968	DOWN	-1.3124	0.00024062	estscan,start:1172 end:127; minus strand
c100504_g1	275	1320	1394	2.14	11.28	14.02	2593	734633780	XP_010745392.1	3058	0	PREDICTED: signal transducer and activator of transcription 2 isoform X2 [Larimichthys crocea]	736305193	XM_010796144.1	1409	0	PREDICTED: Notothenia coriiceps signal transducer and activator of transcription 1-alpha/beta-like (LOC104966838), transcript variant X2, mRNA	K04692	STAT3	signal transducer and activator of transcription 3	http://www.genome.jp/dbget-bin/www_bget?ko:K04692	Q19S50	1484	0	Signal transducer and activator of transcription 3 OS=Sus scrofa GN=STAT3 PE=1 SV=1	PF01017//PF02864//PF02865	STAT protein, all-alpha domain//STAT protein, DNA binding domain//STAT protein, protein interaction domain	GO:0006355//GO:0007165	regulation of transcription, DNA-templated//signal transduction	GO:0003700//GO:0004871	transcription factor activity, sequence-specific DNA binding//signal transducer activity	GO:0005634//GO:0005667	nucleus//transcription factor complex	KOG3667	STAT protein	FALSE	-2.3151	0.014016	FALSE	-0.19454	0.99968	DOWN	-2.4552	0.00069296	estscan,start:157 end:2247
c85819_g1	4213	269	222	47.25	3.35	3.4	1772	734646571	XP_010752428.1	911	1.44854e-116	PREDICTED: calcipressin-1 isoform X3 [Larimichthys crocea]>gi|808877078|gb|KKF25638.1| Calcipressin-1 [Larimichthys crocea]	736252560	XM_010790223.1	576	0	PREDICTED: Notothenia coriiceps regulator of calcineurin 1 (rcan1), transcript variant X4, mRNA	K17901	RCAN1, MCIP1	calcipressin-1	http://www.genome.jp/dbget-bin/www_bget?ko:K17901	Q6IN33	595	3.68697e-71	Calcipressin-1 OS=Rattus norvegicus GN=Rcan1 PE=2 SV=1	PF04847	Calcipressin	GO:0019722	calcium-mediated signaling	--	--	--	--	KOG4019	Calcineurin-mediated signaling pathway inhibitor DSCR1	UP	3.9171	2.2297e-13	FALSE	0.1612	0.99968	UP	4.1328	1.6258e-13	blast,frame:3 start:363 end:1262
c103961_g1	3465	1100	318	11.22	3.91	1.34	5417	808866672	KKF17349.1	5536	0	Thrombospondin-1 [Larimichthys crocea]	734639970	XM_010750499.1	2894	0	PREDICTED: Larimichthys crocea thrombospondin-1-like (LOC104934764), mRNA	K16857	THBS1	thrombospondin 1	http://www.genome.jp/dbget-bin/www_bget?ko:K16857	P35448	4452	0	Thrombospondin-1 OS=Xenopus laevis GN=thbs1 PE=2 SV=1	PF03600//PF05735//PF02412//PF00008//PF00093//PF07645	Citrate transporter//Thrombospondin C-terminal region//Thrombospondin type 3 repeat//EGF-like domain//von Willebrand factor type C domain//Calcium-binding EGF domain	GO:0007155//GO:0055085	cell adhesion//transmembrane transport	GO:0005509//GO:0005515	calcium ion binding//protein binding	GO:0016021//GO:0005576	integral component of membrane//extracellular region	KOG3538	Disintegrin metalloproteinases with thrombospondin repeats	UP	1.6033	0.0018036	FALSE	1.6746	0.99968	UP	3.3323	5.2239e-09	blast,frame:-3 start:5253 end:1726
c60003_g1	537	1992	543	3.73	15.19	4.91	2663	808865707	KKF16541.1	1931	0	Angiopoietin-related protein 4 [Larimichthys crocea]	734608811	XM_010733377.1	1082	0	PREDICTED: Larimichthys crocea angiopoietin-like 4 (angptl4), mRNA	K08767	ANGPTL4, PGAR	angiopoietin-like 4	http://www.genome.jp/dbget-bin/www_bget?ko:K08767	Q2KJ51	785	2.54199e-93	Angiopoietin-related protein 4 OS=Bos taurus GN=ANGPTL4 PE=2 SV=1	PF08657//PF17078//PF01410//PF04632//PF04111	DASH complex subunit Spc34//SWI5-dependent HO expression protein 3//Fibrillar collagen C-terminal domain//Fusaric acid resistance protein family//Autophagy protein Apg6	GO:0051028//GO:0006914//GO:0048309//GO:0008608//GO:0006810	mRNA transport//autophagy//endoplasmic reticulum inheritance//attachment of spindle microtubules to kinetochore//transport	GO:0005201	extracellular matrix structural constituent	GO:0005876//GO:0042729//GO:0005581//GO:0005886//GO:0005578	spindle microtubule//DASH complex//collagen trimer//plasma membrane//proteinaceous extracellular matrix	KOG2579	Ficolin and related extracellular proteins	DOWN	-1.9433	0.0029614	FALSE	1.7593	0.059466	FALSE	-0.12948	0.99974	blast,frame:-3 start:2568 end:1015
c109661_g4	1812	4218	4078	80.51	205.14	233.42	633	--	--	--	--	--	374428415	FQ310507.3	38	2.06391e-08	Dicentrarchus labrax chromosome sequence corresponding to linkage group 1, bottom part, complete sequence	--	--	--	--	--	--	--	--	--	--	--	--	--	--	--	--	--	--	DOWN	-1.2711	0.00056114	FALSE	-0.067154	0.99968	DOWN	-1.2837	8.1199e-06	estscan,start:336 end:169; minus strand
c170768_g1	1453	4599	2266	11.07	38.46	22.49	2450	734648110	XP_010753278.1	1145	1.31677e-147	PREDICTED: alpha-tocopherol transfer protein [Larimichthys crocea]>gi|808873681|gb|KKF22917.1| Alpha-tocopherol transfer protein [Larimichthys crocea]	734648109	XM_010754976.1	587	0	PREDICTED: Larimichthys crocea tocopherol (alpha) transfer protein (ttpa), mRNA	--	--	--	--	Q8BWP5	669	5.13559e-79	Alpha-tocopherol transfer protein OS=Mus musculus GN=Ttpa PE=1 SV=1	--	--	--	--	--	--	--	--	KOG1471	Phosphatidylinositol transfer protein SEC14 and related proteins	DOWN	-1.7144	7.1179e-07	FALSE	0.90532	0.37058	FALSE	-0.75456	0.2349	blast,frame:2 start:50 end:952
c100556_g1	457	1746	2837	5.35	22.41	43.19	1684	--	--	--	--	--	657553324	XM_008282850.1	72	7.14253e-27	PREDICTED: Stegastes partitus 5'-nucleotidase, cytosolic II (nt5c2), transcript variant X2, mRNA	--	--	--	--	--	--	--	--	PF05964	F/Y-rich N-terminus	--	--	--	--	GO:0005634	nucleus	--	--	FALSE	-1.9859	0.006973	FALSE	-0.81616	0.31277	DOWN	-2.7475	1.4976e-09	estscan,start:1609 end:1477; minus strand
c56625_g1	14353	5909	2840	141.47	63.93	36.45	1951	499022967	XP_004562248.1	2687	0	PREDICTED: T-complex protein 1 subunit delta [Maylandia zebra]>gi|548525400|ref|XP_005751719.1| PREDICTED: T-complex protein 1 subunit delta-like [Pundamilia nyererei]>gi|554868140|ref|XP_005944071.1| PREDICTED: T-complex protein 1 subunit delta-like [Haplochromis burtoni]	112420771	BT027588.1	1409	0	Gasterosteus aculeatus clone CGX50-G04 mRNA sequence	K09496	CCT4	T-complex protein 1 subunit delta	http://www.genome.jp/dbget-bin/www_bget?ko:K09496	P53451	2613	0	T-complex protein 1 subunit delta OS=Takifugu rubripes GN=cct4 PE=2 SV=1	PF00118	TCP-1/cpn60 chaperonin family	--	--	GO:0005524	ATP binding	--	--	KOG0358	Chaperonin complex component, TCP-1 delta subunit (CCT4)	UP	1.2283	3.7968e-10	FALSE	0.94117	0.070229	UP	2.2239	2.5222e-23	blast,frame:3 start:189 end:1799
c100526_g2	3920	862	651	39.98	9.65	8.65	1894	657532932	XP_008305142.1	1971	0	PREDICTED: zinc finger protein ZPR1 [Stegastes partitus]	112420021	BT026838.1	681	0	Gasterosteus aculeatus clone CFW65-B02 mRNA sequence	K06874	K06874	zinc finger protein	http://www.genome.jp/dbget-bin/www_bget?ko:K06874	Q62384	1565	0	Zinc finger protein ZPR1 OS=Mus musculus GN=Zpr1 PE=1 SV=1	PF03367	ZPR1 zinc-finger domain	--	--	GO:0008270	zinc ion binding	--	--	KOG2703	C4-type Zn-finger protein	UP	2.133	2.6535e-06	FALSE	0.28918	0.99968	UP	2.4767	5.6408e-07	blast,frame:-1 start:1714 end:374
c108270_g1	1142	1724	3058	9.57	13.48	25.51	3723	736222572	XP_010780266.1	667	5.88877e-73	PREDICTED: calcium/calmodulin-dependent 3',5'-cyclic nucleotide phosphodiesterase 1B [Notothenia coriiceps]	736222571	XM_010781964.1	500	0	PREDICTED: Notothenia coriiceps phosphodiesterase 1B, calmodulin-dependent (pde1b), mRNA	--	--	--	--	P14100	315	1.26246e-28	Calcium/calmodulin-dependent 3',5'-cyclic nucleotide phosphodiesterase 1A OS=Bos taurus GN=PDE1A PE=1 SV=3	--	--	--	--	--	--	--	--	KOG3688	Cyclic GMP phosphodiesterase	FALSE	-0.64629	0.99988	FALSE	-0.94268	0.072983	DOWN	-1.5345	2.3682e-05	blast,frame:-3 start:856 end:389
c105233_g1	834	2750	2286	5.62	20.34	20.07	2737	554851212	XP_005935860.1	1998	0	PREDICTED: cytochrome P450 2J6-like isoform X1 [Haplochromis burtoni]	112419875	BT026692.1	842	0	Gasterosteus aculeatus clone CEC42-F09 mRNA sequence	K17858	CYP2X	cytochrome P450, family 2, subfamily X	http://www.genome.jp/dbget-bin/www_bget?ko:K17858	P33267	898	1.90429e-108	Cytochrome P450 2F2 OS=Mus musculus GN=Cyp2f2 PE=2 SV=1	PF02173//PF00067	pKID domain//Cytochrome P450	GO:0006355//GO:0055114	regulation of transcription, DNA-templated//oxidation-reduction process	GO:0016705//GO:0005515//GO:0005506//GO:0020037	oxidoreductase activity, acting on paired donors, with incorporation or reduction of molecular oxygen//protein binding//iron ion binding//heme binding	--	--	KOG0156	Cytochrome P450 CYP2 subfamily	DOWN	-1.7734	0.00041543	FALSE	0.15076	0.99968	DOWN	-1.5682	0.00059908	blast,frame:-2 start:2613 end:1078
c99864_g1	9033	14036	5115	82.73	133.98	56.11	2597	657547325	XP_008278728.1	1631	0	PREDICTED: nucleolar protein 56 [Stegastes partitus]	734626854	XM_010743286.1	771	0	PREDICTED: Larimichthys crocea NOP56 ribonucleoprotein (nop56), mRNA	K14564	NOP56	nucleolar protein 56	http://www.genome.jp/dbget-bin/www_bget?ko:K14564	Q9D6Z1	1360	5.11404e-176	Nucleolar protein 56 OS=Mus musculus GN=Nop56 PE=1 SV=2	--	--	--	--	--	--	--	--	KOG2573	Ribosome biogenesis protein - Nop56p/Sik1p	FALSE	-0.68795	2.0262e-05	UP	1.3405	1.0111e-11	FALSE	0.70702	0.85792	blast,frame:-3 start:1008 end:247|blast,frame:-1 start:2579 end:1434
c90273_g1	11673	1835	537	97.1	16.11	5.13	3385	542242590	XP_005458455.1	1253	4.32106e-160	PREDICTED: mitochondrial glutamate carrier 1-like isoform X2 [Oreochromis niloticus]	734602851	XM_010730100.1	731	0	PREDICTED: Larimichthys crocea mitochondrial glutamate carrier 1-like (LOC104918372), mRNA	K15107	SLC25A18_22, GC	solute carrier family 25 (mitochondrial glutamate transporter), member 18/22	http://www.genome.jp/dbget-bin/www_bget?ko:K15107	Q9H936	877	4.49881e-106	Mitochondrial glutamate carrier 1 OS=Homo sapiens GN=SLC25A22 PE=1 SV=1	--	--	--	--	--	--	--	--	KOG0750	Mitochondrial solute carrier protein	UP	2.6172	4.8202e-26	FALSE	1.6569	0.16315	UP	4.3287	4.0031e-40	blast,frame:2 start:110 end:379
c130124_g1	1680	4028	3385	26.37	69.34	69.05	1320	831554078	XP_012729253.1	370	1.11113e-37	PREDICTED: bcl-2-like protein 13 [Fundulus heteroclitus]	736202468	XM_010776572.1	605	0	PREDICTED: Notothenia coriiceps neurofilament medium polypeptide-like (LOC104950099), mRNA	--	--	--	--	--	--	--	--	--	--	--	--	--	--	--	--	--	--	DOWN	-1.3137	0.00055561	FALSE	0.13506	0.99968	DOWN	-1.1241	0.00063149	blast,frame:2 start:2 end:1063
c106316_g1	4055	95	41	19.17	0.49	0.25	3792	734624274	XP_010740178.1	2006	0	PREDICTED: nuclear factor erythroid 2-related factor 1-like isoform X2 [Larimichthys crocea]	734624273	XM_010741876.1	572	0	PREDICTED: Larimichthys crocea nuclear factor erythroid 2-related factor 1-like (LOC104927734), transcript variant X2, mRNA	K09040	NFE2L1_3	nuclear factor erythroid 2-related factor 1/3	http://www.genome.jp/dbget-bin/www_bget?ko:K09040	Q5RA25	444	8.21254e-44	Nuclear factor erythroid 2-related factor 1 OS=Pongo abelii GN=NFE2L1 PE=2 SV=1	PF08117//PF10486//PF02892//PF07716//PF09236//PF03131//PF00170	Ptu family//Phosphoinositide 3-kinase gamma adapter protein p101 subunit//BED zinc finger//Basic region leucine zipper//Alpha-haemoglobin stabilising protein//bZIP Maf transcription factor//bZIP transcription factor	GO:0030097//GO:0006355//GO:0020027//GO:0009405//GO:0006457//GO:0050821//GO:0006810	hemopoiesis//regulation of transcription, DNA-templated//hemoglobin metabolic process//pathogenesis//protein folding//protein stabilization//transport	GO:0003700//GO:0043565//GO:0003677//GO:0019855//GO:0046935//GO:0030492	transcription factor activity, sequence-specific DNA binding//sequence-specific DNA binding//DNA binding//calcium channel inhibitor activity//1-phosphatidylinositol-3-kinase regulator activity//hemoglobin binding	GO:0005576//GO:0005833//GO:0005667//GO:0005634//GO:0005944	extracellular region//hemoglobin complex//transcription factor complex//nucleus//phosphatidylinositol 3-kinase complex, class IB	KOG3863	bZIP transcription factor NRF1	UP	5.3635	7.1903e-15	FALSE	1.0965	0.99968	UP	6.5145	5.7091e-15	blast,frame:1 start:1 end:2163
c82648_g1	3556	799	610	35.3	8.71	7.88	1939	--	--	--	--	--	542256401	XM_005463691.1	148	4.65727e-69	PREDICTED: Oreochromis niloticus E3 ubiquitin-protein ligase RNF139-like (LOC100711247), mRNA	--	--	--	--	--	--	--	--	--	--	--	--	--	--	--	--	--	--	UP	2.1019	1.516e-05	FALSE	0.27354	0.99968	UP	2.4299	4.403e-06	estscan,start:620 end:726
c13493_g1	11435	24397	19676	485.03	1130.48	1075.39	649	736215015	XP_010778322.1	606	7.76563e-77	PREDICTED: hemoglobin subunit zeta [Notothenia coriiceps]	751874144	KM881631.1	255	4.97168e-129	Sparus aurata embryonic alpha 2 globin mRNA, complete cds	K13826	HBZ	hemoglobin subunit zeta	http://www.genome.jp/dbget-bin/www_bget?ko:K13826	P83270	592	4.54896e-76	Hemoglobin subunit alpha-1 OS=Anarhichas minor GN=hba1 PE=1 SV=2	PF16588//PF00042	C2H2 zinc-finger//Globin	--	--	GO:0020037//GO:0019825//GO:0008270//GO:0003676	heme binding//oxygen binding//zinc ion binding//nucleic acid binding	--	--	--	--	DOWN	-1.1453	4.6943e-22	FALSE	0.19442	0.99968	FALSE	-0.89643	1.6406e-19	blast,frame:-1 start:556 end:104
c192182_g1	7999	2635	905	1045.75	372.02	148.45	382	512393038	AGO01988.1	471	3.43224e-53	heat shock 70kDa protein 8b1 [Monopterus albus]	736180291	XM_010770172.1	307	3.49904e-158	PREDICTED: Notothenia coriiceps heat shock cognate 71 kDa protein-like (LOC104944608), mRNA	K03283	HSPA1_8	heat shock 70kDa protein 1/8	http://www.genome.jp/dbget-bin/www_bget?ko:K03283	Q90473	454	2.88325e-52	Heat shock cognate 71 kDa protein OS=Danio rerio GN=hspa8 PE=2 SV=1	--	--	--	--	--	--	--	--	KOG0101	Molecular chaperones HSP70/HSC70, HSP70 superfamily	UP	1.5499	3.3807e-08	FALSE	1.426	0.086362	UP	3.0304	1.6827e-19	blast,frame:-2 start:381 end:1
c69463_g1	24938	8231	3264	1749.85	628.51	292.55	493	--	--	--	--	--	408476303	JQ736788.1	33	9.54207e-06	Litopenaeus vannamei heat shock cognate 70 (HSC70) gene, promoter region and complete cds	--	--	--	--	--	--	--	--	PF01253	Translation initiation factor SUI1	GO:0006446//GO:0006413	regulation of translational initiation//translational initiation	GO:0003743	translation initiation factor activity	GO:0005840	ribosome	--	--	UP	1.5471	6.4351e-27	UP	1.2186	2.474e-05	UP	2.8202	1.7184e-57	estscan,start:269 end:493
c99118_g1	3140	692	516	26.69	6.46	5.71	2222	736242862	XP_010785469.1	1623	0	PREDICTED: dual specificity protein phosphatase 1 [Notothenia coriiceps]	734642840	XM_010752073.1	1222	0	PREDICTED: Larimichthys crocea dual specificity phosphatase 1 (dusp1), mRNA	--	--	--	--	P28562	1247	5.9189e-164	Dual specificity protein phosphatase 1 OS=Homo sapiens GN=DUSP1 PE=1 SV=3	PF03718//PF05493//PF00102//PF04179//PF00782	Glycosyl hydrolase family 49//ATP synthase subunit H//Protein-tyrosine phosphatase//Initiator tRNA phosphoribosyl transferase//Dual specificity phosphatase, catalytic domain	GO:0006570//GO:0005975//GO:0015991//GO:0015992//GO:0006470//GO:0019988	tyrosine metabolic process//carbohydrate metabolic process//ATP hydrolysis coupled proton transport//proton transport//protein dephosphorylation//charged-tRNA amino acid modification	GO:0015078//GO:0004725//GO:0008138//GO:0043399//GO:0004553	hydrogen ion transmembrane transporter activity//protein tyrosine phosphatase activity//protein tyrosine/serine/threonine phosphatase activity//tRNA A64-2'-O-ribosylphosphate transferase activity//hydrolase activity, hydrolyzing O-glycosyl compounds	GO:0033179	proton-transporting V-type ATPase, V0 domain	KOG1716	Dual specificity phosphatase	UP	2.1298	6.1356e-05	FALSE	0.30755	0.99968	UP	2.4919	1.6106e-05	blast,frame:3 start:102 end:1304
c79103_g1	1149	31	19	15.13	0.39	0.28	1727	808872433	KKF21885.1	659	8.50408e-79	DNA damage-inducible transcript 4 protein [Larimichthys crocea]	306922151	AB491001.1	822	0	Sebastes schlegelii mRNA, clone: BRF 40-D4, induced by treatment of LPS and Con A/PMA	K08270	DDIT4, REDD1	DNA-damage-inducible transcript 4	http://www.genome.jp/dbget-bin/www_bget?ko:K08270	Q7T346	414	4.43176e-45	DNA damage-inducible transcript 4 protein OS=Danio rerio GN=ddit4 PE=2 SV=1	PF07809	RTP801 C-terminal region	GO:0009968	negative regulation of signal transduction	--	--	GO:0005737	cytoplasm	--	--	UP	5.1599	0.00087472	FALSE	0.59042	0.99968	UP	5.8048	0.00082795	blast,frame:-3 start:1083 end:538
c79231_g1	2117	4867	2569	91.18	228.98	142.55	643	--	--	--	--	--	--	--	--	--	--	--	--	--	--	--	--	--	--	--	--	--	--	--	--	--	--	--	--	DOWN	-1.2531	0.00014455	FALSE	0.80597	0.73885	FALSE	-0.39263	0.99974	--
c96022_g1	3937	1622	97	39.72	17.96	1.27	1912	808859245	KKF11435.1	885	4.47451e-110	Fos-related antigen 2 [Larimichthys crocea]	306922064	AB490914.1	940	0	Sebastes schlegelii mRNA, clone: BRF 29-G8, induced by treatment of Con A/PMA	K04502	FOSL1	fos-like antigen 1	http://www.genome.jp/dbget-bin/www_bget?ko:K04502	P10158	419	6.39431e-45	Fos-related antigen 1 OS=Rattus norvegicus GN=Fosl1 PE=2 SV=1	PF07716//PF05524//PF10186//PF04111//PF09726//PF00170//PF03131//PF05837	Basic region leucine zipper//PEP-utilising enzyme, N-terminal//Vacuolar sorting 38 and autophagy-related subunit 14//Autophagy protein Apg6//Transmembrane protein//bZIP transcription factor//bZIP Maf transcription factor//Centromere protein H (CENP-H)	GO:0051382//GO:0006355//GO:0010508//GO:0006914//GO:0009401	kinetochore assembly//regulation of transcription, DNA-templated//positive regulation of autophagy//autophagy//phosphoenolpyruvate-dependent sugar phosphotransferase system	GO:0003677//GO:0043565//GO:0003700	DNA binding//sequence-specific DNA binding//transcription factor activity, sequence-specific DNA binding	GO:0005667//GO:0000776//GO:0005634//GO:0016021	transcription factor complex//kinetochore//nucleus//integral component of membrane	KOG1414	Transcriptional activator FOSB/c-Fos and related bZIP transcription factors	FALSE	1.2272	0.019173	UP	3.9478	5.3649e-05	UP	5.2295	2.8059e-14	blast,frame:-3 start:1757 end:735
c106363_g1	2169	778	5326	34.78	13.99	110.58	1304	--	--	--	--	--	--	--	--	--	--	--	--	--	--	--	--	--	--	--	--	--	--	--	--	--	--	--	--	FALSE	1.4271	0.12507	DOWN	-2.8911	3.5346e-18	DOWN	-1.4095	8.5844e-09	estscan,start:1304 end:357; minus strand
c91626_g1	28228	10504	1678	216.9	88.6	16.82	2433	808874272	KKF23427.1	937	1.77761e-113	Early growth response protein 1 [Larimichthys crocea]>gi|808876990|gb|KKF25566.1| Early growth response protein 1 [Larimichthys crocea]	734620705	XM_010739913.1	389	0	PREDICTED: Larimichthys crocea early growth response protein 1-like (LOC104926130), mRNA	K09203	EGR1	early growth response protein 1	http://www.genome.jp/dbget-bin/www_bget?ko:K09203	P18146	597	7.71e-66	Early growth response protein 1 OS=Homo sapiens GN=EGR1 PE=1 SV=1	PF16622//PF13465//PF02892//PF13912//PF00096	zinc-finger C2H2-type//Zinc-finger double domain//BED zinc finger//C2H2-type zinc finger//Zinc finger, C2H2 type	--	--	GO:0003677//GO:0046872	DNA binding//metal ion binding	--	--	KOG1721	FOG: Zn-finger	UP	1.3741	4.1723e-25	UP	2.5303	6.8206e-24	UP	3.9589	1.9666e-92	blast,frame:1 start:361 end:1737
c110314_g1	2595	4232	9389	6.43	11.53	30.37	7000	542179247	XP_005468599.1	6040	0	PREDICTED: interferon-induced very large GTPase 1-like [Oreochromis niloticus]	657581198	XM_008296380.1	1672	0	PREDICTED: Stegastes partitus interferon-induced very large GTPase 1-like (LOC103368123), mRNA	--	--	--	--	Q80SU7	2754	0	Interferon-induced very large GTPase 1 OS=Mus musculus GN=Gvin1 PE=1 SV=1	PF01926//PF00612//PF08774//PF05476	50S ribosome-binding GTPase//IQ calmodulin-binding motif//VRR-NUC domain//PET122	GO:0006417//GO:0006446//GO:0097034	regulation of translation//regulation of translational initiation//mitochondrial respiratory chain complex IV biogenesis	GO:0016788//GO:0005515//GO:0005525//GO:0003743	hydrolase activity, acting on ester bonds//protein binding//GTP binding//translation initiation factor activity	GO:0005743//GO:0005840	mitochondrial inner membrane//ribosome	--	--	FALSE	-0.7577	0.12316	DOWN	-1.2655	1.0582e-11	DOWN	-1.9687	9.0973e-24	blast,frame:-2 start:6867 end:1690
c56129_g1	29077	470	280	327.1	5.8	4.1	1741	657589665	XP_008299233.1	522	2.47846e-55	PREDICTED: BAG family molecular chaperone regulator 3 isoform X1 [Stegastes partitus]	657589666	XM_008301012.1	1052	0	PREDICTED: Stegastes partitus BCL2-associated athanogene 3 (bag3), transcript variant X2, mRNA	K09557	BAG3	BCL2-associated athanogene 3	http://www.genome.jp/dbget-bin/www_bget?ko:K09557	Q9JLV1	180	1.48745e-12	BAG family molecular chaperone regulator 3 OS=Mus musculus GN=Bag3 PE=1 SV=2	PF02179	BAG domain	--	--	GO:0051087	chaperone binding	--	--	--	--	UP	5.899	5.1156e-113	FALSE	0.63138	0.99968	UP	6.5849	1.3339e-112	blast,frame:-2 start:1740 end:1243
c95966_g1	4294	9537	8457	28.88	70.43	74.13	2741	736242720	XP_010785418.1	2656	0	PREDICTED: LOW QUALITY PROTEIN: dimethylaniline monooxygenase [N-oxide-forming] 5-like [Notothenia coriiceps]	736242719	XM_010787116.1	1224	0	PREDICTED: Notothenia coriiceps dimethylaniline monooxygenase [N-oxide-forming] 5-like (LOC104959247), mRNA	--	--	--	--	Q8K4C0	1716	0	Dimethylaniline monooxygenase [N-oxide-forming] 5 OS=Rattus norvegicus GN=Fmo5 PE=1 SV=3	PF01266//PF00539//PF00743//PF07992	FAD dependent oxidoreductase//Transactivating regulatory protein (Tat)//Flavin-binding monooxygenase-like//Pyridine nucleotide-disulphide oxidoreductase	GO:0055114//GO:0006355	oxidation-reduction process//regulation of transcription, DNA-templated	GO:0004499//GO:0050661//GO:0016491//GO:0003700//GO:0050660	N,N-dimethylaniline monooxygenase activity//NADP binding//oxidoreductase activity//transcription factor activity, sequence-specific DNA binding//flavin adenine dinucleotide binding	GO:0005667//GO:0042025	transcription factor complex//host cell nucleus	KOG1399	Flavin-containing monooxygenase	DOWN	-1.2033	7.1474e-09	FALSE	0.057538	0.99968	DOWN	-1.0913	2.3834e-10	blast,frame:3 start:156 end:1829
c97437_g1	684	2429	806	5.7	21.97	8.67	2437	734611539	XP_010733178.1	1488	0	PREDICTED: Krueppel-like factor 11 [Larimichthys crocea]	734611538	XM_010734876.1	727	0	PREDICTED: Larimichthys crocea Krueppel-like factor 11 (LOC104922132), mRNA	--	--	--	--	Q8K1S5	407	7.95347e-41	Krueppel-like factor 11 OS=Mus musculus GN=Klf11 PE=2 SV=3	PF00096//PF13465	Zinc finger, C2H2 type//Zinc-finger double domain	--	--	GO:0046872	metal ion binding	--	--	KOG1721	FOG: Zn-finger	DOWN	-1.8804	0.00069186	FALSE	1.4757	0.098657	FALSE	-0.35023	0.99974	blast,frame:-1 start:2278 end:932|blast,frame:-2 start:819 end:490
c31816_g1	5686	12254	7267	32.52	76.98	54.19	3178	734643397	XP_010750683.1	4505	0	PREDICTED: cytosolic 10-formyltetrahydrofolate dehydrogenase-like [Larimichthys crocea]	734643396	XM_010752381.1	1985	0	PREDICTED: Larimichthys crocea cytosolic 10-formyltetrahydrofolate dehydrogenase-like (LOC104936356), mRNA	K00289	E1.5.1.6, FTHFD	formyltetrahydrofolate dehydrogenase	http://www.genome.jp/dbget-bin/www_bget?ko:K00289	Q63ZT8	3962	0	Cytosolic 10-formyltetrahydrofolate dehydrogenase OS=Xenopus tropicalis GN=aldh1l1 PE=2 SV=1	PF00171//PF00551//PF02911	Aldehyde dehydrogenase family//Formyl transferase//Formyl transferase, C-terminal domain	GO:0009058//GO:0055114//GO:0008152	biosynthetic process//oxidation-reduction process//metabolic process	GO:0016491//GO:0016742	oxidoreductase activity//hydroxymethyl-, formyl- and related transferase activity	--	--	KOG2452	Formyltetrahydrofolate dehydrogenase	DOWN	-1.1599	6.2275e-11	FALSE	0.63797	0.12858	FALSE	-0.46739	0.0077223	blast,frame:1 start:91 end:2808
c78755_g1	1569	5969	4359	30.89	128.81	111.4	1104	736305191	XP_010794445.1	196	1.3293e-13	PREDICTED: signal transducer and activator of transcription 1-alpha/beta-like [Notothenia coriiceps]>gi|736305194|ref|XP_010794446.1| PREDICTED: signal transducer and activator of transcription 1-alpha/beta-like [Notothenia coriiceps]	734633781	XM_010747091.1	92	3.53356e-38	PREDICTED: Larimichthys crocea signal transducer and activator of transcription 2, 113kDa (stat2), transcript variant X3, mRNA	--	--	--	--	--	--	--	--	--	--	--	--	--	--	--	--	--	--	DOWN	-1.9797	4.9249e-11	FALSE	0.33764	0.99968	DOWN	-1.5876	3.1463e-08	blast,frame:3 start:3 end:212
c107009_g1	1752	5412	3132	6.93	23.51	16.16	4483	734603538	XP_010728781.1	2236	0	PREDICTED: uncharacterized protein LOC104918660 [Larimichthys crocea]	734603537	XM_010730479.1	1108	0	PREDICTED: Larimichthys crocea uncharacterized LOC104918660 (LOC104918660), mRNA	--	--	--	--	P44758	161	1.73427e-10	Hybrid peroxiredoxin hyPrx5 OS=Haemophilus influenzae (strain ATCC 51907 / DSM 11121 / KW20 / Rd) GN=HI_0572 PE=1 SV=1	PF00610//PF00462//PF13417	Domain found in Dishevelled, Egl-10, and Pleckstrin (DEP)//Glutaredoxin//Glutathione S-transferase, N-terminal domain	GO:0006118//GO:0035556//GO:0045454	obsolete electron transport//intracellular signal transduction//cell redox homeostasis	GO:0015035//GO:0005515//GO:0009055	protein disulfide oxidoreductase activity//protein binding//electron carrier activity	--	--	KOG1752	Glutaredoxin and related proteins	DOWN	-1.6793	5.9773e-08	FALSE	0.67323	0.99968	FALSE	-0.95153	0.0078342	blast,frame:-3 start:4403 end:2931
c106504_g1	1378	4666	5046	7.5	27.9	35.82	3326	734643247	XP_010750599.1	4354	0	PREDICTED: dimethylglycine dehydrogenase, mitochondrial [Larimichthys crocea]	734643248	XR_797593.1	1818	0	PREDICTED: Larimichthys crocea dimethylglycine dehydrogenase (dmgdh), transcript variant X2, misc_RNA	K00315	DMGDH	dimethylglycine dehydrogenase	http://www.genome.jp/dbget-bin/www_bget?ko:K00315	Q9UI17	3487	0	Dimethylglycine dehydrogenase, mitochondrial OS=Homo sapiens GN=DMGDH PE=1 SV=2	PF16517//PF01266//PF02558//PF01494//PF07992	Novel Ras effector 1 C-terminal SARAH (Sav/Rassf/Hpo) domain//FAD dependent oxidoreductase//Ketopantoate reductase PanE/ApbA//FAD binding domain//Pyridine nucleotide-disulphide oxidoreductase	GO:0055114//GO:0007165//GO:0015940	oxidation-reduction process//signal transduction//pantothenate biosynthetic process	GO:0071949//GO:0016491//GO:0008677	FAD binding//oxidoreductase activity//2-dehydropantoate 2-reductase activity	--	--	KOG2844	Dimethylglycine dehydrogenase precursor	DOWN	-1.8117	1.527e-07	FALSE	-0.2288	0.99968	DOWN	-1.986	1.4595e-12	blast,frame:2 start:104 end:2737
c96990_g2	10933	6647.91	4765.21	82.7	55.22	46.97	2465	323649920	ADX97046.1	1597	0	solute carrier family 35 member b1, partial [Perca flavescens]	736154342	XM_010768738.1	976	0	PREDICTED: Notothenia coriiceps solute carrier family 35, member B1 (slc35b1), mRNA	K15275	SLC35B1	solute carrier family 35 (UDP-galactose transporter), member B1	http://www.genome.jp/dbget-bin/www_bget?ko:K15275	Q66HX0	1418	0	Solute carrier family 35 member B1 OS=Danio rerio GN=slc35b1 PE=2 SV=1	PF04142//PF06027//PF00892//PF08449	Nucleotide-sugar transporter//Solute carrier family 35//EamA-like transporter family//UAA transporter family	GO:0008643//GO:0055085//GO:0006810	carbohydrate transport//transmembrane transport//transport	GO:0005351	sugar:proton symporter activity	GO:0000139//GO:0016020//GO:0016021	Golgi membrane//membrane//integral component of membrane	KOG1581	UDP-galactose transporter related protein	FALSE	0.66562	0.044262	FALSE	0.36451	0.99968	UP	1.0846	0.00049322	blast,frame:2 start:194 end:1330
c191803_g1	21196	13584	9615	503.26	353.3	295.93	959	808869807	KKF19763.1	678	8.51614e-86	hypothetical protein EH28_02384 [Larimichthys crocea]	374428416	FQ310508.3	77	6.65924e-30	Dicentrarchus labrax chromosome sequence corresponding to linkage group 18, complete sequence	K10044	RARRES2	retinoic acid receptor responder protein 2	http://www.genome.jp/dbget-bin/www_bget?ko:K10044	--	--	--	--	--	--	--	--	--	--	--	--	--	--	FALSE	0.58979	0.0025154	FALSE	0.3827	0.99968	UP	1.027	2.4345e-07	blast,frame:2 start:101 end:715
c109097_g1	2951.22	26	34	21.58	0.21	0.33	2948	780081283	XP_011672822.1	178	4.83049e-26	PREDICTED: uncharacterized protein LOC105442430 [Strongylocentrotus purpuratus]	--	--	--	--	--	--	--	--	--	--	--	--	--	PF16622	zinc-finger C2H2-type	--	--	GO:0046872	metal ion binding	--	--	--	--	UP	6.7746	1.8603e-10	FALSE	-0.50287	0.99968	UP	6.3262	9.4559e-11	blast,frame:-3 start:2118 end:1807
c105172_g1	7224	25098	17657	48.57	177.73	150.19	2902	401664028	BAM36395.1	780	4.01632e-93	CD9 antigen 2 [Oplegnathus fasciatus]	401664027	AB665354.1	432	0	Oplegnathus fasciatus CD9 mRNA for CD9 antigen 2, complete cds, clone: 004_07-G03	K06460	CD9, TSPAN29	CD9 antigen	http://www.genome.jp/dbget-bin/www_bget?ko:K06460	P21926	229	3.81831e-19	CD9 antigen OS=Homo sapiens GN=CD9 PE=1 SV=4	PF01284//PF00335//PF00032	Membrane-associating domain//Tetraspanin family//Cytochrome b(C-terminal)/b6/petD	GO:0006118	obsolete electron transport	GO:0016491//GO:0009055	oxidoreductase activity//electron carrier activity	GO:0016020//GO:0016021	membrane//integral component of membrane	KOG3882	Tetraspanin family integral membrane protein	DOWN	-1.8488	6.7436e-45	FALSE	0.39148	0.99968	DOWN	-1.4028	1.3664e-30	blast,frame:3 start:27 end:818
c109333_g4	2322	808	453	49.57	18.9	12.55	1038	736251988	XP_010788324.1	400	3.80421e-42	PREDICTED: transcription factor jun-B-like [Notothenia coriiceps]	657573641	XM_008292271.1	194	6.59288e-95	PREDICTED: Stegastes partitus transcription factor jun-B-like (LOC103364966), mRNA	K09028	JUNB	transcription factor jun-B	http://www.genome.jp/dbget-bin/www_bget?ko:K09028	P79703	372	1.23683e-39	Transcription factor jun-B OS=Cyprinus carpio GN=junb PE=2 SV=1	PF00170//PF06005//PF03131//PF08172//PF07716//PF03285//PF04977	bZIP transcription factor//Protein of unknown function (DUF904)//bZIP Maf transcription factor//CASP C terminal//Basic region leucine zipper//Paralemmin//Septum formation initiator	GO:0007049//GO:0006355//GO:0000917//GO:0006891//GO:0043093//GO:0008360	cell cycle//regulation of transcription, DNA-templated//barrier septum assembly//intra-Golgi vesicle-mediated transport//FtsZ-dependent cytokinesis//regulation of cell shape	GO:0003677//GO:0043565//GO:0003700	DNA binding//sequence-specific DNA binding//transcription factor activity, sequence-specific DNA binding	GO:0005667//GO:0005634//GO:0016020//GO:0005737//GO:0030173	transcription factor complex//nucleus//membrane//cytoplasm//integral component of Golgi membrane	--	--	FALSE	1.4708	0.071159	FALSE	0.71899	0.99968	UP	2.2443	0.0026899	blast,frame:-1 start:1038 end:793
c89544_g1	5249	13369	11173	115.81	319.98	315.61	1156	736310761	XP_010795877.1	593	2.16128e-71	PREDICTED: uncharacterized protein LOC104968030 [Notothenia coriiceps]	736310760	XM_010797575.1	269	1.49646e-136	PREDICTED: Notothenia coriiceps uncharacterized LOC104968030 (LOC104968030), mRNA	--	--	--	--	--	--	--	--	--	--	--	--	--	--	--	--	--	--	DOWN	-1.4009	6.4221e-16	FALSE	0.14302	0.99968	DOWN	-1.2034	9.613e-16	blast,frame:3 start:576 end:1016
c107529_g4	870	4297	4196	28.13	151.98	175.36	772	--	--	--	--	--	374428414	FQ310506.3	72	3.1976e-27	Dicentrarchus labrax chromosome sequence corresponding to linkage group 1, top part, complete sequence	--	--	--	--	--	--	--	--	--	--	--	--	--	--	--	--	--	--	DOWN	-2.3563	1.1071e-09	FALSE	-0.081536	0.99968	DOWN	-2.3834	1.3772e-12	--
c98453_g1	5718	10269	4509	36.67	72.32	37.69	2862	734597635	XP_010743232.1	1869	0	PREDICTED: S-adenosylmethionine synthase isoform type-1 isoform X1 [Larimichthys crocea]>gi|734597637|ref|XP_010743239.1| PREDICTED: S-adenosylmethionine synthase isoform type-1 isoform X2 [Larimichthys crocea]>gi|808872467|gb|KKF21919.1| S-adenosylmethionine synthase isoform type-1 [Larimichthys crocea]>gi|808885493|gb|KKF32221.1| S-adenosylmethionine synthase isoform type-1 [Larimichthys crocea]	734597634	XM_010744930.1	1073	0	PREDICTED: Larimichthys crocea S-adenosylmethionine synthase isoform type-1 (LOC104930201), transcript variant X1, mRNA >gnl|BL_ORD_ID|26676101 PREDICTED: Larimichthys crocea S-adenosylmethionine synthase isoform type-1 (LOC104930201), transcript variant X2, mRNA	K00789	metK	S-adenosylmethionine synthetase	http://www.genome.jp/dbget-bin/www_bget?ko:K00789	Q2KJC6	1667	0	S-adenosylmethionine synthase isoform type-1 OS=Bos taurus GN=MAT1A PE=2 SV=1	PF00438//PF02772//PF02773	S-adenosylmethionine synthetase, N-terminal domain//S-adenosylmethionine synthetase, central domain//S-adenosylmethionine synthetase, C-terminal domain	GO:0006555//GO:0006556	methionine metabolic process//S-adenosylmethionine biosynthetic process	GO:0004478	methionine adenosyltransferase activity	--	--	KOG1506	S-adenosylmethionine synthetase	FALSE	-0.89681	5.2161e-06	UP	1.0716	3.2157e-05	FALSE	0.22925	0.99974	blast,frame:3 start:177 end:1430
c94103_g1	5042	27	43	71.67	0.42	0.79	1431	348530338	XP_003452668.1	948	3.73719e-122	PREDICTED: E3 ubiquitin-protein ligase NEURL3-like isoform X1 [Oreochromis niloticus]>gi|542239950|ref|XP_005457475.1| PREDICTED: E3 ubiquitin-protein ligase NEURL3-like isoform X2 [Oreochromis niloticus]	734641138	XM_010751138.1	268	6.69449e-136	PREDICTED: Larimichthys crocea neuralized E3 ubiquitin protein ligase 3 (neurl3), transcript variant X2, mRNA	K01931	NEUR	protein neuralized	http://www.genome.jp/dbget-bin/www_bget?ko:K01931	Q96EH8	348	7.3791e-36	E3 ubiquitin-protein ligase NEURL3 OS=Homo sapiens GN=NEURL3 PE=2 SV=2	PF13639	Ring finger domain	--	--	GO:0008270//GO:0005515	zinc ion binding//protein binding	--	--	KOG4625	Notch signaling protein Neuralized, Nuez domain	UP	7.4928	1.6589e-17	FALSE	-0.78723	0.99968	UP	6.7601	1.2251e-18	blast,frame:2 start:125 end:1021
c97171_g1	9198	4988	3926	55.33	32.96	30.79	3034	808857954	KKF10431.1	3841	0	Delta-1-pyrroline-5-carboxylate synthase [Larimichthys crocea]	736196828	XM_010774738.1	1827	0	PREDICTED: Notothenia coriiceps delta-1-pyrroline-5-carboxylate synthase-like (LOC104948536), mRNA	K12657	ALDH18A1, P5CS	delta-1-pyrroline-5-carboxylate synthetase	http://www.genome.jp/dbget-bin/www_bget?ko:K12657	P54886	3363	0	Delta-1-pyrroline-5-carboxylate synthase OS=Homo sapiens GN=ALDH18A1 PE=1 SV=2	PF00171	Aldehyde dehydrogenase family	GO:0008152//GO:0055114	metabolic process//oxidation-reduction process	GO:0016491	oxidoreductase activity	--	--	KOG4165	Gamma-glutamyl phosphate reductase	FALSE	0.83076	0.0078272	FALSE	0.22955	0.99968	UP	1.1148	0.0014619	blast,frame:1 start:1 end:2466
c130514_g1	1361	226	134	16.06	2.93	2.06	1672	736247012	XP_010786805.1	880	5.74258e-112	PREDICTED: uncharacterized protein LOC104960445 isoform X1 [Notothenia coriiceps]	736247011	XM_010788503.1	805	0	PREDICTED: Notothenia coriiceps uncharacterized LOC104960445 (LOC104960445), transcript variant X1, mRNA	--	--	--	--	--	--	--	--	--	--	--	--	--	--	--	--	--	--	FALSE	2.5382	0.017986	FALSE	0.63824	0.99968	UP	3.2309	0.0047243	blast,frame:3 start:534 end:1247
c82741_g1	11369	2247	2952	45.2	9.89	15.2	4727	734645130	XP_010751637.1	1248	1.49082e-153	PREDICTED: antizyme inhibitor 1-like [Larimichthys crocea]>gi|808876458|gb|KKF25094.1| Antizyme inhibitor 1 [Larimichthys crocea]	657532480	XM_008306725.1	1286	0	PREDICTED: Stegastes partitus antizyme inhibitor 1-like (LOC103376351), mRNA	--	--	--	--	O14977	768	6.02583e-88	Antizyme inhibitor 1 OS=Homo sapiens GN=AZIN1 PE=1 SV=2	PF02784//PF00278	Pyridoxal-dependent decarboxylase, pyridoxal binding domain//Pyridoxal-dependent decarboxylase, C-terminal sheet domain	--	--	GO:0003824	catalytic activity	--	--	KOG0622	Ornithine decarboxylase	UP	2.2869	2.1971e-21	FALSE	-0.50954	0.99968	UP	1.8319	3.3138e-13	blast,frame:3 start:432 end:1205|blast,frame:2 start:1445 end:2083
c84213_g1	646	2156	924	6.96	25.49	12.96	1807	--	--	--	--	--	734608846	XM_010733397.1	351	0	PREDICTED: Larimichthys crocea solute carrier family 25 member 36-A-like (LOC104920982), mRNA	--	--	--	--	--	--	--	--	--	--	--	--	--	--	--	--	--	--	DOWN	-1.7908	0.0036134	FALSE	1.1065	0.99968	FALSE	-0.62981	0.99974	estscan,start:277 end:146; minus strand
c102022_g2	8902	4109	1887	84.55	42.84	23.34	2015	548351364	XP_005727973.1	2574	0	PREDICTED: T-complex protein 1 subunit zeta-like isoform X1 [Pundamilia nyererei]>gi|554831578|ref|XP_005926351.1| PREDICTED: T-complex protein 1 subunit zeta-like isoform X1 [Haplochromis burtoni]	657566895	XM_008288587.1	1361	0	PREDICTED: Stegastes partitus chaperonin containing TCP1, subunit 6A (zeta 1) (cct6a), mRNA	K09498	CCT6	T-complex protein 1 subunit zeta	http://www.genome.jp/dbget-bin/www_bget?ko:K09498	P40227	2363	0	T-complex protein 1 subunit zeta OS=Homo sapiens GN=CCT6A PE=1 SV=3	PF00118//PF09377	TCP-1/cpn60 chaperonin family//SBDS protein C-terminal domain	GO:0042254	ribosome biogenesis	GO:0005524	ATP binding	--	--	KOG0359	Chaperonin complex component, TCP-1 zeta subunit (CCT6)	UP	1.0632	0.00013189	FALSE	1.0068	0.23932	UP	2.1246	3.5378e-13	blast,frame:2 start:2 end:1693
c95079_g1	298	1199	1376	3.88	18.72	26.06	1687	401664024	BAM36393.1	963	1.26032e-123	VHSV-induced protein [Oplegnathus fasciatus]	401664023	AB665352.1	459	0	Oplegnathus fasciatus mRNA for VHSV-induced protein, complete cds, clone: RB2085_E05	--	--	--	--	--	--	--	--	--	--	--	--	--	--	--	--	--	--	FALSE	-2.0605	0.05666	FALSE	-0.3145	0.99968	DOWN	-2.3205	0.0013438	blast,frame:3 start:24 end:893|blast,frame:2 start:1070 end:1249
c89547_g1	6347	1477	2326	37.11	9.49	17.73	3114	657538419	XP_008275525.1	1485	0	PREDICTED: zinc finger protein 36, C3H1 type-like 1 [Stegastes partitus]	657538418	XM_008277303.1	1871	0	PREDICTED: Stegastes partitus ZFP36 ring finger protein-like 1 (zfp36l1), mRNA	K18753	ZFP36L	butyrate response factor 1	http://www.genome.jp/dbget-bin/www_bget?ko:K18753	Q07352	752	1.15542e-88	Zinc finger protein 36, C3H1 type-like 1 OS=Homo sapiens GN=ZFP36L1 PE=1 SV=1	PF08352//PF00642	Oligopeptide/dipeptide transporter, C-terminal region//Zinc finger C-x8-C-x5-C-x3-H type (and similar)	GO:0015833	peptide transport	GO:0046872//GO:0005524//GO:0000166	metal ion binding//ATP binding//nucleotide binding	--	--	KOG1677	CCCH-type Zn-finger protein	UP	2.0513	5.743e-10	FALSE	-0.77103	0.88777	UP	1.3348	0.0012407	blast,frame:1 start:517 end:1650
c97999_g2	20139	9347	20679	1152.26	583	1517.44	547	--	--	--	--	--	--	--	--	--	--	--	--	--	--	--	--	--	--	--	--	--	--	--	--	--	--	--	--	UP	1.0553	6.1418e-11	DOWN	-1.2614	6.6337e-27	FALSE	-0.15162	0.0055496	estscan,start:1 end:278
c105299_g1	2394	698	433	22.43	7.18	5.28	2039	--	--	--	--	--	734603009	XM_010730187.1	126	8.31945e-57	PREDICTED: Larimichthys crocea alpha/beta hydrolase domain-containing protein 17A (LOC104918431), transcript variant X2, mRNA	--	--	--	--	--	--	--	--	--	--	--	--	--	--	--	--	--	--	FALSE	1.726	0.013702	FALSE	0.57301	0.99968	UP	2.3535	0.0010621	estscan,start:524 end:118; minus strand
c109913_g1	2469	7172	2543	7.31	23.33	9.83	5902	657522994	XP_008293079.1	3180	0	PREDICTED: transferrin receptor protein 1 [Stegastes partitus]	734635568	XM_010748076.1	1271	0	PREDICTED: Larimichthys crocea transferrin receptor (tfrc), mRNA	--	--	--	--	Q5RDH6	1601	0	Transferrin receptor protein 1 OS=Pongo abelii GN=TFRC PE=2 SV=1	--	--	--	--	--	--	--	--	KOG2195	Transferrin receptor and related proteins containing the protease-associated (PA) domain	DOWN	-1.5905	6.2019e-10	UP	1.38	7.2284e-06	FALSE	-0.15605	0.99974	blast,frame:-2 start:5865 end:3424
c89015_g1	765	2760	2133	12.09	47.82	43.8	1313	--	--	--	--	--	694356564	XM_009360765.1	57	1.20675e-18	PREDICTED: Pyrus x bretschneideri polyadenylate-binding protein-interacting protein 7-like (LOC103949652), mRNA	--	--	--	--	--	--	--	--	--	--	--	--	--	--	--	--	--	--	DOWN	-1.9032	0.00014489	FALSE	0.25593	0.99968	DOWN	-1.5928	0.00099498	estscan,start:222 end:790
c108374_g2	3271	15238	14830	30.31	150.28	168.21	2767	499001896	XP_004555094.1	1462	0	PREDICTED: cytochrome P450 2J6-like [Maylandia zebra]	112420192	BT027009.1	458	0	Gasterosteus aculeatus clone CFW149-B05 mRNA sequence	K07418	CYP2J	cytochrome P450, family 2, subfamily J	http://www.genome.jp/dbget-bin/www_bget?ko:K07418	P51589	1048	3.42903e-130	Cytochrome P450 2J2 OS=Homo sapiens GN=CYP2J2 PE=1 SV=2	PF04514//PF00067	Bluetongue virus non-structural protein NS2//Cytochrome P450	GO:0055114	oxidation-reduction process	GO:0016705//GO:0020037//GO:0003723//GO:0005506	oxidoreductase activity, acting on paired donors, with incorporation or reduction of molecular oxygen//heme binding//RNA binding//iron ion binding	--	--	KOG0156	Cytochrome P450 CYP2 subfamily	DOWN	-2.272	1.0184e-34	FALSE	-0.076696	0.99968	DOWN	-2.2942	9.3891e-45	blast,frame:3 start:138 end:1649|blast,frame:2 start:1925 end:2158
c211772_g1	120	1433	402	5.66	73.85	24.41	609	--	--	--	--	--	657538531	XM_008277343.1	421	0	PREDICTED: Stegastes partitus high mobility group protein B1-like (LOC103354086), transcript variant X2, mRNA	--	--	--	--	--	--	--	--	--	--	--	--	--	--	--	--	--	--	DOWN	-3.63	0.00015091	FALSE	1.7179	0.38645	FALSE	-1.8576	0.99974	estscan,start:609 end:549; minus strand
c32339_g1	2066	531	292	37.34	10.52	6.85	1180	498941658	XP_004542246.1	556	2.53195e-67	PREDICTED: peptidyl-prolyl cis-trans isomerase FKBP1B [Maylandia zebra]>gi|548345102|ref|XP_005724964.1| PREDICTED: peptidyl-prolyl cis-trans isomerase FKBP1B-like [Pundamilia nyererei]>gi|554813934|ref|XP_005917794.1| PREDICTED: peptidyl-prolyl cis-trans isomerase FKBP1B-like [Haplochromis burtoni]	229367401	BT082974.1	634	0	Anoplopoma fimbria clone afim-evh-513-307 FK506-binding protein 1B putative mRNA, complete cds	K09568	FKBP1	FK506-binding protein 1	http://www.genome.jp/dbget-bin/www_bget?ko:K09568	P68106	526	3.11456e-64	Peptidyl-prolyl cis-trans isomerase FKBP1B OS=Homo sapiens GN=FKBP1B PE=1 SV=2	PF00254//PF10288	FKBP-type peptidyl-prolyl cis-trans isomerase//Cytoplasmic tRNA 2-thiolation protein 2	GO:0006457//GO:0002098//GO:0034227	protein folding//tRNA wobble uridine modification//tRNA thio-modification	GO:0000049	tRNA binding	--	--	KOG0544	FKBP-type peptidyl-prolyl cis-trans isomerase	FALSE	1.908	0.013702	FALSE	0.74689	0.99968	UP	2.7094	0.00068113	blast,frame:2 start:47 end:499
c101254_g1	616	1785	2103	3.29	10.49	14.67	3381	657582170	XP_008295133.1	3559	0	PREDICTED: ankyrin repeat and BTB/POZ domain-containing protein 2 [Stegastes partitus]	734607658	XM_010732735.1	1783	0	PREDICTED: Larimichthys crocea ankyrin repeat and BTB (POZ) domain containing 2 (abtb2), mRNA	--	--	--	--	Q8N961	2662	0	Ankyrin repeat and BTB/POZ domain-containing protein 2 OS=Homo sapiens GN=ABTB2 PE=2 SV=2	PF00023//PF13606//PF00651	Ankyrin repeat//Ankyrin repeat//BTB/POZ domain	--	--	GO:0005515	protein binding	--	--	KOG4369	RTK signaling protein MASK/UNC-44	FALSE	-1.587	0.040082	FALSE	-0.35238	0.99968	DOWN	-1.8849	0.00014783	blast,frame:-1 start:3381 end:970
c194139_g1	4145	1366	828	123.06	44.38	31.8	818	657555159	XP_008282041.1	776	5.03759e-101	PREDICTED: LOW QUALITY PROTEIN: glutathione peroxidase 1 [Stegastes partitus]	736153382	XM_010785612.1	441	0	PREDICTED: Notothenia coriiceps glutathione peroxidase 1-like (LOC104957903), mRNA	K00432	E1.11.1.9	glutathione peroxidase	http://www.genome.jp/dbget-bin/www_bget?ko:K00432	P07203	641	8.55272e-82	Glutathione peroxidase 1 OS=Homo sapiens GN=GPX1 PE=1 SV=4	PF00387//PF00255//PF10664	Phosphatidylinositol-specific phospholipase C, Y domain//Glutathione peroxidase//Cyanobacterial and plastid NDH-1 subunit M	GO:0006749//GO:0006804//GO:0006118//GO:0046339//GO:0009395//GO:0035556//GO:0006979//GO:0006629//GO:0007165//GO:0055114	glutathione metabolic process//obsolete peroxidase reaction//obsolete electron transport//diacylglycerol metabolic process//phospholipid catabolic process//intracellular signal transduction//response to oxidative stress//lipid metabolic process//signal transduction//oxidation-reduction process	GO:0004602//GO:0004435//GO:0016655	glutathione peroxidase activity//phosphatidylinositol phospholipase C activity//oxidoreductase activity, acting on NAD(P)H, quinone or similar compound as acceptor	--	--	KOG1651	Glutathione peroxidase	UP	1.5493	0.00053217	FALSE	0.6064	0.99968	UP	2.2102	3.5012e-06	estscan,start:1 end:585
c107546_g1	799	2847	3857	9.17	39.97	62.37	2125	768948949	XP_011613663.1	890	0	PREDICTED: UDP-glucuronosyltransferase 2A2-like isoform X1 [Takifugu rubripes]	542222747	XM_005450880.1	798	0	PREDICTED: Oreochromis niloticus UDP-glucuronosyltransferase 2A1-like (LOC100696442), transcript variant X2, mRNA	K00699	UGT	glucuronosyltransferase	http://www.genome.jp/dbget-bin/www_bget?ko:K00699	Q64638	648	8.8207e-106	UDP-glucuronosyltransferase 1-5 OS=Rattus norvegicus GN=Ugt1a5 PE=2 SV=1	PF04101//PF08923//PF00201	Glycosyltransferase family 28 C-terminal domain//Mitogen-activated protein kinase kinase 1 interacting//UDP-glucoronosyl and UDP-glucosyl transferase	GO:0008152//GO:0032006	metabolic process//regulation of TOR signaling	GO:0016758	transferase activity, transferring hexosyl groups	--	--	KOG1192	UDP-glucuronosyl and UDP-glucosyl transferase	DOWN	-1.8853	0.00011739	FALSE	-0.55389	0.80536	DOWN	-2.3847	1.6229e-11	blast,frame:-1 start:1084 end:320|blast,frame:-3 start:1991 end:942
c11420_g1	8509	20660	18458	74.02	196.88	208.64	2198	831557727	XP_012730471.1	1314	6.56472e-174	PREDICTED: 3-hydroxyanthranilate 3,4-dioxygenase [Fundulus heteroclitus]	734620213	XM_010739643.1	531	0	PREDICTED: Larimichthys crocea 3-hydroxyanthranilate 3,4-dioxygenase (haao), mRNA	K00452	HAAO	3-hydroxyanthranilate 3,4-dioxygenase	http://www.genome.jp/dbget-bin/www_bget?ko:K00452	Q5U3F8	1032	4.31651e-133	3-hydroxyanthranilate 3,4-dioxygenase OS=Danio rerio GN=haao PE=2 SV=1	PF04893//PF08515//PF00190//PF02311//PF03079//PF06052	Yip1 domain//Transforming growth factor beta type I GS-motif//Cupin//AraC-like ligand binding domain//ARD/ARD' family//3-hydroxyanthranilic acid dioxygenase	GO:0009069//GO:0016310//GO:0006468//GO:0006355//GO:0006568//GO:0055114//GO:0007178	serine family amino acid metabolic process//phosphorylation//protein phosphorylation//regulation of transcription, DNA-templated//tryptophan metabolic process//oxidation-reduction process//transmembrane receptor protein serine/threonine kinase signaling pathway	GO:0010309//GO:0005506//GO:0000334//GO:0005524//GO:0045735//GO:0004675	acireductone dioxygenase [iron(II)-requiring] activity//iron ion binding//3-hydroxyanthranilate 3,4-dioxygenase activity//ATP binding//nutrient reservoir activity//transmembrane receptor protein serine/threonine kinase activity	GO:0016020	membrane	--	--	DOWN	-1.3319	3.0251e-23	FALSE	0.046743	0.99968	DOWN	-1.2306	2.9418e-27	blast,frame:-3 start:2049 end:1186
c78589_g1	14110	5123	2046	440	174.8	82.51	791	--	--	--	--	--	306922280	AB491130.1	501	0	Sebastes schlegelii mRNA, clone: BRF 5-F5, induced by treatment of LPS and Con A/PMA	--	--	--	--	--	--	--	--	--	--	--	--	--	--	--	--	--	--	UP	1.4096	9.6321e-13	FALSE	1.2083	0.006017	UP	2.6724	7.2208e-30	--
c61366_g1	3739	376	372	49.05	5.35	6.29	1545	658867031	XP_008416388.1	1045	1.22693e-137	PREDICTED: claudin-5 [Poecilia reticulata]	657594529	XM_008303661.1	594	0	PREDICTED: Stegastes partitus claudin 5 (cldn5), mRNA	K06087	CLDN	claudin	http://www.genome.jp/dbget-bin/www_bget?ko:K06087	O00501	666	4.43509e-82	Claudin-5 OS=Homo sapiens GN=CLDN5 PE=2 SV=1	PF07062//PF00822//PF13903	Clc-like//PMP-22/EMP/MP20/Claudin family//PMP-22/EMP/MP20/Claudin tight junction	--	--	--	--	GO:0016021	integral component of membrane	--	--	UP	3.2618	4.4516e-10	FALSE	-0.10042	0.99968	UP	3.2158	2.1465e-09	blast,frame:1 start:130 end:903
c101102_g1	4424	5991	1891	34.08	46.44	17.27	2974	734625744	XP_010740983.1	1039	3.41253e-174	PREDICTED: angiopoietin-related protein 4-like [Larimichthys crocea]	736189984	XM_010772822.1	496	0	PREDICTED: Notothenia coriiceps angiopoietin-related protein 4-like (LOC104946916), mRNA	K08767	ANGPTL4, PGAR	angiopoietin-like 4	http://www.genome.jp/dbget-bin/www_bget?ko:K08767	Q9R182	362	6.97149e-52	Angiopoietin-related protein 3 OS=Mus musculus GN=Angptl3 PE=2 SV=1	PF02050//PF12501//PF08941//PF02465//PF14942//PF04523//PF08702//PF10186//PF02601//PF05531	Flagellar FliJ protein//Phosphate ATP-binding cassette transporter//USP8 interacting//Flagellar hook-associated protein 2 N-terminus//Organelle biogenesis, Muted-like protein//Herpes virus tegument protein U30//Fibrinogen alpha/beta chain family//Vacuolar sorting 38 and autophagy-related subunit 14//Exonuclease VII, large subunit//Nucleopolyhedrovirus P10 protein	GO:0071973//GO:0016567//GO:0006817//GO:0010508//GO:0007165//GO:0019068//GO:0006308//GO:0051258//GO:0006935//GO:0030168	bacterial-type flagellum-dependent cell motility//protein ubiquitination//phosphate ion transport//positive regulation of autophagy//signal transduction//virion assembly//DNA catabolic process//protein polymerization//chemotaxis//platelet activation	GO:0003774//GO:0031386//GO:0030674//GO:0016881//GO:0005102//GO:0008855	motor activity//protein tag//protein binding, bridging//acid-amino acid ligase activity//receptor binding//exodeoxyribonuclease VII activity	GO:0030133//GO:0009318//GO:0031083//GO:0016020//GO:0019028//GO:0009288//GO:0005577//GO:0009424	transport vesicle//exodeoxyribonuclease VII complex//BLOC-1 complex//membrane//viral capsid//bacterial-type flagellum//fibrinogen complex//bacterial-type flagellum hook	KOG2579	Ficolin and related extracellular proteins	FALSE	-0.48954	0.42308	UP	1.5478	5.7891e-06	FALSE	1.1128	0.17917	blast,frame:3 start:3 end:1022|blast,frame:2 start:995 end:1540
c101986_g1	2971	543	390	38.38	7.7	6.55	1549	734636446	XP_010746864.1	936	2.13311e-120	PREDICTED: tetraspanin-8-like [Larimichthys crocea]	306922046	AB490896.1	81	6.51156e-32	Sebastes schlegelii mRNA, clone: BRF 27-D7, induced by treatment of LPS	--	--	--	--	Q2KIS9	204	1.63087e-16	Tetraspanin-8 OS=Bos taurus GN=TSPAN8 PE=2 SV=1	PF03470//PF01420//PF00335//PF03419//PF01384	XS zinc finger domain//Type I restriction modification DNA specificity domain//Tetraspanin family//Sporulation factor SpoIIGA//Phosphate transporter family	GO:0006304//GO:0030436//GO:0031047//GO:0006508//GO:0006817	DNA modification//asexual sporulation//gene silencing by RNA//proteolysis//phosphate ion transport	GO:0004190//GO:0005315//GO:0003677	aspartic-type endopeptidase activity//inorganic phosphate transmembrane transporter activity//DNA binding	GO:0016021//GO:0016020	integral component of membrane//membrane	KOG3882	Tetraspanin family integral membrane protein	UP	2.3998	1.6868e-05	FALSE	0.36163	0.99968	UP	2.816	3.4558e-06	blast,frame:-1 start:1525 end:635
c191783_g1	22896	57280	40916	576.37	1579.18	1334.56	919	736296449	XP_010791567.1	300	1.68613e-30	PREDICTED: beta-microseminoprotein-like [Notothenia coriiceps]	--	--	--	--	--	--	--	--	--	P83242	114	4.05257e-06	Beta-microseminoprotein OS=Struthio camelus GN=MSMB PE=1 SV=1	--	--	--	--	--	--	--	--	--	--	DOWN	-1.375	2.1605e-69	FALSE	0.36952	0.065459	FALSE	-0.95102	1.0612e-44	blast,frame:2 start:401 end:787
c107575_g1	23214	8775	18706	68.16	23.57	68.21	8430	657572558	XP_008289901.1	4716	0	PREDICTED: superkiller viralicidic activity 2-like 2 [Stegastes partitus]	734606792	XM_010732254.1	2324	0	PREDICTED: Larimichthys crocea superkiller viralicidic activity 2-like 2 (S. cerevisiae) (skiv2l2), mRNA	--	--	--	--	P42285	4211	0	Superkiller viralicidic activity 2-like 2 OS=Homo sapiens GN=SKIV2L2 PE=1 SV=3	PF04851//PF03820//PF00270//PF05313//PF12601//PF02322	Type III restriction enzyme, res subunit//Tricarboxylate carrier//DEAD/DEAH box helicase//Poxvirus P21 membrane protein//Rubivirus non-structural protein//Cytochrome bd terminal oxidase subunit II	GO:0006144//GO:0006508//GO:0055114//GO:0055085//GO:0006811	purine nucleobase metabolic process//proteolysis//oxidation-reduction process//transmembrane transport//ion transport	GO:0015075//GO:0003676//GO:0017111//GO:0016817//GO:0003677//GO:0004197//GO:0016787//GO:0005524//GO:0003968	ion transmembrane transporter activity//nucleic acid binding//nucleoside-triphosphatase activity//hydrolase activity, acting on acid anhydrides//DNA binding//cysteine-type endopeptidase activity//hydrolase activity//ATP binding//RNA-directed RNA polymerase activity	GO:0016020//GO:0031379//GO:0016021	membrane//RNA-directed RNA polymerase complex//integral component of membrane	KOG0948	Nuclear exosomal RNA helicase MTR4, DEAD-box superfamily	UP	1.3514	6.3044e-20	DOWN	-1.2079	9.2952e-23	FALSE	0.19805	0.99974	blast,frame:2 start:11 end:3124
c108677_g4	10552	186	168	90.97	0.86	0.93	4877	657525843	XP_008281915.1	2167	0	PREDICTED: heat shock 70 kDa protein 4L [Stegastes partitus]	734598605	XM_010750052.1	2041	0	PREDICTED: Larimichthys crocea musashi RNA-binding protein 2 (msi2), transcript variant X3, mRNA	K14411	MSI	RNA-binding protein Musashi	http://www.genome.jp/dbget-bin/www_bget?ko:K14411	Q96DH6	1235	2.50004e-154	RNA-binding protein Musashi homolog 2 OS=Homo sapiens GN=MSI2 PE=1 SV=1	PF16367//PF00313//PF00076//PF08777	RNA recognition motif//'Cold-shock' DNA-binding domain//RNA recognition motif. (a.k.a. RRM, RBD, or RNP domain)//RNA binding motif	GO:0006355	regulation of transcription, DNA-templated	GO:0003676//GO:0003677//GO:0003723	nucleic acid binding//DNA binding//RNA binding	--	--	KOG0103	Molecular chaperones HSP105/HSP110/SSE1, HSP70 superfamily	UP	5.774	2.4219e-40	FALSE	0.03099	0.99968	UP	5.8595	1.7443e-40	blast,frame:-1 start:2285 end:924
c108309_g2	3534	272	107	32.18	1.58	0.72	3666	808859797	KKF11886.1	398	6.53706e-76	Retrovirus-related Pol polyprotein LINE-1 [Larimichthys crocea]	685046868	LN595393.1	106	1.97654e-45	Cyprinus carpio genome assembly common carp genome ,scaffold 000001492	--	--	--	--	O00370	252	1.40135e-26	LINE-1 retrotransposable element ORF2 protein OS=Homo sapiens PE=1 SV=1	--	--	--	--	--	--	--	--	--	--	UP	3.6475	1.6821e-10	FALSE	1.2301	0.99968	UP	4.9322	1.7732e-12	blast,frame:2 start:2036 end:2554|blast,frame:1 start:2458 end:3186|blast,frame:3 start:1899 end:2066
c110821_g1	465	1867	1043	5.13	22.62	14.99	1769	--	--	--	--	--	736216449	XM_010780379.1	526	0	PREDICTED: Notothenia coriiceps Kruppel-like factor 13 (klf13), mRNA	--	--	--	--	--	--	--	--	--	--	--	--	--	--	--	--	--	--	DOWN	-2.0575	0.0028394	FALSE	0.72413	0.99968	FALSE	-1.2789	0.38884	estscan,start:1384 end:1241; minus strand
c90918_g1	9752	51989	29085	66.84	391.32	259.84	2694	42632198	NP_976188.1	2558	0	NADH dehydrogenase subunit 5 (mitochondrion) [Sebastes schlegelii]>gi|38640817|gb|AAR26018.1| NADH dehydrogenase subunit 5 (mitochondrion) [Sebastes schlegelii]	41350610	AY491978.1	2649	0	Sebates schlegeli mitochondrion, complete genome	K03883	ND5	NADH-ubiquinone oxidoreductase chain 5	http://www.genome.jp/dbget-bin/www_bget?ko:K03883	Q4JQH7	2160	0	NADH-ubiquinone oxidoreductase chain 5 OS=Tetraodon nigroviridis GN=MT-ND5 PE=3 SV=1	PF00499//PF06455	NADH-ubiquinone/plastoquinone oxidoreductase chain 6//NADH dehydrogenase subunit 5 C-terminus	GO:0006744//GO:0006120//GO:0015992//GO:0006814//GO:0042773//GO:0055114	ubiquinone biosynthetic process//mitochondrial electron transport, NADH to ubiquinone//proton transport//sodium ion transport//ATP synthesis coupled electron transport//oxidation-reduction process	GO:0008137	NADH dehydrogenase (ubiquinone) activity	--	--	KOG4668	NADH dehydrogenase subunits 2, 5, and related proteins	DOWN	-2.4665	1.0942e-132	FALSE	0.72208	6.8879e-13	DOWN	-1.69	1.0386e-63	estscan,start:2057 end:174; minus strand
c106702_g1	3128	6392	5430	12.7	31.31	31.17	5657	736289849	XP_010790527.1	5546	0	PREDICTED: unconventional myosin-Ib isoform X3 [Notothenia coriiceps]	736289848	XM_010792225.1	2794	0	PREDICTED: Notothenia coriiceps myosin IB (myo1b), transcript variant X3, mRNA	K10356	MYO1	myosin I	http://www.genome.jp/dbget-bin/www_bget?ko:K10356	P46735	4814	0	Unconventional myosin-Ib OS=Mus musculus GN=Myo1b PE=2 SV=3	PF00063//PF00612//PF08445//PF00158//PF06017//PF04777	Myosin head (motor domain)//IQ calmodulin-binding motif//FR47-like protein//Sigma-54 interaction domain//Unconventional myosin tail, actin- and lipid-binding//Erv1 / Alr family	GO:0006355//GO:0055114	regulation of transcription, DNA-templated//oxidation-reduction process	GO:0016747//GO:0008134//GO:0016972//GO:0005524//GO:0003774//GO:0005515	transferase activity, transferring acyl groups other than amino-acyl groups//transcription factor binding//thiol oxidase activity//ATP binding//motor activity//protein binding	GO:0016459//GO:0005667	myosin complex//transcription factor complex	KOG0164	Myosin class I heavy chain	DOWN	-1.0831	7.0797e-05	FALSE	0.11946	0.99968	FALSE	-0.90916	5.2144e-05	blast,frame:3 start:48 end:3581
c109027_g2	448	1866	1170	4.47	20.42	15.19	1932	--	--	--	--	--	374428416	FQ310508.3	59	1.38471e-19	Dicentrarchus labrax chromosome sequence corresponding to linkage group 18, complete sequence	--	--	--	--	--	--	--	--	--	--	--	--	--	--	--	--	--	--	DOWN	-2.1105	0.0021902	FALSE	0.55759	0.99968	FALSE	-1.4984	0.11103	estscan,start:211 end:485
c78867_g1	9323	21789	16262	201.6	516.29	456.16	1028	808873787	KKF23012.1	125	9.04947e-06	hypothetical protein EH28_09572 [Larimichthys crocea]	--	--	--	--	--	--	--	--	--	--	--	--	--	PF02793	Hormone receptor domain	GO:0007186	G-protein coupled receptor signaling pathway	GO:0004930	G-protein coupled receptor activity	GO:0016020	membrane	--	--	DOWN	-1.2768	4.339e-23	FALSE	0.30624	0.99968	FALSE	-0.91609	1.9273e-16	blast,frame:2 start:203 end:415
c109619_g1	11615	466	279	97.57	4.3	3.05	2245	499050390	XP_004575718.1	563	1.21878e-63	PREDICTED: myelin-oligodendrocyte glycoprotein-like [Maylandia zebra]	548547831	XM_005754510.1	158	1.49241e-74	PREDICTED: Pundamilia nyererei myelin-oligodendrocyte glycoprotein-like (LOC102213177), transcript variant X3, mRNA	--	--	--	--	Q9BGS7	198	1.86185e-15	Myelin-oligodendrocyte glycoprotein OS=Macaca fascicularis GN=MOG PE=2 SV=1	PF13895	Immunoglobulin domain	--	--	GO:0005515	protein binding	--	--	--	--	UP	4.5874	5.1715e-42	FALSE	0.62421	0.99968	UP	5.2661	8.5174e-44	blast,frame:-3 start:2243 end:1443
c101986_g2	8932	5112	2490	116.11	72.91	42.1	1541	--	--	--	--	--	306922046	AB490896.1	960	0	Sebastes schlegelii mRNA, clone: BRF 27-D7, induced by treatment of LPS	--	--	--	--	--	--	--	--	--	--	--	--	--	--	--	--	--	--	FALSE	0.753	0.033501	FALSE	0.92189	0.19424	UP	1.7294	3.4259e-09	--
c78838_g1	8513	5358	3249	87.36	60.35	43.41	1884	734635523	XP_010746353.1	1657	0	PREDICTED: nucleolin [Larimichthys crocea]	734635522	XM_010748051.1	776	0	PREDICTED: Larimichthys crocea nucleolin (ncl), mRNA	K11294	NCL, NSR1	nucleolin	http://www.genome.jp/dbget-bin/www_bget?ko:K11294	P20397	1073	2.09618e-135	Nucleolin OS=Xenopus laevis GN=ncl PE=2 SV=3	PF00076//PF08777//PF02935	RNA recognition motif. (a.k.a. RRM, RBD, or RNP domain)//RNA binding motif//Cytochrome c oxidase subunit VIIc	GO:0006123//GO:0015992	mitochondrial electron transport, cytochrome c to oxygen//proton transport	GO:0003676//GO:0004129//GO:0003723	nucleic acid binding//cytochrome-c oxidase activity//RNA binding	GO:0045277	respiratory chain complex IV	KOG0123	Polyadenylate-binding protein (RRM superfamily)	FALSE	0.61588	0.28334	FALSE	0.60585	0.99968	UP	1.2762	0.00014528	blast,frame:-2 start:1883 end:438
c106189_g1	1224	3513	2720	11.59	36.05	33.27	2148	736300053	XP_010792782.1	1258	3.56844e-166	PREDICTED: elongation of very long chain fatty acids protein 4-like [Notothenia coriiceps]>gi|736300056|ref|XP_010792783.1| PREDICTED: elongation of very long chain fatty acids protein 4-like [Notothenia coriiceps]	540367773	JX975701.1	560	0	Sparus aurata elongation of very long chain fatty acids protein 4 (ELOVL4) mRNA, complete cds	K10249	ELOVL4	elongation of very long chain fatty acids protein 4	http://www.genome.jp/dbget-bin/www_bget?ko:K10249	Q3S8M4	711	2.10749e-85	Elongation of very long chain fatty acids protein 4 OS=Macaca mulatta GN=ELOVL4 PE=3 SV=1	PF01151	GNS1/SUR4 family	--	--	--	--	GO:0016021	integral component of membrane	KOG3071	Fatty acyl-CoA elongase/Polyunsaturated fatty acid specific elongation enzyme	DOWN	-1.5732	0.00015851	FALSE	0.25325	0.99968	DOWN	-1.2655	0.0013167	blast,frame:2 start:290 end:1135
c105394_g1	7103	2837	5132	83.03	36.39	78.07	1685	--	--	--	--	--	734649358	XM_010755657.1	125	2.46364e-56	PREDICTED: Larimichthys crocea low-density lipoprotein receptor-related protein 5-like (LOC104939163), mRNA	--	--	--	--	--	--	--	--	--	--	--	--	--	--	--	--	--	--	UP	1.272	4.4103e-05	FALSE	-0.97101	0.00073339	FALSE	0.35546	0.99974	estscan,start:1506 end:1002; minus strand
c83012_g1	670	3513	1375	22.12	121.06	57.24	846	--	--	--	--	--	--	--	--	--	--	--	--	--	--	--	--	--	--	--	--	--	--	--	--	--	--	--	--	DOWN	-2.4426	3.8155e-08	FALSE	1.2374	0.069657	FALSE	-1.1506	0.22026	estscan,start:632 end:1; minus strand
c65452_g1	321	4143	331	11.02	155.51	14.68	742	--	--	--	--	--	--	--	--	--	--	--	--	--	--	--	--	--	--	--	--	--	--	--	--	--	--	--	--	DOWN	-3.7421	1.6628e-14	UP	3.5299	6.8437e-13	FALSE	-0.15771	0.99974	--
c105881_g2	41315	13164	25801	569.09	226.81	475.48	1797	499036792	XP_004569059.1	1016	1.42435e-131	PREDICTED: microfibril-associated glycoprotein 4-like isoform X2 [Maylandia zebra]	734609261	XM_010733625.1	362	0	PREDICTED: Larimichthys crocea microfibril-associated glycoprotein 4-like (LOC104921168), mRNA	--	--	--	--	P55918	568	2.66458e-66	Microfibril-associated glycoprotein 4 OS=Bos taurus GN=MFAP4 PE=1 SV=2	PF01410	Fibrillar collagen C-terminal domain	--	--	GO:0005201	extracellular matrix structural constituent	GO:0005581//GO:0005578	collagen trimer//proteinaceous extracellular matrix	KOG2579	Ficolin and related extracellular proteins	UP	1.598	1.0139e-47	DOWN	-1.0867	2.7919e-27	FALSE	0.56579	0.034363	blast,frame:2 start:83 end:904
c96477_g1	4645	492	649	99.16	11.51	17.97	1038	--	--	--	--	--	570709889	KF366905.1	330	1.64851e-170	Epinephelus coioides c-Jun mRNA, complete cds	--	--	--	--	--	--	--	--	--	--	--	--	--	--	--	--	--	--	UP	3.1869	2.1422e-12	FALSE	-0.51541	0.99968	UP	2.7259	1.2692e-09	--
c104631_g1	3612	974	1202	24.83	7.35	10.77	2687	657579646	XP_008293749.1	1777	0	PREDICTED: long-chain-fatty-acid--CoA ligase ACSBG2-like [Stegastes partitus]	734610817	XM_010734480.1	735	0	PREDICTED: Larimichthys crocea acyl-CoA synthetase bubblegum family member 2 (acsbg2), transcript variant X3, mRNA	K15013	ACSBG	long-chain-fatty-acid--CoA ligase ACSBG	http://www.genome.jp/dbget-bin/www_bget?ko:K15013	Q7ZYC4	1483	0	Long-chain-fatty-acid--CoA ligase ACSBG2 OS=Xenopus laevis GN=acsbg2 PE=2 SV=1	PF01125//PF01104//PF05749//PF00501	G10 protein//Bunyavirus non-structural protein NS-s//Rubella membrane glycoprotein E2//AMP-binding enzyme	GO:0008152//GO:0016032	metabolic process//viral process	GO:0003824	catalytic activity	GO:0005634//GO:0016021//GO:0019013	nucleus//integral component of membrane//viral nucleocapsid	KOG1256	Long-chain acyl-CoA synthetases (AMP-forming)	UP	1.8387	0.00013677	FALSE	-0.41929	0.99968	FALSE	1.4739	0.022982	blast,frame:3 start:3 end:1085
c104864_g4	1388	2043	3521	5.91	9.56	19.57	4179	734612342	XP_010733620.1	3965	0	PREDICTED: laminin subunit beta-3 [Larimichthys crocea]	734612341	XM_010735318.1	1608	0	PREDICTED: Larimichthys crocea laminin, beta 3 (lamb3), mRNA	K06244	LAMB3	laminin, beta 3	http://www.genome.jp/dbget-bin/www_bget?ko:K06244	Q13751	1595	0	Laminin subunit beta-3 OS=Homo sapiens GN=LAMB3 PE=1 SV=1	PF04108//PF06009//PF04513//PF08638//PF06160//PF08463//PF00015//PF06657//PF00335//PF02601	Autophagy protein Apg17//Laminin Domain II//Baculovirus polyhedron envelope protein, PEP, C terminus//Mediator complex subunit MED14//Septation ring formation regulator, EzrA//EcoEI R protein C-terminal//Methyl-accepting chemotaxis protein (MCP) signalling domain//Centrosome microtubule-binding domain of Cep57//Tetraspanin family//Exonuclease VII, large subunit	GO:0006304//GO:0007155//GO:0007165//GO:0000921//GO:0006357//GO:0006308//GO:0006914	DNA modification//cell adhesion//signal transduction//septin ring assembly//regulation of transcription from RNA polymerase II promoter//DNA catabolic process//autophagy	GO:0004871//GO:0005198//GO:0008017//GO:0003677//GO:0003824//GO:0008855//GO:0001104	signal transducer activity//structural molecule activity//microtubule binding//DNA binding//catalytic activity//exodeoxyribonuclease VII activity//RNA polymerase II transcription cofactor activity	GO:0045298//GO:0016592//GO:0005940//GO:0009318//GO:0016021//GO:0019031//GO:0016020//GO:0019028	tubulin complex//mediator complex//septin ring//exodeoxyribonuclease VII complex//integral component of membrane//viral envelope//membrane//viral capsid	KOG0994	Extracellular matrix glycoprotein Laminin subunit beta	FALSE	-0.60978	0.99988	FALSE	-0.90115	0.045129	DOWN	-1.4564	7.7113e-06	blast,frame:-2 start:3992 end:663
c100816_g3	5527	1787	3932	700.98	244.87	626.4	386	808871015	KKF20783.1	555	8.98022e-70	hypothetical protein EH28_03857 [Larimichthys crocea]	--	--	--	--	--	--	--	--	--	--	--	--	--	--	--	--	--	--	--	--	--	--	--	UP	1.5769	1.1309e-05	DOWN	-1.2536	0.00026376	FALSE	0.37778	0.99974	blast,frame:1 start:1 end:384
c89291_g1	1352	4331	1723	19.26	70.66	31.88	1438	821463958	XP_012396429.1	183	2.48535e-13	PREDICTED: dynamin-1-like, partial [Sarcophilus harrisii]	835948658	XM_012921383.1	103	3.55536e-44	PREDICTED: Maylandia zebra dynamin 2 (dnm2), transcript variant X5, mRNA	--	--	--	--	P21575	173	8.46977e-12	Dynamin-1 OS=Rattus norvegicus GN=Dnm1 PE=1 SV=2	--	--	--	--	--	--	--	--	KOG0446	Vacuolar sorting protein VPS1, dynamin, and related proteins	DOWN	-1.7317	1.5505e-06	FALSE	1.2139	0.021539	FALSE	-0.46328	0.99974	blast,frame:-2 start:1215 end:973
c94201_g1	930	2712	1085	15.69	55.7	25.05	1289	736195318	XP_010772537.1	822	1.03355e-105	PREDICTED: growth arrest and DNA damage-inducible protein GADD45 alpha-like [Notothenia coriiceps]	657529659	XM_008297028.1	711	0	PREDICTED: Stegastes partitus growth arrest and DNA damage-inducible protein GADD45 alpha-like (LOC103368611), mRNA	K04402	GADD45	growth arrest and DNA-damage-inducible protein	http://www.genome.jp/dbget-bin/www_bget?ko:K04402	Q60GI5	544	1.17367e-65	Growth arrest and DNA damage-inducible protein GADD45 alpha OS=Felis catus GN=GADD45A PE=2 SV=1	PF07259	ProSAAS precursor	GO:0010951	negative regulation of endopeptidase activity	GO:0004866	endopeptidase inhibitor activity	--	--	--	--	DOWN	-1.5961	0.0018698	FALSE	1.2058	0.33573	FALSE	-0.33584	0.99974	blast,frame:1 start:1 end:570
c110161_g1	990	3241	2301	5.23	20.45	16.43	4643	734613601	XP_010734316.1	3094	0	PREDICTED: tyrosine-protein phosphatase non-receptor type 3 [Larimichthys crocea]	734613600	XM_010736014.1	1620	0	PREDICTED: Larimichthys crocea protein tyrosine phosphatase, non-receptor type 3 (ptpn3), mRNA	K18027	PTPN3, PTPH1	tyrosine-protein phosphatase non-receptor type 3	http://www.genome.jp/dbget-bin/www_bget?ko:K18027	P26045	1693	0	Tyrosine-protein phosphatase non-receptor type 3 OS=Homo sapiens GN=PTPN3 PE=1 SV=2	PF00102//PF00595//PF00782	Protein-tyrosine phosphatase//PDZ domain (Also known as DHR or GLGF)//Dual specificity phosphatase, catalytic domain	GO:0006470//GO:0006570	protein dephosphorylation//tyrosine metabolic process	GO:0004725//GO:0005515//GO:0008138	protein tyrosine phosphatase activity//protein binding//protein tyrosine/serine/threonine phosphatase activity	--	--	KOG0792	Protein tyrosine phosphatase PTPMEG, contains FERM domain	DOWN	-1.763	6.8382e-05	FALSE	0.37833	0.99968	DOWN	-1.3302	0.0034952	blast,frame:3 start:2400 end:3032|blast,frame:1 start:259 end:2349
c73734_g1	1095	2163	4716	16.37	35.47	91.67	1373	401664018	BAM36390.1	1627	0	viperin [Oplegnathus fasciatus]	229366405	BT082476.1	695	0	Anoplopoma fimbria clone afim-evh-528-189 Radical S-adenosyl methionine domain-containing protein 2 putative mRNA, complete cds	K15045	RSAD2	radical S-adenosyl methionine domain-containing protein 2	http://www.genome.jp/dbget-bin/www_bget?ko:K15045	Q6EE23	1601	0	Radical S-adenosyl methionine domain-containing protein 2 OS=Siniperca chuatsi GN=rsad2 PE=2 SV=1	PF04055	Radical SAM superfamily	--	--	GO:0051536//GO:0003824	iron-sulfur cluster binding//catalytic activity	--	--	--	--	FALSE	-1.0342	0.27397	DOWN	-1.2404	3.0068e-05	DOWN	-2.2201	3.1997e-13	blast,frame:-3 start:1371 end:259
c94607_g1	925	5847	7142	9.82	68.11	98.68	1830	229366130	ACQ58045.1	583	4.06855e-68	Retinoic acid receptor responder protein 3 [Anoplopoma fimbria]	229367937	BT083242.1	331	8.19199e-171	Anoplopoma fimbria clone afim-evh-526-374 Retinoic acid receptor responder protein 3 putative mRNA, complete cds	K16817	PLA2G16	HRAS-like suppressor 3	http://www.genome.jp/dbget-bin/www_bget?ko:K16817	Q9UL19	330	4.49887e-34	Retinoic acid receptor responder protein 3 OS=Homo sapiens GN=RARRES3 PE=1 SV=1	PF08405//PF02660	Viral polyprotein N-terminal//Glycerol-3-phosphate acyltransferase	GO:0006144//GO:0008654//GO:0006508//GO:0044419	purine nucleobase metabolic process//phospholipid biosynthetic process//proteolysis//interspecies interaction between organisms	GO:0004197//GO:0017111//GO:0043772//GO:0003968	cysteine-type endopeptidase activity//nucleoside-triphosphatase activity//acyl-phosphate glycerol-3-phosphate acyltransferase activity//RNA-directed RNA polymerase activity	GO:0005886//GO:0031379	plasma membrane//RNA-directed RNA polymerase complex	--	--	DOWN	-2.7123	1.1663e-15	FALSE	-0.40448	0.4167	DOWN	-3.0623	1.6025e-27	blast,frame:-1 start:1716 end:1183
c84482_g1	2258	5866	3561	14.44	41.2	29.69	2869	734601748	XP_010727795.1	1390	0	PREDICTED: elongation of very long chain fatty acids protein 6 [Larimichthys crocea]>gi|808877610|gb|KKF26043.1| Elongation of very long chain fatty acids protein 6 [Larimichthys crocea]	657544498	XM_008279478.1	1283	0	PREDICTED: Stegastes partitus ELOVL fatty acid elongase 6 (elovl6), mRNA	K10203	ELOVL6	elongation of very long chain fatty acids protein 6	http://www.genome.jp/dbget-bin/www_bget?ko:K10203	Q6PC64	1320	1.1647e-173	Elongation of very long chain fatty acids protein 6 OS=Danio rerio GN=elovl6 PE=2 SV=1	PF01151	GNS1/SUR4 family	--	--	--	--	GO:0016021	integral component of membrane	KOG3072	Long chain fatty acid elongase	DOWN	-1.4294	7.4662e-07	FALSE	0.60424	0.99968	FALSE	-0.77069	0.01966	blast,frame:-1 start:2731 end:1904
c96387_g1	546	2047	841	3.89	16	7.8	2603	657569774	XP_008288389.1	2006	0	PREDICTED: sodium-coupled neutral amino acid transporter 3-like [Stegastes partitus]	657569773	XM_008290167.1	980	0	PREDICTED: Stegastes partitus sodium-coupled neutral amino acid transporter 3-like (LOC103363412), mRNA	K13576	SLC38A3, SNAT3	solute carrier family 38 (sodium-coupled neutral amino acid transporter), member 3	http://www.genome.jp/dbget-bin/www_bget?ko:K13576	Q99624	1446	0	Sodium-coupled neutral amino acid transporter 3 OS=Homo sapiens GN=SLC38A3 PE=1 SV=1	--	--	--	--	--	--	--	--	KOG1305	Amino acid transporter protein	DOWN	-1.9586	0.0021623	FALSE	1.1675	0.99968	FALSE	-0.73665	0.99974	blast,frame:3 start:489 end:1937
c110084_g3	87	1556	247	0.94	18.43	3.47	1804	734647870	XP_010753146.1	371	7.82768e-38	PREDICTED: fibrinogen alpha chain-like [Larimichthys crocea]	--	--	--	--	--	--	--	--	--	--	--	--	--	--	--	--	--	--	--	--	--	--	--	DOWN	-4.2128	1.7381e-05	FALSE	2.5394	0.0087022	FALSE	-1.6189	0.99974	blast,frame:-3 start:413 end:3
c171120_g1	1274	25	2	30.38	0.65	0.06	956	642098099	CDQ78300.1	224	4.72209e-19	unnamed protein product [Oncorhynchus mykiss]	542216061	XM_005448317.1	35	1.47804e-06	PREDICTED: Oreochromis niloticus transient receptor potential cation channel subfamily M member 4-like (LOC100703773), mRNA	--	--	--	--	--	--	--	--	--	--	--	--	--	--	--	--	--	--	UP	5.6192	0.00025505	FALSE	3.528	0.99968	UP	9.2017	0.0024909	estscan,start:191 end:358
c61267_g1	6562	10143	36266	51.09	86.72	367.94	2402	554843612	XP_005932179.1	1459	0	PREDICTED: decaprenyl-diphosphate synthase subunit 1-like isoform X3 [Haplochromis burtoni]	734644086	XM_010752764.1	660	0	PREDICTED: Larimichthys crocea prenyl (decaprenyl) diphosphate synthase, subunit 1 (pdss1), mRNA	K12504	PDSS1	decaprenyl-diphosphate synthase subunit 1	http://www.genome.jp/dbget-bin/www_bget?ko:K12504	Q5T2R2	1229	8.62119e-160	Decaprenyl-diphosphate synthase subunit 1 OS=Homo sapiens GN=PDSS1 PE=1 SV=1	PF00348	Polyprenyl synthetase	GO:0008299	isoprenoid biosynthetic process	--	--	--	--	KOG0776	Geranylgeranyl pyrophosphate synthase/Polyprenyl synthetase	FALSE	-0.68037	0.0010435	DOWN	-1.954	6.3554e-86	DOWN	-2.5799	2.2844e-124	blast,frame:3 start:621 end:1568
c107809_g2	305706	1745	686	2208.54	13.84	6.46	2569	343887008	AEM65180.1	3002	0	heat shock protein 90 alpha [Kryptolebias marmoratus]	657585657	XM_008298814.1	1668	0	PREDICTED: Stegastes partitus heat shock protein HSP 90-alpha (LOC103369947), transcript variant X2, mRNA	K04079	htpG, HSP90A	molecular chaperone HtpG	http://www.genome.jp/dbget-bin/www_bget?ko:K04079	Q4R4P1	2911	0	Heat shock protein HSP 90-alpha OS=Macaca fascicularis GN=HSP90AA1 PE=2 SV=3	PF03893//PF00183//PF02724//PF02535//PF08711	Lipase 3 N-terminal region//Hsp90 protein//CDC45-like protein//ZIP Zinc transporter//TFIIS helical bundle-like domain	GO:0006351//GO:0006950//GO:0030001//GO:0006457//GO:0055085//GO:0006270//GO:0016042	transcription, DNA-templated//response to stress//metal ion transport//protein folding//transmembrane transport//DNA replication initiation//lipid catabolic process	GO:0005524//GO:0003677//GO:0051082//GO:0046873	ATP binding//DNA binding//unfolded protein binding//metal ion transmembrane transporter activity	GO:0016020//GO:0005634	membrane//nucleus	KOG0019	Molecular chaperone (HSP90 family)	UP	7.4007	0	FALSE	1.2311	0.99968	UP	8.6863	0	blast,frame:1 start:61 end:2331
c110292_g1	278	1273	1413	2.49	13.9	18.57	2381	736200630	XP_010774390.1	850	5.2502e-103	PREDICTED: uncharacterized protein LOC104949691 isoform X1 [Notothenia coriiceps]	736200629	XM_010776088.1	333	8.27673e-172	PREDICTED: Notothenia coriiceps uncharacterized LOC104949691 (LOC104949691), transcript variant X1, mRNA	--	--	--	--	--	--	--	--	PF04893	Yip1 domain	--	--	--	--	GO:0016020	membrane	--	--	FALSE	-2.2472	0.021674	FALSE	-0.26638	0.99968	DOWN	-2.4591	0.00059925	blast,frame:1 start:463 end:1314
c150880_g1	182	1716	490	21.03	214.57	71.36	399	--	--	--	--	--	657551078	XM_008281835.1	209	1.10282e-103	PREDICTED: Stegastes partitus pim-3 oncogene (pim3), mRNA	--	--	--	--	--	--	--	--	PF02714	Calcium-dependent channel, 7TM region, putative phosphate	--	--	--	--	GO:0016020	membrane	--	--	DOWN	-3.2891	4.1528e-05	FALSE	1.6923	0.19076	FALSE	-1.5423	0.99974	--
c105887_g1	5483	2257	2386	16.05	7.31	9.1	6313	736196717	XP_010772999.1	5463	0	PREDICTED: Niemann-Pick C1-like protein 1 [Notothenia coriiceps]	736196716	XM_010774697.1	2385	0	PREDICTED: Notothenia coriiceps NPC1-like 1 (npc1l1), mRNA	--	--	--	--	Q6T3U3	3425	0	Niemann-Pick C1-like protein 1 OS=Rattus norvegicus GN=Npc1l1 PE=1 SV=1	PF02460//PF12162//PF03176//PF06667//PF00873	Patched family//STAT1 TAZ2 binding domain//MMPL family//Phage shock protein B//AcrB/AcrD/AcrF family	GO:0006810//GO:0007165//GO:0006355//GO:0009271	transport//signal transduction//regulation of transcription, DNA-templated//phage shock	GO:0005215//GO:0003700//GO:0008158	transporter activity//transcription factor activity, sequence-specific DNA binding//hedgehog receptor activity	GO:0016020//GO:0005667	membrane//transcription factor complex	KOG1933	Cholesterol transport protein (Niemann-Pick C disease protein)	UP	1.2285	0.0014696	FALSE	-0.19604	0.99968	FALSE	1.0869	0.084467	blast,frame:-3 start:1907 end:1650|blast,frame:-2 start:6216 end:2191
c60793_g1	1601	88	249	31.75	1.91	6.41	1098	617412467	XP_007555876.1	712	7.30522e-90	PREDICTED: TRAF-interacting protein with FHA domain-containing protein A-like [Poecilia formosa]	734615906	XM_010737268.1	295	4.99681e-151	PREDICTED: Larimichthys crocea TRAF-interacting protein with forkhead-associated domain (tifa), mRNA	--	--	--	--	A2VDM0	265	8.10035e-26	TRAF-interacting protein with FHA domain-containing protein A OS=Bos taurus GN=TIFA PE=2 SV=1	PF00498	FHA domain	--	--	GO:0005515	protein binding	--	--	--	--	UP	4.1332	6.2972e-05	FALSE	-1.6164	0.99968	FALSE	2.5713	0.011243	blast,frame:1 start:247 end:855
c61511_g1	365	2542	1354	6.53	49.88	31.47	1189	--	--	--	--	--	374428414	FQ310506.3	177	2.13628e-85	Dicentrarchus labrax chromosome sequence corresponding to linkage group 1, top part, complete sequence	--	--	--	--	--	--	--	--	--	--	--	--	--	--	--	--	--	--	DOWN	-2.8521	7.9347e-07	FALSE	0.79289	0.99968	FALSE	-2.0047	0.0057932	estscan,start:368 end:96; minus strand
c104649_g1	2416	5970	3165	6.94	18.85	11.87	6073	657551596	XP_008280247.1	3829	0	PREDICTED: two pore calcium channel protein 1 isoform X4 [Stegastes partitus]	657551595	XM_008282025.1	2050	0	PREDICTED: Stegastes partitus two pore segment channel 1 (tpcn1), transcript variant X4, mRNA	K16896	TPCN1	two pore calcium channel protein 1	http://www.genome.jp/dbget-bin/www_bget?ko:K16896	Q9EQJ0	2731	0	Two pore calcium channel protein 1 OS=Mus musculus GN=Tpcn1 PE=2 SV=1	PF01708//PF00520//PF01699	Geminivirus putative movement protein//Ion transport protein//Sodium/calcium exchanger protein	GO:0006811//GO:0046740//GO:0055085	ion transport//transport of virus in host, cell to cell//transmembrane transport	GO:0005216	ion channel activity	GO:0016021//GO:0016020	integral component of membrane//membrane	KOG2399	K+-dependent Na+:Ca2+ antiporter	DOWN	-1.3572	1.8545e-06	FALSE	0.79967	0.36725	FALSE	-0.50303	0.40047	blast,frame:2 start:479 end:3001
c104420_g1	34777	916	716	738.65	21.32	19.73	1042	657594838	XP_008302053.1	1008	1.9089e-131	PREDICTED: sequestosome-1 isoform X2 [Stegastes partitus]	306922270	AB491120.1	770	0	Sebastes schlegelii mRNA, clone: BRF 50-G5, induced by treatment of LPS and Con A/PMA	K14381	SQSTM1	sequestosome 1	http://www.genome.jp/dbget-bin/www_bget?ko:K14381	O08623	518	1.39162e-59	Sequestosome-1 OS=Rattus norvegicus GN=Sqstm1 PE=1 SV=1	PF00569//PF00564	Zinc finger, ZZ type//PB1 domain	--	--	GO:0008270//GO:0005515	zinc ion binding//protein binding	--	--	KOG4582	Uncharacterized conserved protein, contains ZZ-type Zn-finger	UP	5.1945	2.0834e-133	FALSE	0.23954	0.99968	UP	5.4886	1.1693e-134	blast,frame:-2 start:984 end:1
c93075_g1	3545	308	2198	45.13	4.3	36.41	1568	657550907	XP_008279993.1	956	2.59595e-124	PREDICTED: cation transport regulator-like protein 1 [Stegastes partitus]	736223696	XM_010782289.1	468	0	PREDICTED: Notothenia coriiceps ChaC glutathione-specific gamma-glutamylcyclotransferase 1 (chac1), mRNA	--	--	--	--	Q5SPB6	788	1.73115e-100	Glutathione-specific gamma-glutamylcyclotransferase 1 OS=Danio rerio GN=chac1 PE=3 SV=1	--	--	--	--	--	--	--	--	KOG3182	Predicted cation transporter	UP	3.4727	4.2484e-10	DOWN	-2.951	4.3025e-07	FALSE	0.57615	0.99974	blast,frame:3 start:381 end:1052
c110861_g1	325	4337	646	19.12	278.06	48.71	539	--	--	--	--	--	--	--	--	--	--	--	--	--	--	--	--	--	--	--	--	--	--	--	--	--	--	--	--	DOWN	-3.7903	2.4254e-15	UP	2.6312	8.6699e-10	FALSE	-1.1045	0.99974	--
c85417_g1	2917	7791	2265	48.5	141.06	48.69	1367	808865623	KKF16471.1	1001	7.01654e-131	Heme oxygenase [Larimichthys crocea]	119394686	EF139130.1	537	0	Dicentrarchus labrax heme oxygenase 1 mRNA, complete cds	K00510	HMOX, hmuO, ho	heme oxygenase	http://www.genome.jp/dbget-bin/www_bget?ko:K00510	O73688	923	2.01919e-120	Heme oxygenase OS=Takifugu rubripes GN=hmox PE=3 SV=1	PF14604//PF01126	Variant SH3 domain//Heme oxygenase	GO:0055114//GO:0015994//GO:0006788	oxidation-reduction process//chlorophyll metabolic process//heme oxidation	GO:0005515//GO:0004392	protein binding//heme oxygenase (decyclizing) activity	--	--	KOG4480	Heme oxygenase	DOWN	-1.4694	1.1204e-09	UP	1.6664	3.2922e-09	FALSE	0.25153	0.99974	blast,frame:2 start:857 end:1096|blast,frame:1 start:103 end:879
c150866_g1	14884	25104	9566	147.23	272.57	123.21	1945	734608471	XP_010731491.1	1011	7.46481e-131	PREDICTED: cysteine dioxygenase type 1 [Larimichthys crocea]>gi|808870432|gb|KKF20279.1| Cysteine dioxygenase type 1 [Larimichthys crocea]	736208823	XM_010778306.1	881	0	PREDICTED: Notothenia coriiceps cysteine dioxygenase type 1 (cdo1), mRNA	K00456	CDO1	cysteine dioxygenase	http://www.genome.jp/dbget-bin/www_bget?ko:K00456	Q6NWZ9	914	1.2036e-117	Cysteine dioxygenase type 1 OS=Danio rerio GN=cdo1 PE=2 SV=1	PF07847//PF05995	Protein of unknown function (DUF1637)//Cysteine dioxygenase type I	GO:0019530//GO:0055114//GO:0046439//GO:0006534	taurine metabolic process//oxidation-reduction process//L-cysteine metabolic process//cysteine metabolic process	GO:0017172//GO:0005506//GO:0016702	cysteine dioxygenase activity//iron ion binding//oxidoreductase activity, acting on single donors with incorporation of molecular oxygen, incorporation of two atoms of oxygen	--	--	--	--	FALSE	-0.80625	4.1539e-13	UP	1.2761	7.4198e-20	FALSE	0.52433	0.99974	blast,frame:-1 start:1600 end:971
c107111_g1	565	1979	504	2.09	7.94	2.44	5431	736298414	XP_010792262.1	1602	0	PREDICTED: cyclin-T1-like [Notothenia coriiceps]	734643406	XM_010752386.1	1121	0	PREDICTED: Larimichthys crocea cyclin T1 (ccnt1), transcript variant X3, mRNA	K15188	CCNT	cyclin T	http://www.genome.jp/dbget-bin/www_bget?ko:K15188	Q9QWV9	582	1.24727e-60	Cyclin-T1 OS=Mus musculus GN=Ccnt1 PE=1 SV=3	PF06052//PF03561	3-hydroxyanthranilic acid dioxygenase//Allantoicase repeat	GO:0000256//GO:0006807//GO:0006144//GO:0006568//GO:0055114	allantoin catabolic process//nitrogen compound metabolic process//purine nucleobase metabolic process//tryptophan metabolic process//oxidation-reduction process	GO:0000334//GO:0005506//GO:0004037	3-hydroxyanthranilate 3,4-dioxygenase activity//iron ion binding//allantoicase activity	--	--	--	--	DOWN	-1.8605	0.0048867	FALSE	1.8574	0.035696	FALSE	0.051379	0.99974	blast,frame:1 start:1465 end:3057
c105495_g3	1697	2667	418	46.35	79.75	14.78	867	--	--	--	--	--	--	--	--	--	--	--	--	--	--	--	--	--	--	--	--	--	--	--	--	--	--	--	--	FALSE	-0.70433	0.83661	UP	2.5578	1.9717e-05	FALSE	1.908	0.1145	estscan,start:1 end:86
c105495_g2	591	2777	567	9	50.46	11.11	1598	--	--	--	--	--	145203018	EF492046.1	240	2.75363e-120	Siniperca chuatsi c-rel mRNA, complete cds	--	--	--	--	--	--	--	--	PF07651	ANTH domain	--	--	GO:0005543	phospholipid binding	--	--	--	--	DOWN	-2.2844	7.6745e-06	UP	2.1763	0.00018957	FALSE	-0.053639	0.99974	--
c104218_g1	10478	1669	1393	45.92	8.01	7.93	4187	736164807	XP_010764207.1	2798	0	PREDICTED: probable E3 ubiquitin-protein ligase HERC4 [Notothenia coriiceps]	734596530	XM_010739114.1	1338	0	PREDICTED: Larimichthys crocea HECT and RLD domain containing E3 ubiquitin protein ligase 4 (herc4), mRNA	K10615	HERC4	E3 ubiquitin-protein ligase HERC4	http://www.genome.jp/dbget-bin/www_bget?ko:K10615	Q5PQN1	2140	0	Probable E3 ubiquitin-protein ligase HERC4 OS=Rattus norvegicus GN=Herc4 PE=2 SV=1	PF00632	HECT-domain (ubiquitin-transferase)	GO:0016567	protein ubiquitination	GO:0004842	ubiquitin-protein transferase activity	--	--	KOG0941	E3 ubiquitin protein ligase	UP	2.5982	4.3108e-23	FALSE	0.14494	0.99968	UP	2.7976	2.299e-23	blast,frame:-1 start:4187 end:2223|blast,frame:-2 start:2305 end:857
c66330_g1	4646	2720	1438	66.55	42.74	26.78	1422	548344049	XP_005724446.1	2211	0	PREDICTED: adenosylhomocysteinase B-like [Pundamilia nyererei]	734637628	XM_010749207.1	999	0	PREDICTED: Larimichthys crocea adenosylhomocysteinase (ahcy), transcript variant X2, mRNA	K01251	E3.3.1.1, ahcY	adenosylhomocysteinase	http://www.genome.jp/dbget-bin/www_bget?ko:K01251	P51893	2100	0	Adenosylhomocysteinase A OS=Xenopus laevis GN=ahcy-a PE=2 SV=1	PF05221//PF02826//PF02254	S-adenosyl-L-homocysteine hydrolase//D-isomer specific 2-hydroxyacid dehydrogenase, NAD binding domain//TrkA-N domain	GO:0055114//GO:0006730//GO:0006555//GO:0006813	oxidation-reduction process//one-carbon metabolic process//methionine metabolic process//potassium ion transport	GO:0051287//GO:0004013	NAD binding//adenosylhomocysteinase activity	--	--	KOG1370	S-adenosylhomocysteine hydrolase	FALSE	0.72029	0.68208	FALSE	0.80369	0.99968	UP	1.5785	0.0010621	blast,frame:2 start:59 end:1408
c96725_g1	1809	3664	1063	7.22	15.9	5.52	4640	348522265	XP_003448646.1	1464	0	PREDICTED: protein phosphatase PTC7 homolog [Oreochromis niloticus]>gi|499033386|ref|XP_004567384.1| PREDICTED: protein phosphatase PTC7 homolog [Maylandia zebra]>gi|548445474|ref|XP_005746138.1| PREDICTED: protein phosphatase PTC7 homolog [Pundamilia nyererei]>gi|554861035|ref|XP_005940626.1| PREDICTED: protein phosphatase PTC7 homolog [Haplochromis burtoni]	734621246	XM_010740211.1	680	0	PREDICTED: Larimichthys crocea PTC7 protein phosphatase homolog (S. cerevisiae) (pptc7), mRNA	--	--	--	--	Q5U3N5	1442	0	Protein phosphatase PTC7 homolog OS=Danio rerio GN=pptc7 PE=2 SV=1	PF07228//PF00481	Stage II sporulation protein E (SpoIIE)//Protein phosphatase 2C	--	--	GO:0003824	catalytic activity	--	--	KOG1379	Serine/threonine protein phosphatase	FALSE	-1.0703	0.014967	UP	1.6694	0.00072433	FALSE	0.6536	0.99974	blast,frame:-2 start:2614 end:1718
c103394_g1	1481	3573	2131	22.47	58.98	41.88	1368	--	--	--	--	--	657589533	XM_008300939.1	96	2.62988e-40	PREDICTED: Stegastes partitus aconitate hydratase, mitochondrial-like (LOC103371570), mRNA	--	--	--	--	--	--	--	--	--	--	--	--	--	--	--	--	--	--	DOWN	-1.3227	0.0016189	FALSE	0.62975	0.99968	FALSE	-0.63841	0.58433	estscan,start:1368 end:1286; minus strand
c24197_g1	7277	2384	4469	86.4	31.06	69.04	1663	--	--	--	--	--	657524132	XM_008277885.1	209	4.90236e-103	PREDICTED: Stegastes partitus oxysterol-binding protein-related protein 2-like (LOC103354491), transcript variant X2, mRNA	--	--	--	--	--	--	--	--	--	--	--	--	--	--	--	--	--	--	UP	1.5579	1.7655e-07	DOWN	-1.0224	0.0014557	FALSE	0.58994	0.99974	estscan,start:64 end:286
c65973_g1	1835	624	6778	14.61	5.46	70.34	2354	734613454	XP_010734236.1	2393	0	PREDICTED: glucokinase [Larimichthys crocea]>gi|808876206|gb|KKF24867.1| Glucokinase [Larimichthys crocea]	374351733	JQ040528.1	1155	0	Lateolabrax japonicus glucokinase (GK) mRNA, complete cds	K12407	GCK	glucokinase	http://www.genome.jp/dbget-bin/www_bget?ko:K12407	P35557	2000	0	Glucokinase OS=Homo sapiens GN=GCK PE=1 SV=1	PF00349//PF03727//PF00370	Hexokinase//Hexokinase//FGGY family of carbohydrate kinases, N-terminal domain	GO:0005975	carbohydrate metabolic process	GO:0005524//GO:0016773	ATP binding//phosphotransferase activity, alcohol group as acceptor	--	--	KOG1369	Hexokinase	FALSE	1.5041	0.17812	DOWN	-3.5571	7.0703e-28	DOWN	-1.9985	3.0216e-17	blast,frame:3 start:138 end:1664
c90957_g1	2177	6163	8945	13.51	42	72.36	2949	614255713	AHX37213.1	2928	0	RNA helicase [Oplegnathus fasciatus]	734596665	XM_010739799.1	1128	0	PREDICTED: Larimichthys crocea DEXH (Asp-Glu-X-His) box polypeptide 58 (dhx58), mRNA	K12649	DHX58, LGP2	ATP-dependent RNA helicase DHX58	http://www.genome.jp/dbget-bin/www_bget?ko:K12649	Q99J87	1558	0	Probable ATP-dependent RNA helicase DHX58 OS=Mus musculus GN=Dhx58 PE=1 SV=2	PF04851//PF02562//PF00270//PF11648	Type III restriction enzyme, res subunit//PhoH-like protein//DEAD/DEAH box helicase//C-terminal domain of RIG-I	--	--	GO:0016787//GO:0003677//GO:0005524//GO:0016817//GO:0003676	hydrolase activity//DNA binding//ATP binding//hydrolase activity, acting on acid anhydrides//nucleic acid binding	--	--	KOG0354	DEAD-box like helicase	DOWN	-1.5534	3.6088e-08	FALSE	-0.6533	0.000838	DOWN	-2.1522	6.5943e-25	blast,frame:2 start:44 end:2104
c7481_g1	21547	21120	9534	400.2	430.02	229.93	1155	--	--	--	--	--	657575012	XM_008293013.1	96	2.21231e-40	PREDICTED: Stegastes partitus adenosylhomocysteinase (ahcy), mRNA	--	--	--	--	--	--	--	--	PF09026	Centromere protein B dimerisation domain	GO:0006355	regulation of transcription, DNA-templated	GO:0003677//GO:0003682	DNA binding//chromatin binding	GO:0005634//GO:0000775//GO:0000785	nucleus//chromosome, centromeric region//chromatin	--	--	FALSE	-0.023217	0.99988	UP	1.0316	7.9995e-11	UP	1.0629	3.7448e-08	estscan,start:669 end:1; minus strand
c109512_g6	2136	8149	2069	85.2	355.21	106.42	674	--	--	--	--	--	--	--	--	--	--	--	--	--	--	--	--	--	--	--	--	--	--	--	--	--	--	--	--	DOWN	-1.9838	2.3234e-15	UP	1.8618	1.1983e-11	FALSE	-0.06747	0.99974	--
c100398_g1	2518	5732	2463	16.3	40.01	20.71	2969	66392235	NP_001018199.1	1910	0	glycogen [starch] synthase, liver [Danio rerio]>gi|63101976|gb|AAH95660.1| Glycogen synthase 2 [Danio rerio]	734624050	XM_010741752.1	940	0	PREDICTED: Larimichthys crocea glycogen synthase 2 (liver) (gys2), mRNA	K00693	GYS	glycogen(starch) synthase	http://www.genome.jp/dbget-bin/www_bget?ko:K00693	P54840	1758	0	Glycogen [starch] synthase, liver OS=Homo sapiens GN=GYS2 PE=1 SV=2	PF05693//PF02156	Glycogen synthase//Glycosyl hydrolase family 26	GO:0005982//GO:0005985//GO:0009749//GO:0005975//GO:0005978	starch metabolic process//sucrose metabolic process//response to glucose//carbohydrate metabolic process//glycogen biosynthetic process	GO:0004553//GO:0004373	hydrolase activity, hydrolyzing O-glycosyl compounds//glycogen (starch) synthase activity	GO:0043265//GO:0030864//GO:0005829	ectoplasm//cortical actin cytoskeleton//cytosol	--	--	DOWN	-1.2389	2.3277e-05	FALSE	1.1028	0.0099127	FALSE	-0.081587	0.99974	blast,frame:3 start:477 end:1772|blast,frame:1 start:1861 end:2736
c88120_g1	13590	5416	6391	127.06	55.59	77.82	2043	409712112	AFV39798.1	1012	2.74436e-127	cyclic-AMP response element-binding protein 2 [Sparus aurata]	306922123	AB490973.1	913	0	Sebastes schlegelii mRNA, clone: BRF 39-B4, not induced by treatment of either LPS nor Con A/PMA	K04374	ATF4, CREB2	cyclic AMP-dependent transcription factor ATF-4	http://www.genome.jp/dbget-bin/www_bget?ko:K04374	Q6NW59	258	1.24301e-22	Cyclic AMP-dependent transcription factor ATF-4 OS=Danio rerio GN=atf4 PE=2 SV=1	PF07716//PF00170//PF03131	Basic region leucine zipper//bZIP transcription factor//bZIP Maf transcription factor	GO:0006355	regulation of transcription, DNA-templated	GO:0043565//GO:0003677//GO:0003700	sequence-specific DNA binding//DNA binding//transcription factor activity, sequence-specific DNA binding	GO:0005634//GO:0005667	nucleus//transcription factor complex	--	--	UP	1.2752	2.9973e-10	FALSE	-0.35467	0.99968	FALSE	0.97498	0.00069296	blast,frame:2 start:260 end:1630
c31807_g1	17900	8431	9995	258.62	133.62	187.76	1412	229366758	ACQ58359.1	1180	5.36481e-158	Apolipoprotein A-IV precursor [Anoplopoma fimbria]	229366757	BT082652.1	615	0	Anoplopoma fimbria clone afim-evh-524-319 Apolipoprotein A-IV precursor putative mRNA, complete cds	--	--	--	--	M3W955	307	1.40316e-29	Apolipoprotein A-IV OS=Felis catus GN=APOA4 PE=3 SV=2	PF04799//PF04513//PF05478//PF07464//PF07167//PF01442//PF01031//PF05778//PF00769	fzo-like conserved region//Baculovirus polyhedron envelope protein, PEP, C terminus//Prominin//Apolipophorin-III precursor (apoLp-III)//Poly-beta-hydroxybutyrate polymerase (PhaC) N-terminus//Apolipoprotein A1/A4/E domain//Dynamin central region//Apolipoprotein CIII (Apo-CIII)//Ezrin/radixin/moesin family	GO:0042157//GO:0006869//GO:0008053//GO:0042619	lipoprotein metabolic process//lipid transport//mitochondrial fusion//poly-hydroxybutyrate biosynthetic process	GO:0008092//GO:0005198//GO:0003924//GO:0008289//GO:0005525	cytoskeletal protein binding//structural molecule activity//GTPase activity//lipid binding//GTP binding	GO:0019898//GO:0005741//GO:0019028//GO:0005576//GO:0019031//GO:0005737//GO:0016021	extrinsic component of membrane//mitochondrial outer membrane//viral capsid//extracellular region//viral envelope//cytoplasm//integral component of membrane	--	--	UP	1.0341	2.7254e-09	FALSE	-0.36135	0.18499	FALSE	0.72723	0.037866	blast,frame:2 start:323 end:1132
c108722_g2	1210	1834	2593	16.84	28	46.93	1456	657526652	XP_008284854.1	775	2.68748e-97	PREDICTED: extracellular superoxide dismutase [Cu-Zn] [Stegastes partitus]	554864073	XM_005942048.1	254	4.13031e-128	PREDICTED: Haplochromis burtoni extracellular superoxide dismutase [Cu-Zn]-like (LOC102311747), mRNA	K16627	SOD3	superoxide dismutase, Cu-Zn family	http://www.genome.jp/dbget-bin/www_bget?ko:K16627	P08294	471	2.16169e-53	Extracellular superoxide dismutase [Cu-Zn] OS=Homo sapiens GN=SOD3 PE=1 SV=2	PF01050//PF00080	Mannose-6-phosphate isomerase//Copper/zinc superoxide dismutase (SODC)	GO:0055114//GO:0005976//GO:0006801	oxidation-reduction process//polysaccharide metabolic process//superoxide metabolic process	GO:0016779//GO:0046872	nucleotidyltransferase activity//metal ion binding	--	--	KOG0441	Cu2+/Zn2+ superoxide dismutase SOD1	FALSE	-0.65208	0.99988	FALSE	-0.61548	0.99968	DOWN	-1.2131	0.0032457	blast,frame:2 start:2 end:817
c24203_g1	193872	603	449	1721.17	5.88	5.19	2138	348525018	XP_003450019.1	1412	0	PREDICTED: dnaJ homolog subfamily B member 1-like [Oreochromis niloticus]	306922022	AB490872.1	909	0	Sebastes schlegelii mRNA, clone: BRF 21-F9, induced by treatment of LPS and Con A/PMA	K09507	DNAJB1	DnaJ homolog subfamily B member 1	http://www.genome.jp/dbget-bin/www_bget?ko:K09507	P25685	1114	1.03293e-144	DnaJ homolog subfamily B member 1 OS=Homo sapiens GN=DNAJB1 PE=1 SV=4	PF03306	Alpha-acetolactate decarboxylase	GO:0045151	acetoin biosynthetic process	GO:0047605	acetolactate decarboxylase activity	--	--	KOG0714	Molecular chaperone (DnaJ superfamily)	UP	8.2766	0	FALSE	0.30959	0.99968	UP	8.6407	0	blast,frame:2 start:359 end:1459
c65979_g1	675	1996	1993	5.86	19.02	22.53	2203	554844925	XP_005932814.1	2017	0	PREDICTED: F-box only protein 3-like isoform X2 [Haplochromis burtoni]>gi|835970853|ref|XP_012778550.1| PREDICTED: F-box only protein 3 isoform X2 [Maylandia zebra]	835970852	XM_012923096.1	831	0	PREDICTED: Maylandia zebra F-box protein 3 (fbxo3), transcript variant X2, mRNA	K10290	FBXO3	F-box protein 3	http://www.genome.jp/dbget-bin/www_bget?ko:K10290	Q9UK99	1361	1.24944e-179	F-box only protein 3 OS=Homo sapiens GN=FBXO3 PE=1 SV=3	PF00646//PF15966//PF12937	F-box domain//F-box//F-box-like	--	--	GO:0005515	protein binding	--	--	--	--	FALSE	-1.6162	0.017376	FALSE	-0.11368	0.99968	DOWN	-1.6754	0.0010876	blast,frame:-3 start:2201 end:723
c65907_g1	16170	4737	3092	296.7	95.29	73.67	1166	--	--	--	--	--	657582875	XM_008297295.1	793	0	PREDICTED: Stegastes partitus MAP kinase interacting serine/threonine kinase 2 (mknk2), mRNA	--	--	--	--	--	--	--	--	--	--	--	--	--	--	--	--	--	--	UP	1.7192	2.3128e-20	FALSE	0.49958	0.99968	UP	2.2733	2.8671e-27	estscan,start:923 end:1136
c102711_g2	3799	1667	862	35.42	17.06	10.47	2048	657537871	XP_008275326.1	1003	1.25189e-116	PREDICTED: AT-rich interactive domain-containing protein 4A [Stegastes partitus]	657537870	XM_008277104.1	646	0	PREDICTED: Stegastes partitus AT rich interactive domain 4A (RBP1-like) (arid4a), mRNA	K19194	ARID4A, RBP1	AT-rich interactive domain-containing protein 4A	http://www.genome.jp/dbget-bin/www_bget?ko:K19194	P29374	315	1.96479e-28	AT-rich interactive domain-containing protein 4A OS=Homo sapiens GN=ARID4A PE=1 SV=3	--	--	--	--	--	--	--	--	--	--	FALSE	1.1363	0.053104	FALSE	0.83564	0.99968	UP	2.0264	7.9206e-05	blast,frame:-3 start:2046 end:394
c92591_g1	18102	8255	5978	176.86	88.53	76.06	1966	734635824	XP_010746521.1	2654	0	PREDICTED: T-complex protein 1 subunit theta isoform X2 [Larimichthys crocea]	657574052	XM_008292497.1	1361	0	PREDICTED: Stegastes partitus chaperonin containing TCP1, subunit 8 (theta) (cct8), transcript variant X2, mRNA	--	--	--	--	Q6EE31	2380	0	T-complex protein 1 subunit theta OS=Gallus gallus GN=CCT8 PE=1 SV=3	PF13958//PF04083//PF00118//PF08040	Toxin ToxN, type III toxin-antitoxin system//Partial alpha/beta-hydrolase lipase region//TCP-1/cpn60 chaperonin family//MNLL subunit	GO:0051252//GO:0006629//GO:0006118	regulation of RNA metabolic process//lipid metabolic process//obsolete electron transport	GO:0004521//GO:0003954//GO:0005524//GO:0003723	endoribonuclease activity//NADH dehydrogenase activity//ATP binding//RNA binding	GO:0005739	mitochondrion	KOG0362	Chaperonin complex component, TCP-1 theta subunit (CCT8)	UP	1.0807	3.1793e-10	FALSE	0.34975	0.99968	UP	1.485	2.1485e-14	blast,frame:-3 start:1880 end:240
c109243_g4	5110	654	318	169.59	56.73	22.58	1171	617461856	XP_007572282.1	177	3.5381e-13	PREDICTED: small integral membrane protein 11 [Poecilia formosa]	736254985	XR_800188.1	144	4.64976e-67	PREDICTED: Notothenia coriiceps uncharacterized LOC104962289 (LOC104962289), ncRNA	--	--	--	--	--	--	--	--	--	--	--	--	--	--	--	--	--	--	UP	2.9139	1.7967e-12	FALSE	0.92441	0.99968	UP	3.8928	8.8312e-16	blast,frame:3 start:417 end:656
c108911_g1	1820	4769	4077	17.22	54	51.65	2190	516323914	AGO86379.1	1829	0	allantoicase [Sparus aurata]	516323913	KF137576.1	471	0	Sparus aurata allantoicase mRNA, complete cds	K01477	alc, ALLC	allantoicase	http://www.genome.jp/dbget-bin/www_bget?ko:K01477	Q6DGA6	1450	0	Allantoicase OS=Danio rerio GN=allc PE=2 SV=1	PF03561	Allantoicase repeat	GO:0006807//GO:0000256//GO:0006144	nitrogen compound metabolic process//allantoin catabolic process//purine nucleobase metabolic process	GO:0004037	allantoicase activity	--	--	KOG4145	Allantoicase	DOWN	-1.4418	1.5097e-05	FALSE	0.11033	0.99968	DOWN	-1.277	8.971e-06	estscan,start:1 end:1428
c98158_g1	119296	48636	28920	1053.5	471.53	332.67	2148	734610619	XP_010732678.1	2428	0	PREDICTED: aldehyde dehydrogenase family 9 member A1 [Larimichthys crocea]	734610618	XM_010734376.1	1075	0	PREDICTED: Larimichthys crocea aldehyde dehydrogenase family 9 member A1 (LOC104921743), mRNA	K00149	ALDH9A1	aldehyde dehydrogenase family 9 member A1	http://www.genome.jp/dbget-bin/www_bget?ko:K00149	Q19A30	2310	0	Aldehyde dehydrogenase family 9 member A1 OS=Oryzias latipes GN=aldh9A1 PE=2 SV=1	PF00171	Aldehyde dehydrogenase family	GO:0055114//GO:0008152	oxidation-reduction process//metabolic process	GO:0016491	oxidoreductase activity	--	--	KOG2450	Aldehyde dehydrogenase	UP	1.2424	2.7433e-92	FALSE	0.63411	9.7442e-09	UP	1.931	1.1312e-160	blast,frame:1 start:112 end:1647
c93752_g1	11279	2055	7857	122.99	24.59	111.53	1788	193795858	ACF21982.1	1100	7.88384e-144	apolipoprotein E [Oplegnathus fasciatus]	225907439	FJ800037.1	745	0	Perca flavescens apolipoprotein E mRNA, complete cds	K04524	APOE	apolipoprotein E	http://www.genome.jp/dbget-bin/www_bget?ko:K04524	O42364	843	1.527e-106	Apolipoprotein Eb OS=Danio rerio GN=apoeb PE=2 SV=1	PF02601//PF01442//PF07464//PF00804//PF05478//PF04513//PF05073//PF01544//PF00660	Exonuclease VII, large subunit//Apolipoprotein A1/A4/E domain//Apolipophorin-III precursor (apoLp-III)//Syntaxin//Prominin//Baculovirus polyhedron envelope protein, PEP, C terminus//Baculovirus P24 capsid protein//CorA-like Mg2+ transporter protein//Seripauperin and TIP1 family	GO:0030001//GO:0042157//GO:0006308//GO:0006950//GO:0006869//GO:0055085	metal ion transport//lipoprotein metabolic process//DNA catabolic process//response to stress//lipid transport//transmembrane transport	GO:0046873//GO:0008855//GO:0005198//GO:0008289	metal ion transmembrane transporter activity//exodeoxyribonuclease VII activity//structural molecule activity//lipid binding	GO:0019028//GO:0019031//GO:0005576//GO:0016020//GO:0009318//GO:0016021	viral capsid//viral envelope//extracellular region//membrane//exodeoxyribonuclease VII complex//integral component of membrane	--	--	UP	2.4043	1.2461e-22	DOWN	-2.0507	9.7865e-19	FALSE	0.40814	0.99974	blast,frame:2 start:119 end:1021
c98113_g1	1033	6249	3887	5.15	34.23	25.08	3975	542201258	XP_005474732.1	2109	0	PREDICTED: probable E3 ubiquitin-protein ligase HERC6-like isoform X2 [Oreochromis niloticus]	734625970	XM_010742803.1	740	0	PREDICTED: Larimichthys crocea probable E3 ubiquitin-protein ligase HERC6 (LOC104928506), mRNA	--	--	--	--	Q9UII4	846	1.59386e-93	E3 ISG15--protein ligase HERC5 OS=Homo sapiens GN=HERC5 PE=1 SV=2	PF03089//PF01584//PF00632	Recombination activating protein 2//CheW-like domain//HECT-domain (ubiquitin-transferase)	GO:0007165//GO:0006935//GO:0006310//GO:0016567	signal transduction//chemotaxis//DNA recombination//protein ubiquitination	GO:0004871//GO:0003677//GO:0004842	signal transducer activity//DNA binding//ubiquitin-protein transferase activity	GO:0005634	nucleus	KOG0941	E3 ubiquitin protein ligase	DOWN	-2.6489	2.2841e-16	FALSE	0.56912	0.99968	DOWN	-2.0253	9.7507e-10	blast,frame:-1 start:2034 end:487
c69514_g1	148	1316	2226	2.24	21.84	43.77	1360	--	--	--	--	--	--	--	--	--	--	--	--	--	--	--	--	--	--	--	--	--	--	--	--	--	--	--	--	DOWN	-3.2046	0.0010428	FALSE	-0.87415	0.55435	DOWN	-4.0242	9.3685e-10	estscan,start:870 end:935
c107338_g2	169	343	1115	0.76	1.71	6.39	4654	657575507	XP_008291494.1	1293	3.85619e-159	PREDICTED: SPARC-related modular calcium-binding protein 1 isoform X6 [Stegastes partitus]	657575500	XM_008293268.1	909	0	PREDICTED: Stegastes partitus SPARC related modular calcium binding 1 (smoc1), transcript variant X3, mRNA	--	--	--	--	Q8BLY1	1020	2.83127e-122	SPARC-related modular calcium-binding protein 1 OS=Mus musculus GN=Smoc1 PE=2 SV=2	PF13405//PF13499//PF10591//PF00036//PF01309	EF-hand domain//EF-hand domain pair//Secreted protein acidic and rich in cysteine Ca binding region//EF hand//Equine arteritis virus small envelope glycoprotein	GO:0007165	signal transduction	GO:0005509	calcium ion binding	GO:0019031//GO:0005578	viral envelope//proteinaceous extracellular matrix	KOG4578	Uncharacterized conserved protein, contains KAZAL and TY domains	FALSE	-1.0733	0.99988	FALSE	-1.8166	0.14622	DOWN	-2.8354	0.0017365	blast,frame:-3 start:3227 end:2334
c69580_g1	914	2437	2369	13.11	38.36	44.2	1420	734647631	XP_010753013.1	1473	0	PREDICTED: hydroxyacid oxidase 1 isoform X1 [Larimichthys crocea]>gi|808869411|gb|KKF19453.1| Hydroxyacid oxidase 1 [Larimichthys crocea]	657587092	XM_008299599.1	754	0	PREDICTED: Stegastes partitus hydroxyacid oxidase (glycolate oxidase) 1 (hao1), mRNA	K11517	HAO	(S)-2-hydroxy-acid oxidase	http://www.genome.jp/dbget-bin/www_bget?ko:K11517	Q9UJM8	1130	4.25896e-150	Hydroxyacid oxidase 1 OS=Homo sapiens GN=HAO1 PE=1 SV=1	PF01070//PF03060//PF00977//PF01645//PF01207//PF04309//PF00478//PF02581	FMN-dependent dehydrogenase//Nitronate monooxygenase//Histidine biosynthesis protein//Conserved region in glutamate synthase//Dihydrouridine synthase (Dus)//Glycerol-3-phosphate responsive antiterminator//IMP dehydrogenase / GMP reductase domain//Thiamine monophosphate synthase/TENI	GO:0009228//GO:0006537//GO:0000105//GO:0006355//GO:0006807//GO:0008033//GO:0055114//GO:0009607	thiamine biosynthetic process//glutamate biosynthetic process//histidine biosynthetic process//regulation of transcription, DNA-templated//nitrogen compound metabolic process//tRNA processing//oxidation-reduction process//response to biotic stimulus	GO:0050660//GO:0004789//GO:0016638//GO:0016491//GO:0018580//GO:0003824//GO:0015930//GO:0017150	flavin adenine dinucleotide binding//thiamine-phosphate diphosphorylase activity//oxidoreductase activity, acting on the CH-NH2 group of donors//oxidoreductase activity//nitronate monooxygenase activity//catalytic activity//glutamate synthase activity//tRNA dihydrouridine synthase activity	--	--	KOG0538	Glycolate oxidase	FALSE	-1.4669	0.011094	FALSE	-0.075023	0.99968	DOWN	-1.4875	0.00076971	blast,frame:-2 start:1356 end:235
c103259_g1	5961	1253	1020	31.92	7.37	7.12	3377	808856852	KKF09510.1	5028	0	Glycine dehydrogenase [decarboxylating], mitochondrial [Larimichthys crocea]	736184712	XM_010771387.1	2287	0	PREDICTED: Notothenia coriiceps glycine dehydrogenase (decarboxylating) (gldc), mRNA	K00281	GLDC, gcvP	glycine dehydrogenase	http://www.genome.jp/dbget-bin/www_bget?ko:K00281	P15505	4166	0	Glycine dehydrogenase (decarboxylating), mitochondrial OS=Gallus gallus GN=GLDC PE=1 SV=2	PF01212//PF02347//PF03970	Beta-eliminating lyase//Glycine cleavage system P-protein//Herpesvirus UL37 tegument protein	GO:0055114//GO:0006546//GO:0006520//GO:0019068//GO:0006544//GO:0006563//GO:0006566	oxidation-reduction process//glycine catabolic process//cellular amino acid metabolic process//virion assembly//glycine metabolic process//L-serine metabolic process//threonine metabolic process	GO:0004375//GO:0016829	glycine dehydrogenase (decarboxylating) activity//lyase activity	--	--	KOG2040	Glycine dehydrogenase (decarboxylating)	UP	2.1981	2.7352e-10	FALSE	0.18097	0.99968	UP	2.4335	1.1516e-10	blast,frame:3 start:138 end:3236
c130781_g1	948	22	16	35.37	0.9	0.77	703	734615701	XP_010735455.1	506	6.29248e-61	PREDICTED: E3 ubiquitin-protein ligase KEG-like [Larimichthys crocea]	734615700	XM_010737153.1	159	1.25649e-75	PREDICTED: Larimichthys crocea E3 ubiquitin-protein ligase KEG-like (LOC104923948), mRNA	--	--	--	--	Q3SWY0	121	9.90335e-07	RING finger protein 183 OS=Bos taurus GN=RNF183 PE=2 SV=1	PF01586//PF13639//PF12678//PF14634//PF00097	Myogenic Basic domain//Ring finger domain//RING-H2 zinc finger//zinc-RING finger domain//Zinc finger, C3HC4 type (RING finger)	GO:0007517//GO:0006355	muscle organ development//regulation of transcription, DNA-templated	GO:0046872//GO:0005515//GO:0008270//GO:0003677	metal ion binding//protein binding//zinc ion binding//DNA binding	GO:0005634	nucleus	KOG4185	Predicted E3 ubiquitin ligase	UP	5.3772	0.0044608	FALSE	0.34358	0.99968	UP	5.7753	0.0047966	blast,frame:-2 start:660 end:118
c109059_g1	4865	1408	1006	32.57	18.33	17.56	3400	657582191	XP_008295144.1	401	7.00047e-42	PREDICTED: CDC42 small effector protein 1 [Stegastes partitus]	657582190	XM_008296922.1	271	3.46626e-137	PREDICTED: Stegastes partitus CDC42 small effector 1 (cdc42se1), mRNA	--	--	--	--	Q6TEL3	287	2.73225e-28	CDC42 small effector protein 1 OS=Danio rerio GN=cdc42se1 PE=3 SV=1	PF04406//PF07778	Type IIB DNA topoisomerase//Mis6	GO:0034508//GO:0006259	centromere complex assembly//DNA metabolic process	GO:0003824//GO:0005524//GO:0003677	catalytic activity//ATP binding//DNA binding	GO:0000776//GO:0005694	kinetochore//chromosome	--	--	UP	1.7367	8.4004e-06	FALSE	0.36917	0.99968	UP	2.1604	4.2836e-07	blast,frame:2 start:374 end:697
c95999_g2	523	3400	1434	5.11	36.44	18.23	1967	--	--	--	--	--	736244396	XM_010787675.1	472	0	PREDICTED: Notothenia coriiceps syntaxin 1A (brain) (stx1a), mRNA	--	--	--	--	--	--	--	--	--	--	--	--	--	--	--	--	--	--	DOWN	-2.7527	5.5761e-09	FALSE	1.1296	0.20616	FALSE	-1.5686	0.026814	estscan,start:323 end:258; minus strand
c80554_g1	1451	72	101	40.11	2.19	3.61	904	736230384	XP_010782337.1	442	1.44863e-51	PREDICTED: dynein light chain roadblock-type 2 [Notothenia coriiceps]	736230383	XM_010784035.1	219	7.23498e-109	PREDICTED: Notothenia coriiceps dynein, light chain, roadblock-type 2 (dynlrb2), mRNA	K10419	DYNLRB, DNCL2	dynein light chain roadblock-type	http://www.genome.jp/dbget-bin/www_bget?ko:K10419	Q8TF09	420	1.16735e-49	Dynein light chain roadblock-type 2 OS=Homo sapiens GN=DYNLRB2 PE=1 SV=1	PF08179	Small acid-soluble spore protein P family	GO:0030435	sporulation resulting in formation of a cellular spore	--	--	--	--	KOG4115	Dynein-associated protein Roadblock	UP	4.2808	0.00016043	FALSE	-0.60414	0.99968	UP	3.7312	0.00072861	estscan,start:1 end:653
c82767_g1	7348	5580	2893	30.76	25.68	15.8	4249	808856883	KKF09534.1	4072	0	Eukaryotic translation initiation factor 4 gamma 2 [Larimichthys crocea]	736261404	XM_010791542.1	2687	0	PREDICTED: Notothenia coriiceps eukaryotic translation initiation factor 4 gamma, 2 (eif4g2), mRNA	K03260	EIF4G	translation initiation factor 4G	http://www.genome.jp/dbget-bin/www_bget?ko:K03260	Q5R7J9	3143	0	Eukaryotic translation initiation factor 4 gamma 2 OS=Pongo abelii GN=EIF4G2 PE=2 SV=2	PF02020//PF08052//PF02854	eIF4-gamma/eIF5/eIF2-epsilon//PyrBI operon leader peptide//MIF4G domain	GO:0019856	pyrimidine nucleobase biosynthetic process	GO:0003723//GO:0005515	RNA binding//protein binding	--	--	KOG0401	Translation initiation factor 4F, ribosome/mRNA-bridging subunit (eIF-4G)	FALSE	0.34499	0.99988	FALSE	0.83185	0.34315	UP	1.2313	0.0015453	blast,frame:2 start:296 end:3127
c101064_g1	1956	4478	2126	7.31	18.26	10.35	4812	734644559	XP_010751322.1	3777	0	PREDICTED: SH3 domain and tetratricopeptide repeat-containing protein 1 [Larimichthys crocea]	734644558	XM_010753020.1	1554	0	PREDICTED: Larimichthys crocea SH3 domain and tetratricopeptide repeats 1 (sh3tc1), mRNA	--	--	--	--	Q8TE82	1145	0	SH3 domain and tetratricopeptide repeat-containing protein 1 OS=Homo sapiens GN=SH3TC1 PE=1 SV=3	PF13181//PF00018//PF13176//PF13414//PF13371//PF14604//PF00515//PF13374	Tetratricopeptide repeat//SH3 domain//Tetratricopeptide repeat//TPR repeat//Tetratricopeptide repeat//Variant SH3 domain//Tetratricopeptide repeat//Tetratricopeptide repeat	--	--	GO:0005515	protein binding	--	--	--	--	DOWN	-1.247	0.00039928	FALSE	0.95886	0.25199	FALSE	-0.23368	0.99974	blast,frame:-3 start:2041 end:731|blast,frame:-1 start:4812 end:1996
c95903_g1	102576	1147	727	526.82	6.47	4.87	3510	734601449	XP_010727629.1	3824	0	PREDICTED: heat shock 70 kDa protein 4-like [Larimichthys crocea]>gi|808881499|gb|KKF29066.1| Heat shock protein 4 [Larimichthys crocea]	734601448	XM_010729327.1	2100	0	PREDICTED: Larimichthys crocea heat shock 70 kDa protein 4-like (LOC104917784), mRNA	K09489	HSPA4	heat shock 70kDa protein 4	http://www.genome.jp/dbget-bin/www_bget?ko:K09489	Q5RDM4	3108	0	Heat shock 70 kDa protein 4 OS=Pongo abelii GN=HSPA4 PE=2 SV=1	PF06723	MreB/Mbl protein	GO:0000902	cell morphogenesis	--	--	--	--	KOG0103	Molecular chaperones HSP105/HSP110/SSE1, HSP70 superfamily	UP	6.4306	0	FALSE	0.54199	0.99968	UP	7.0271	0	blast,frame:3 start:189 end:2717
c20289_g1	1259	3710	1823	20.12	65.02	37.86	1301	--	--	--	--	--	734633312	XM_010746834.1	248	7.96534e-125	PREDICTED: Larimichthys crocea MET proto-oncogene, receptor tyrosine kinase (met), mRNA	--	--	--	--	--	--	--	--	--	--	--	--	--	--	--	--	--	--	DOWN	-1.6112	5.5789e-05	FALSE	0.90925	0.80068	FALSE	-0.64748	0.86724	--
c92560_g1	4233	8294	9218	65.78	148.95	190.79	1376	734596120	XP_010735242.1	763	4.17993e-96	PREDICTED: protein AMBP-like [Larimichthys crocea]	736311542	XM_010797761.1	245	3.92546e-123	PREDICTED: Notothenia coriiceps lipocalin 2 (lcn2), transcript variant X2, mRNA	--	--	--	--	P36992	532	3.90164e-61	Protein AMBP (Fragment) OS=Pleuronectes platessa PE=2 SV=1	--	--	--	--	--	--	--	--	--	--	DOWN	-1.0225	6.6301e-06	FALSE	-0.26824	0.99968	DOWN	-1.2362	2.5859e-13	blast,frame:3 start:273 end:965
c69856_g1	17022	676	416	213.72	9.31	6.79	1720	556744254	XP_005967625.1	668	1.07065e-123	PREDICTED: activator of 90 kDa heat shock protein ATPase homolog 1 [Pantholops hodgsonii]	306922035	AB490885.1	861	0	Sebastes schlegelii mRNA, clone: BRF 24-A12, induced by treatment of LPS and Con A/PMA	--	--	--	--	O95433	667	5.01655e-80	Activator of 90 kDa heat shock protein ATPase homolog 1 OS=Homo sapiens GN=AHSA1 PE=1 SV=1	PF09229//PF08327	Activator of Hsp90 ATPase, N-terminal//Activator of Hsp90 ATPase homolog 1-like protein	GO:0006950	response to stress	GO:0051087//GO:0001671	chaperone binding//ATPase activator activity	--	--	KOG2936	Uncharacterized conserved protein	UP	4.6021	3.9138e-62	FALSE	0.58459	0.99968	UP	5.2412	1.4553e-64	blast,frame:3 start:735 end:1316|blast,frame:2 start:155 end:820
c65828_g1	107	905	1223	9.4	86.29	136.45	445	--	--	--	--	--	--	--	--	--	--	--	--	--	--	--	--	--	--	--	--	--	--	--	--	--	--	--	--	FALSE	-3.1324	0.022286	FALSE	-0.55029	0.99968	DOWN	-3.6282	9.2504e-05	--
c85377_g1	383	1712	617	18.14	64.65	28.36	842	--	--	--	--	--	116744862	DQ850605.1	120	7.26317e-54	Lithognathus mormyrus clone lithmor975 mRNA sequence	--	--	--	--	--	--	--	--	--	--	--	--	--	--	--	--	--	--	DOWN	-2.2124	0.002852	FALSE	1.3565	0.84635	FALSE	-0.80137	0.99974	estscan,start:695 end:457; minus strand
c2278_g1	1431	3968	2393	31.94	97.02	69.26	1004	--	--	--	--	--	657527233	XM_008288564.1	572	0	PREDICTED: Stegastes partitus arrestin domain containing 3 (arrdc3), transcript variant X2, mRNA	--	--	--	--	--	--	--	--	--	--	--	--	--	--	--	--	--	--	DOWN	-1.5235	6.1984e-05	FALSE	0.61374	0.99968	FALSE	-0.85525	0.093551	--
c5279_g1	104304	30733	99081	2333.99	753.48	2875.3	1002	736224588	XP_010780849.1	1141	1.73469e-154	PREDICTED: catechol O-methyltransferase domain-containing protein 1-like [Notothenia coriiceps]	736224587	XM_010782547.1	524	0	PREDICTED: Notothenia coriiceps catechol O-methyltransferase domain-containing protein 1-like (LOC104955263), mRNA	--	--	--	--	Q8BIG7	545	1.25756e-65	Catechol O-methyltransferase domain-containing protein 1 OS=Mus musculus GN=Comtd1 PE=2 SV=1	PF02308//PF08704//PF01135//PF02390//PF01699//PF01596	MgtC family//tRNA methyltransferase complex GCD14 subunit//Protein-L-isoaspartate(D-aspartate) O-methyltransferase (PCMT)//Putative methyltransferase//Sodium/calcium exchanger protein//O-methyltransferase	GO:0055085//GO:0006400//GO:0030488//GO:0006479//GO:0009451//GO:0006464//GO:0008033//GO:0046500	transmembrane transport//tRNA modification//tRNA methylation//protein methylation//RNA modification//cellular protein modification process//tRNA processing//S-adenosylmethionine metabolic process	GO:0008171//GO:0008176//GO:0004719//GO:0016429	O-methyltransferase activity//tRNA (guanine-N7-)-methyltransferase activity//protein-L-isoaspartate (D-aspartate) O-methyltransferase activity//tRNA (adenine-N1-)-methyltransferase activity	GO:0031515//GO:0016020//GO:0016021	tRNA (m1A) methyltransferase complex//membrane//integral component of membrane	KOG1663	O-methyltransferase	UP	1.7108	1.1071e-135	DOWN	-1.8047	2.2573e-215	FALSE	-0.039334	4.715e-09	blast,frame:1 start:19 end:834
c92853_g1	424	2679	754	9.13	63.23	21.07	1031	--	--	--	--	--	--	--	--	--	--	--	--	--	--	--	--	--	--	--	--	--	--	--	--	--	--	--	--	DOWN	-2.7117	7.5877e-07	FALSE	1.7132	0.0096268	FALSE	-0.94395	0.99974	estscan,start:1 end:856
c87515_g1	5280	1837	1134	131.14	65.33	47.87	960	--	--	--	--	--	306921990	AB490840.1	341	1.16709e-176	Sebastes schlegelii mRNA, clone: BRF 13-D9, induced by treatment of LPS	--	--	--	--	--	--	--	--	--	--	--	--	--	--	--	--	--	--	UP	1.4711	8.8617e-05	FALSE	0.58008	0.99968	UP	2.1057	1.9915e-07	--
c106931_g1	13232	6548	6102	58.15	31.61	34.98	4059	657587154	XP_008297854.1	4820	0	PREDICTED: alanine--tRNA ligase, cytoplasmic [Stegastes partitus]	657587153	XM_008299632.1	2034	0	PREDICTED: Stegastes partitus alanyl-tRNA synthetase (aars), mRNA	K01872	AARS, alaS	alanyl-tRNA synthetase	http://www.genome.jp/dbget-bin/www_bget?ko:K01872	Q8BGQ7	4258	0	Alanine--tRNA ligase, cytoplasmic OS=Mus musculus GN=Aars PE=1 SV=1	PF02272//PF09177//PF01411//PF07973	DHHA1 domain//Syntaxin 6, N-terminal//tRNA synthetases class II (A)//Threonyl and Alanyl tRNA synthetase second additional domain	GO:0043039//GO:0006531//GO:0006522//GO:0006419//GO:0048193	tRNA aminoacylation//aspartate metabolic process//alanine metabolic process//alanyl-tRNA aminoacylation//Golgi vesicle transport	GO:0000166//GO:0003676//GO:0005524//GO:0016876//GO:0004813	nucleotide binding//nucleic acid binding//ATP binding//ligase activity, forming aminoacyl-tRNA and related compounds//alanine-tRNA ligase activity	GO:0016020	membrane	KOG0188	Alanyl-tRNA synthetase	FALSE	0.96281	7.7661e-06	FALSE	-0.014079	0.99968	UP	1.0032	0.00045458	blast,frame:3 start:78 end:2984
c61393_g1	1789	748	250	32.43	14.87	5.89	1177	--	--	--	--	--	657581946	XM_008296790.1	399	0	PREDICTED: Stegastes partitus transcription factor MafF-like (LOC103368409), mRNA	--	--	--	--	--	--	--	--	--	--	--	--	--	--	--	--	--	--	FALSE	1.2059	0.66406	FALSE	1.4653	0.99968	UP	2.7257	0.0024896	estscan,start:118 end:384
c56007_g1	444	849	1505	4.02	8.44	17.76	2100	808870280	KKF20180.1	2126	0	Cholesterol 24-hydroxylase [Larimichthys crocea]	734622542	XM_010740922.1	757	0	PREDICTED: Larimichthys crocea cholesterol 24-hydroxylase (LOC104926956), mRNA	K07440	CYP46A1	cholesterol 24(S)-hydroxylase	http://www.genome.jp/dbget-bin/www_bget?ko:K07440	Q9WVK8	1245	3.60361e-162	Cholesterol 24-hydroxylase OS=Mus musculus GN=Cyp46a1 PE=2 SV=1	PF00067	Cytochrome P450	GO:0055114	oxidation-reduction process	GO:0016705//GO:0005506//GO:0020037	oxidoreductase activity, acting on paired donors, with incorporation or reduction of molecular oxygen//iron ion binding//heme binding	--	--	KOG0157	Cytochrome P450 CYP4/CYP19/CYP26 subfamilies	FALSE	-0.9873	0.99988	FALSE	-0.94178	0.99968	DOWN	-1.8746	0.0044401	blast,frame:-1 start:2058 end:520
c108206_g9	1952	4718	2691	31.38	83.16	56.21	1295	--	--	--	--	--	734639081	XM_010750008.1	270	4.67099e-137	PREDICTED: Larimichthys crocea acyl-CoA synthetase long-chain family member 3 (acsl3), mRNA	--	--	--	--	--	--	--	--	--	--	--	--	--	--	--	--	--	--	DOWN	-1.3253	8.1142e-05	FALSE	0.69418	0.99968	FALSE	-0.57664	0.40687	--
c78649_g1	6727	3121	2758	120.39	61.24	64.11	1189	734630573	XP_010743633.1	728	3.90169e-92	PREDICTED: transmembrane protein 208 [Larimichthys crocea]	734630572	XM_010745331.1	569	0	PREDICTED: Larimichthys crocea transmembrane protein 208 (tmem208), mRNA	--	--	--	--	Q6NYP0	667	2.14373e-84	Transmembrane protein 208 OS=Danio rerio GN=tmem208 PE=2 SV=1	PF00420	NADH-ubiquinone/plastoquinone oxidoreductase chain 4L	GO:0042773//GO:0055114	ATP synthesis coupled electron transport//oxidation-reduction process	GO:0016651	oxidoreductase activity, acting on NAD(P)H	--	--	KOG3269	Predicted membrane protein	UP	1.0559	0.0025674	FALSE	0.062535	0.99968	FALSE	1.1729	0.0080071	blast,frame:3 start:141 end:755
c83297_g1	2377	902	227	33.93	14.12	4.21	1426	543891002	AGV76838.1	475	1.59473e-54	cytochrome c [Sparus aurata]	673523619	KJ784482.1	361	0	Oplegnathus fasciatus mitochondrial cytochrome c mRNA, complete cds; nuclear gene for mitochondrial product	K08738	CYC	cytochrome c	http://www.genome.jp/dbget-bin/www_bget?ko:K08738	Q6IQM2	472	2.13008e-55	Cytochrome c OS=Danio rerio GN=cyc PE=3 SV=3	PF00034//PF13442	Cytochrome c//Cytochrome C oxidase, cbb3-type, subunit III	GO:0006118	obsolete electron transport	GO:0009055//GO:0020037	electron carrier activity//heme binding	--	--	KOG3453	Cytochrome c	FALSE	1.3458	0.1277	FALSE	1.8746	0.99968	UP	3.2749	7.4545e-06	blast,frame:2 start:2 end:283
c105950_g1	643	2213	2325	7.13	28.73	35.54	2439	734636040	XP_010746639.1	1712	0	PREDICTED: acyl-coenzyme A thioesterase 4-like [Larimichthys crocea]>gi|734636042|ref|XP_010746640.1| PREDICTED: acyl-coenzyme A thioesterase 4-like [Larimichthys crocea]	112421115	BT027889.1	713	0	Gasterosteus aculeatus clone CNB55-A04 mRNA sequence	--	--	--	--	Q8BWN8	536	1.08487e-58	Acyl-coenzyme A thioesterase 4 OS=Mus musculus GN=Acot4 PE=1 SV=1	PF03403//PF01738//PF00326//PF02230	Platelet-activating factor acetylhydrolase, isoform II//Dienelactone hydrolase family//Prolyl oligopeptidase family//Phospholipase/Carboxylesterase	GO:0016042//GO:0046486//GO:0006508	lipid catabolic process//glycerolipid metabolic process//proteolysis	GO:0008236//GO:0016787//GO:0003847	serine-type peptidase activity//hydrolase activity//1-alkyl-2-acetylglycerophosphocholine esterase activity	GO:0008247	1-alkyl-2-acetylglycerophosphocholine esterase complex	--	--	DOWN	-1.8352	0.0022304	FALSE	-0.18708	0.99968	DOWN	-1.9678	2.1987e-05	blast,frame:-3 start:2437 end:1088
c55598_g1	5832	660	408	239.47	29.61	21.6	662	--	--	--	--	--	306922287	AB491137.1	659	0	Sebastes schlegelii mRNA, clone: BRF 6-B6, induced by treatment of LPS and Con A/PMA	--	--	--	--	--	--	--	--	--	--	--	--	--	--	--	--	--	--	UP	3.0914	2.8561e-15	FALSE	0.57805	0.99968	UP	3.7239	1.9472e-17	estscan,start:550 end:662
c95628_g1	50866	7307	3604	399.97	63.09	36.93	2381	694198724	AIS72878.1	2771	0	heat shock protein 60 [Epinephelus coioides]	694198723	KM189816.1	1406	0	Epinephelus coioides heat shock protein 60 (HSP60) mRNA, complete cds	K04077	groEL, HSPD1	chaperonin GroEL	http://www.genome.jp/dbget-bin/www_bget?ko:K04077	Q5ZL72	2525	0	60 kDa heat shock protein, mitochondrial OS=Gallus gallus GN=HSPD1 PE=1 SV=1	PF00118	TCP-1/cpn60 chaperonin family	--	--	GO:0005524	ATP binding	--	--	KOG0356	Mitochondrial chaperonin, Cpn60/Hsp60p	UP	2.7473	9.4582e-124	FALSE	0.90383	0.030118	UP	3.7056	1.5888e-158	blast,frame:-2 start:2380 end:521
c99955_g1	470	1242	1840	6.31	18.28	32.11	1501	736227975	XP_010781719.1	978	1.28436e-127	PREDICTED: uncharacterized protein LOC104955996 [Notothenia coriiceps]	736227974	XM_010783417.1	376	0	PREDICTED: Notothenia coriiceps uncharacterized LOC104955996 (LOC104955996), mRNA	--	--	--	--	--	--	--	--	PF00644//PF00942	Poly(ADP-ribose) polymerase catalytic domain//Cellulose binding domain	GO:0005975	carbohydrate metabolic process	GO:0003950//GO:0030248	NAD+ ADP-ribosyltransferase activity//cellulose binding	--	--	--	--	FALSE	-1.454	0.34106	FALSE	-0.68289	0.99968	DOWN	-2.0824	0.00020353	blast,frame:1 start:79 end:756
c31528_g1	3839	96	113	91.93	2.52	3.51	953	808866236	KKF16985.1	369	8.46652e-39	UPF0444 transmembrane protein [Larimichthys crocea]	734600499	XM_010757045.1	222	1.64264e-110	PREDICTED: Larimichthys crocea transmembrane protein 263-like (LOC104940439), mRNA	--	--	--	--	Q7T352	276	3.75173e-28	Transmembrane protein 263 OS=Danio rerio GN=tmem263 PE=2 SV=1	--	--	--	--	--	--	--	--	--	--	UP	5.2695	5.3321e-14	FALSE	-0.35107	0.99968	UP	4.9729	1.1855e-13	blast,frame:-2 start:835 end:335
c82313_g1	14987	6891	2864	149.6	71.23	34.6	2180	736243120	XP_010785583.1	1373	0	PREDICTED: transcription factor jun-B-like isoform X1 [Notothenia coriiceps]	736243121	XM_010787282.1	605	0	PREDICTED: Notothenia coriiceps transcription factor jun-B-like (LOC104959396), transcript variant X2, mRNA	K09028	JUNB	transcription factor jun-B	http://www.genome.jp/dbget-bin/www_bget?ko:K09028	P79703	917	1.14715e-115	Transcription factor jun-B OS=Cyprinus carpio GN=junb PE=2 SV=1	PF07716//PF00170//PF06005//PF03131	Basic region leucine zipper//bZIP transcription factor//Protein of unknown function (DUF904)//bZIP Maf transcription factor	GO:0043093//GO:0000917//GO:0006355	FtsZ-dependent cytokinesis//barrier septum assembly//regulation of transcription, DNA-templated	GO:0003700//GO:0043565//GO:0003677	transcription factor activity, sequence-specific DNA binding//sequence-specific DNA binding//DNA binding	GO:0005634//GO:0005737//GO:0005667	nucleus//cytoplasm//transcription factor complex	KOG3584	cAMP response element binding protein and related transcription factors	UP	1.0688	3.4517e-08	UP	1.1508	0.00082122	UP	2.2742	3.2145e-25	blast,frame:-2 start:1459 end:359
c99079_g1	32506	3340	1401	224.51	26.52	13.28	3464	831575766	XP_012736529.1	1293	7.58911e-163	PREDICTED: probable aminopeptidase NPEPL1 [Fundulus heteroclitus]	657557455	XM_008284689.1	608	0	PREDICTED: Stegastes partitus aminopeptidase-like 1 (npepl1), mRNA	K09611	NPEPL1	probable aminopeptidase NPEPL1	http://www.genome.jp/dbget-bin/www_bget?ko:K09611	Q8NDH3	1111	6.45609e-137	Probable aminopeptidase NPEPL1 OS=Homo sapiens GN=NPEPL1 PE=1 SV=3	PF12106//PF00883//PF12090	Colicin C terminal ribonuclease domain//Cytosol aminopeptidase family, catalytic domain//Spt20 family	GO:0051252//GO:0006508	regulation of RNA metabolic process//proteolysis	GO:0003712//GO:0004540//GO:0004177	transcription cofactor activity//ribonuclease activity//aminopeptidase activity	GO:0005667//GO:0000124//GO:0005622	transcription factor complex//SAGA complex//intracellular	KOG2597	Predicted aminopeptidase of the M17 family	UP	3.2307	4.3705e-93	FALSE	1.1375	0.2109	UP	4.4227	3.7205e-115	blast,frame:-3 start:1641 end:892
c109445_g1	1698	3999	3585	14.71	30.48	36.74	6692	808885031	KKF31898.1	3109	0	ATP-binding cassette sub-family G member 5 [Larimichthys crocea]	542200418	XM_003438434.2	1280	0	PREDICTED: Oreochromis niloticus ATP-binding cassette, sub-family G (WHITE), member 5 (abcg5), mRNA	K05683	ABCG5	ATP-binding cassette, subfamily G (WHITE), member 5 (sterolin 1)	http://www.genome.jp/dbget-bin/www_bget?ko:K05683	Q9H222	2028	0	ATP-binding cassette sub-family G member 5 OS=Homo sapiens GN=ABCG5 PE=1 SV=1	PF00005//PF00931//PF04893//PF01061//PF03266//PF03193//PF13304//PF01637	ABC transporter//NB-ARC domain//Yip1 domain//ABC-2 type transporter//NTPase//Protein of unknown function, DUF258//AAA domain, putative AbiEii toxin, Type IV TA system//Archaeal ATPase	--	--	GO:0005524//GO:0098519//GO:0043531//GO:0003924//GO:0005525//GO:0016887	ATP binding//nucleotide phosphatase activity, acting on free nucleotides//ADP binding//GTPase activity//GTP binding//ATPase activity	GO:0016020	membrane	KOG0061	Transporter, ABC superfamily (Breast cancer resistance protein)	DOWN	-1.2879	0.00079825	FALSE	0.041815	0.99968	DOWN	-1.1916	0.00015062	blast,frame:1 start:2977 end:4668|blast,frame:-3 start:2598 end:574
c107106_g3	610	2175	1748	20.6	80.33	76.26	750	808871961	KKF21533.1	180	3.86905e-13	Opioid growth factor receptor, partial [Larimichthys crocea]	736205310	XM_010777349.1	65	2.41524e-23	PREDICTED: Notothenia coriiceps opioid growth factor receptor-like (LOC104950789), mRNA	--	--	--	--	--	--	--	--	PF04664//PF05063	Opioid growth factor receptor (OGFr) conserved region//MT-A70	GO:0006139//GO:0007165	nucleobase-containing compound metabolic process//signal transduction	GO:0004872//GO:0008168	receptor activity//methyltransferase activity	GO:0016020	membrane	--	--	DOWN	-1.8862	0.0019115	FALSE	0.19946	0.99968	DOWN	-1.6323	0.0046688	blast,frame:-1 start:750 end:532
c86064_g1	4453	9490	6174	34.02	81.2	60.52	2663	734598092	XP_010745649.1	1034	1.73053e-129	PREDICTED: heterogeneous nuclear ribonucleoprotein A1 [Larimichthys crocea]>gi|734598095|ref|XP_010745661.1| PREDICTED: heterogeneous nuclear ribonucleoprotein A1 [Larimichthys crocea]	734598091	XM_010747347.1	703	0	PREDICTED: Larimichthys crocea heterogeneous nuclear ribonucleoprotein A1 (hnrnpa1), transcript variant X2, mRNA	K12741	HNRNPA1_3	heterogeneous nuclear ribonucleoprotein A1/A3	http://www.genome.jp/dbget-bin/www_bget?ko:K12741	A5A6H4	912	4.35339e-113	Heterogeneous nuclear ribonucleoprotein A1 OS=Pan troglodytes GN=HNRNPA1 PE=2 SV=1	PF08777//PF00076//PF16367	RNA binding motif//RNA recognition motif. (a.k.a. RRM, RBD, or RNP domain)//RNA recognition motif	--	--	GO:0003676//GO:0003723	nucleic acid binding//RNA binding	--	--	KOG0118	FOG: RRM domain	DOWN	-1.1437	3.7498e-08	FALSE	0.50435	0.99968	FALSE	-0.58488	0.0036862	blast,frame:-1 start:2429 end:1260
c101255_g2	2172	7217	4354	11.95	43.32	31.17	3467	808864690	KKF15726.1	2420	0	Poly [ADP-ribose] polymerase 14 [Larimichthys crocea]	734640937	XM_010751028.1	865	0	PREDICTED: Larimichthys crocea poly [ADP-ribose] polymerase 14-like (LOC104935221), mRNA	K15261	PARP10_14_15	poly	http://www.genome.jp/dbget-bin/www_bget?ko:K15261	Q460N5	907	8.83695e-100	Poly [ADP-ribose] polymerase 14 OS=Homo sapiens GN=PARP14 PE=1 SV=3	PF00644	Poly(ADP-ribose) polymerase catalytic domain	--	--	GO:0003950	NAD+ ADP-ribosyltransferase activity	--	--	KOG2633	Hismacro and SEC14 domain-containing proteins	DOWN	-1.7845	9.7457e-12	FALSE	0.61321	0.99968	DOWN	-1.1168	3.4503e-05	blast,frame:1 start:124 end:2361|blast,frame:3 start:2370 end:2864
c108626_g1	22957	55849	35024	153.4	408.78	293.78	4238	736297659	XP_010791995.1	3221	0	PREDICTED: solute carrier organic anion transporter family member 1C1-like [Notothenia coriiceps]	736297658	XM_010793693.1	1273	0	PREDICTED: Notothenia coriiceps solute carrier organic anion transporter family member 1C1-like (LOC104964815), mRNA	K08747	SLCO1C	solute carrier organic anion transporter family, member 1C	http://www.genome.jp/dbget-bin/www_bget?ko:K08747	Q9NYB5	1714	0	Solute carrier organic anion transporter family member 1C1 OS=Homo sapiens GN=SLCO1C1 PE=2 SV=1	PF00050//PF07648//PF03137//PF07690	Kazal-type serine protease inhibitor domain//Kazal-type serine protease inhibitor domain//Organic Anion Transporter Polypeptide (OATP) family//Major Facilitator Superfamily	GO:0006810//GO:0055085	transport//transmembrane transport	GO:0005215//GO:0005515	transporter activity//protein binding	GO:0016021//GO:0016020	integral component of membrane//membrane	KOG3626	Organic anion transporter	DOWN	-1.3347	8.4923e-65	FALSE	0.55734	3.0975e-07	FALSE	-0.72286	4.8264e-27	blast,frame:-1 start:2846 end:333
c24388_g1	7476	2426	7157	724.77	255.05	879.12	427	328677157	AEB31301.1	397	9.33282e-46	hypothetical protein, partial [Epinephelus bruneus]	328677156	JF430634.1	86	2.81737e-35	Epinephelus bruneus clone CL133_1 hypothetical protein mRNA, partial cds	--	--	--	--	--	--	--	--	--	--	--	--	--	--	--	--	--	--	UP	1.5716	8.3247e-08	DOWN	-1.6766	5.0284e-13	FALSE	-0.050537	0.99974	blast,frame:-1 start:427 end:2
c110228_g2	1347	62	36	15.32	0.78	0.5	2115	657560189	XP_008283887.1	1401	0	PREDICTED: uridine phosphorylase 1 [Stegastes partitus]	306922085	AB490935.1	1095	0	Sebastes schlegelii mRNA, clone: BRF 33-C10, induced by treatment of Con A/PMA	K00757	udp, UPP	uridine phosphorylase	http://www.genome.jp/dbget-bin/www_bget?ko:K00757	P52624	1060	2.94191e-137	Uridine phosphorylase 1 OS=Mus musculus GN=Upp1 PE=1 SV=2	PF01048	Phosphorylase superfamily	GO:0009116	nucleoside metabolic process	GO:0003824	catalytic activity	--	--	--	--	UP	4.3892	0.00032236	FALSE	0.66842	0.99968	UP	5.1122	0.00020275	blast,frame:3 start:537 end:1472
c170734_g1	72857	33442	22777	664.46	334.82	270.55	2088	657556563	XP_008282575.1	1450	0	PREDICTED: cyclin-G1 [Stegastes partitus]	306922214	AB491064.1	1525	0	Sebastes schlegelii mRNA, clone: BRF 42-C5, induced by treatment of Con A/PMA	K10145	CCNG1	cyclin G1	http://www.genome.jp/dbget-bin/www_bget?ko:K10145	Q5E9I1	968	8.44296e-124	Cyclin-G1 OS=Bos taurus GN=CCNG1 PE=2 SV=1	PF02984	Cyclin, C-terminal domain	--	--	--	--	GO:0005634	nucleus	KOG0653	Cyclin B and related kinase-activating proteins	UP	1.0713	7.236e-43	FALSE	0.43823	0.088424	UP	1.564	6.6505e-67	blast,frame:1 start:196 end:1107
c60038_g1	3361	7385	5150	28.25	68.15	56.39	2244	734608690	XP_010731612.1	1789	0	PREDICTED: carboxypeptidase N subunit 2-like [Larimichthys crocea]	734608689	XM_010733310.1	923	0	PREDICTED: Larimichthys crocea carboxypeptidase N subunit 2-like (LOC104920910), mRNA	K13023	CPN2	carboxypeptidase N regulatory subunit	http://www.genome.jp/dbget-bin/www_bget?ko:K13023	P22792	556	1.89381e-60	Carboxypeptidase N subunit 2 OS=Homo sapiens GN=CPN2 PE=1 SV=3	PF13855//PF00560//PF14304//PF16588	Leucine rich repeat//Leucine Rich Repeat//Transcription termination and cleavage factor C-terminal//C2H2 zinc-finger	GO:0031124	mRNA 3'-end processing	GO:0008270//GO:0003676//GO:0005515	zinc ion binding//nucleic acid binding//protein binding	--	--	KOG0619	FOG: Leucine rich repeat	DOWN	-1.1878	1.3145e-06	FALSE	0.40417	0.99968	FALSE	-0.72913	0.0018104	blast,frame:1 start:256 end:1824
c96407_g1	9924	1098	560	84	10.2	6.17	2230	808860960	KKF12884.1	1618	0	L-lactate dehydrogenase A chain [Larimichthys crocea]	306921982	AB490832.1	891	0	Sebastes schlegelii mRNA, clone: BRF 11-A4, induced by treatment of LPS and Con A/PMA	K00016	LDH, ldh	L-lactate dehydrogenase	http://www.genome.jp/dbget-bin/www_bget?ko:K00016	Q9PW58	1609	0	L-lactate dehydrogenase A chain OS=Lycodichthys dearborni GN=ldha PE=2 SV=3	PF02056//PF02866//PF13855//PF00056	Family 4 glycosyl hydrolase//lactate/malate dehydrogenase, alpha/beta C-terminal domain//Leucine rich repeat//lactate/malate dehydrogenase, NAD binding domain	GO:0055114//GO:0005975	oxidation-reduction process//carbohydrate metabolic process	GO:0004553//GO:0016616//GO:0005515//GO:0016491	hydrolase activity, hydrolyzing O-glycosyl compounds//oxidoreductase activity, acting on the CH-OH group of donors, NAD or NADP as acceptor//protein binding//oxidoreductase activity	--	--	KOG1495	Lactate dehydrogenase	UP	3.1239	8.9265e-27	FALSE	0.85553	0.99968	UP	4.034	2.9171e-32	blast,frame:3 start:3 end:1106
c109681_g6	1233	3163	2213	21.16	57.94	49.49	1277	542225083	XP_005451831.1	239	7.85532e-19	PREDICTED: solute carrier organic anion transporter family member 1C1-like [Oreochromis niloticus]	734632837	XM_010746571.1	92	4.10029e-38	PREDICTED: Larimichthys crocea solute carrier organic anion transporter family member 1C1-like (LOC104931546), mRNA	K05043	SLCO1B	solute carrier organic anion transporter family, member 1B	http://www.genome.jp/dbget-bin/www_bget?ko:K05043	Q9NPD5	193	2.06967e-14	Solute carrier organic anion transporter family member 1B3 OS=Homo sapiens GN=SLCO1B3 PE=1 SV=1	PF03137	Organic Anion Transporter Polypeptide (OATP) family	GO:0006810	transport	GO:0005215	transporter activity	GO:0016020	membrane	--	--	DOWN	-1.4112	0.0021462	FALSE	0.39944	0.99968	FALSE	-0.95728	0.068992	estscan,start:367 end:500
c93335_g1	8940	5809	3117	114.69	81.77	52.02	1630	831327639	XP_012696994.1	909	3.09313e-117	PREDICTED: ADP-ribosylation factor 4 [Clupea harengus]	734647849	XM_010754831.1	495	0	PREDICTED: Larimichthys crocea ADP-ribosylation factor 5 (arf5), mRNA	K07939	ARF4	ADP-ribosylation factor 4	http://www.genome.jp/dbget-bin/www_bget?ko:K07939	Q3SZF2	890	8.16599e-116	ADP-ribosylation factor 4 OS=Bos taurus GN=ARF4 PE=2 SV=3	PF08477//PF04670//PF00071//PF01926//PF01591//PF00503//PF00025	Ras of Complex, Roc, domain of DAPkinase//Gtr1/RagA G protein conserved region//Ras family//50S ribosome-binding GTPase//6-phosphofructo-2-kinase//G-protein alpha subunit//ADP-ribosylation factor family	GO:0007264//GO:0006000//GO:0007165//GO:0006013//GO:0007186	small GTPase mediated signal transduction//fructose metabolic process//signal transduction//mannose metabolic process//G-protein coupled receptor signaling pathway	GO:0003873//GO:0005525//GO:0005524//GO:0031683//GO:0003924//GO:0019001//GO:0004871	6-phosphofructo-2-kinase activity//GTP binding//ATP binding//G-protein beta/gamma-subunit complex binding//GTPase activity//guanyl nucleotide binding//signal transducer activity	--	--	KOG0070	GTP-binding ADP-ribosylation factor Arf1	FALSE	0.56989	0.42178	FALSE	0.78228	0.48956	UP	1.4067	5.0709e-06	estscan,start:107 end:1574
c108412_g1	2409	445	472	7.62	1.55	1.95	5542	542231624	XP_005454311.1	8017	0	PREDICTED: low-density lipoprotein receptor-related protein 5 [Oreochromis niloticus]	542231623	XM_005454254.1	3141	0	PREDICTED: Oreochromis niloticus low density lipoprotein receptor-related protein 5 (lrp5), mRNA	K03068	LRP5_6	low density lipoprotein receptor-related protein 5/6	http://www.genome.jp/dbget-bin/www_bget?ko:K03068	O75197	6251	0	Low-density lipoprotein receptor-related protein 5 OS=Homo sapiens GN=LRP5 PE=1 SV=2	PF01436//PF00008//PF00057//PF13694//PF01731	NHL repeat//EGF-like domain//Low-density lipoprotein receptor domain class A//Sec63/Sec62 complex-interacting family//Arylesterase	GO:0006950	response to stress	GO:0004064//GO:0005515	arylesterase activity//protein binding	GO:0005783	endoplasmic reticulum	KOG1215	Low-density lipoprotein receptors containing Ca2+-binding EGF-like domains	UP	2.3845	0.0002504	FALSE	-0.20083	0.99968	UP	2.2381	0.0020142	blast,frame:-3 start:5411 end:486
c103794_g1	8707	6013	3463	52.64	39.93	27.3	3020	736238947	XP_010784382.1	4189	0	PREDICTED: coatomer subunit gamma-2 [Notothenia coriiceps]	657590230	XM_008301321.1	2089	0	PREDICTED: Stegastes partitus coatomer protein complex, subunit gamma 2 (copg2), mRNA	--	--	--	--	Q9I8E6	4139	0	Coatomer subunit gamma-2 OS=Takifugu rubripes GN=copg2 PE=3 SV=1	PF08752//PF02985//PF01602	Coatomer gamma subunit appendage platform subdomain//HEAT repeat//Adaptin N terminal region	GO:0016192//GO:0006886	vesicle-mediated transport//intracellular protein transport	GO:0005198//GO:0005515	structural molecule activity//protein binding	GO:0030117//GO:0030126	membrane coat//COPI vesicle coat	KOG1078	Vesicle coat complex COPI, gamma subunit	FALSE	0.482	0.99988	FALSE	0.68021	0.99968	UP	1.2167	0.00036433	blast,frame:1 start:46 end:2718
c107766_g1	111159	172145	58749	1800.54	3057.86	1236.58	1287	670351096	BAP19105.1	720	5.99341e-90	C1q-like 23 kDa protein [Oplegnathus fasciatus]	734650137	XM_010756084.1	180	4.98158e-87	PREDICTED: Larimichthys crocea cerebellin-1-like (LOC104939534), mRNA	--	--	--	--	P25067	165	5.93452e-11	Collagen alpha-2(VIII) chain OS=Homo sapiens GN=COL8A2 PE=1 SV=2	PF00229//PF02861	TNF(Tumour Necrosis Factor) family//Clp amino terminal domain, pathogenicity island component	GO:0006955//GO:0019538//GO:0007165	immune response//protein metabolic process//signal transduction	GO:0005164	tumor necrosis factor receptor binding	GO:0016020	membrane	--	--	FALSE	-0.68309	1.6728e-73	UP	1.4351	4.3541e-177	FALSE	0.80654	3.8845e-22	blast,frame:1 start:541 end:1203
c90401_g1	289	606	1434	4.08	9.39	26.33	1439	734631102	XP_010743925.1	1822	0	PREDICTED: peroxisomal sarcosine oxidase [Larimichthys crocea]>gi|808880265|gb|KKF28185.1| Peroxisomal sarcosine oxidase [Larimichthys crocea]	734631101	XM_010745623.1	781	0	PREDICTED: Larimichthys crocea pipecolic acid oxidase (pipox), mRNA	K00306	PIPOX	sarcosine oxidase / L-pipecolate oxidase	http://www.genome.jp/dbget-bin/www_bget?ko:K00306	Q29RU9	1164	8.68748e-155	Peroxisomal sarcosine oxidase OS=Bos taurus GN=PIPOX PE=2 SV=2	PF01134//PF01266//PF02558//PF12831//PF07992	Glucose inhibited division protein A//FAD dependent oxidoreductase//Ketopantoate reductase PanE/ApbA//FAD dependent oxidoreductase//Pyridine nucleotide-disulphide oxidoreductase	GO:0015940//GO:0055114//GO:0008033	pantothenate biosynthetic process//oxidation-reduction process//tRNA processing	GO:0016491//GO:0050660//GO:0008677	oxidoreductase activity//flavin adenine dinucleotide binding//2-dehydropantoate 2-reductase activity	--	--	KOG2820	FAD-dependent oxidoreductase	FALSE	-1.1203	0.99988	FALSE	-1.3585	0.26897	DOWN	-2.4244	0.00059364	blast,frame:1 start:1 end:1185
c109841_g2	462	2396.98	1364.13	11.1	50.42	36.82	1319	831316990	XP_012691161.1	285	5.59213e-49	PREDICTED: probable E3 ubiquitin-protein ligase HERC6 [Clupea harengus]	554835830	XM_005928345.1	169	6.6557e-81	PREDICTED: Haplochromis burtoni probable E3 ubiquitin-protein ligase HERC4-like (LOC102307972), mRNA	K10614	HERC3	E3 ubiquitin-protein ligase HERC3	http://www.genome.jp/dbget-bin/www_bget?ko:K10614	Q9UII4	224	4.30674e-18	E3 ISG15--protein ligase HERC5 OS=Homo sapiens GN=HERC5 PE=1 SV=2	PF00632	HECT-domain (ubiquitin-transferase)	GO:0016567	protein ubiquitination	GO:0004842	ubiquitin-protein transferase activity	--	--	KOG0941	E3 ubiquitin protein ligase	DOWN	-2.4273	2.3872e-05	FALSE	0.69739	0.99968	FALSE	-1.6755	0.022948	blast,frame:1 start:1 end:426|blast,frame:2 start:464 end:787
c109841_g1	1034	3635.02	2497.87	4.99	21.28	16.96	3816	736166736	XP_010764678.1	3505	0	PREDICTED: probable E3 ubiquitin-protein ligase HERC4 isoform X2 [Notothenia coriiceps]	736166735	XM_010766376.1	1412	0	PREDICTED: Notothenia coriiceps probable E3 ubiquitin-protein ligase HERC4 (LOC104941295), transcript variant X2, mRNA	--	--	--	--	Q15034	1367	1.59332e-166	Probable E3 ubiquitin-protein ligase HERC3 OS=Homo sapiens GN=HERC3 PE=1 SV=1	PF00632//PF01057	HECT-domain (ubiquitin-transferase)//Parvovirus non-structural protein NS1	GO:0019079//GO:0016567	viral genome replication//protein ubiquitination	GO:0004842	ubiquitin-protein transferase activity	--	--	KOG0941	E3 ubiquitin protein ligase	DOWN	-1.8658	5.2537e-06	FALSE	0.42541	0.99968	DOWN	-1.3859	0.0010497	blast,frame:3 start:3 end:3041
c73764_g1	1825	3927	1147	62.12	146.21	50.45	746	--	--	--	--	--	--	--	--	--	--	--	--	--	--	--	--	--	--	--	--	--	--	--	--	--	--	--	--	DOWN	-1.1576	0.0037535	UP	1.6597	0.0003747	FALSE	0.55658	0.99974	--
c69482_g1	12055	2830	1281	894.6	228.42	121.28	480	--	--	--	--	--	--	--	--	--	--	--	--	--	--	--	--	--	--	--	--	--	--	--	--	--	--	--	--	UP	2.0387	2.2383e-19	FALSE	1.0277	0.87567	UP	3.1208	8.597e-31	estscan,start:194 end:36; minus strand
c103870_g2	1130	3663	1726	26.14	112.19	52.94	1874	734644438	XP_010751258.1	920	1.56844e-134	PREDICTED: hydroxyacid-oxoacid transhydrogenase, mitochondrial [Larimichthys crocea]	112420833	BT027650.1	402	0	Gasterosteus aculeatus clone CGX75-A12 mRNA sequence	K11173	ADHFE1	hydroxyacid-oxoacid transhydrogenase	http://www.genome.jp/dbget-bin/www_bget?ko:K11173	Q6P371	823	4.30873e-118	Hydroxyacid-oxoacid transhydrogenase, mitochondrial OS=Xenopus tropicalis GN=adhfe1 PE=2 SV=1	PF07496//PF03999//PF00465	CW-type Zinc Finger//Microtubule associated protein (MAP65/ASE1 family)//Iron-containing alcohol dehydrogenase	GO:0000226//GO:0000910//GO:0055114	microtubule cytoskeleton organization//cytokinesis//oxidation-reduction process	GO:0046872//GO:0008017//GO:0016491//GO:0008270	metal ion binding//microtubule binding//oxidoreductase activity//zinc ion binding	GO:0045298	tubulin complex	KOG3857	Alcohol dehydrogenase, class IV	DOWN	-1.7488	1.5888e-05	FALSE	0.96974	0.52806	FALSE	-0.72456	0.69757	blast,frame:2 start:2 end:667|blast,frame:3 start:801 end:1406
c65990_g1	198457	97199	52637	993.62	534.57	343.71	3594	554837356	XP_005929149.1	3389	0	PREDICTED: endoplasmin-like [Haplochromis burtoni]	734600933	XM_010757276.1	1868	0	PREDICTED: Larimichthys crocea heat shock protein 90kDa beta (Grp94), member 1 (hsp90b1), transcript variant X1, mRNA	K09487	HSP90B, TRA1	heat shock protein 90kDa beta	http://www.genome.jp/dbget-bin/www_bget?ko:K09487	Q95M18	3135	0	Endoplasmin OS=Bos taurus GN=HSP90B1 PE=2 SV=1	PF06213//PF00183//PF04790	Cobalamin biosynthesis protein CobT//Hsp90 protein//Sarcoglycan complex subunit protein	GO:0006457//GO:0009236//GO:0006950	protein folding//cobalamin biosynthetic process//response to stress	GO:0051082//GO:0005524	unfolded protein binding//ATP binding	GO:0016021//GO:0016012	integral component of membrane//sarcoglycan complex	KOG0020	Endoplasmic reticulum glucose-regulated protein (GRP94/endoplasmin), HSP90 family	FALSE	0.97772	2.6168e-100	FALSE	0.76901	7.2335e-29	UP	1.8012	2.4079e-238	blast,frame:2 start:32 end:2524
c105537_g1	8693	6823	3113	38.28	33.09	17.88	4052	254839957	ACT83525.1	1527	0	mitochondrial uncoupling protein 1 [Sparus aurata]	208970886	EU719621.1	798	0	Siniperca chuatsi mitochondrial uncoupling protein 1 mRNA, complete cds; nuclear gene for mitochondrial product	K15103	UCP2_3, SLC25A8_9	solute carrier family 25 (mitochondrial uncoupling protein), member 8/9	http://www.genome.jp/dbget-bin/www_bget?ko:K15103	Q9W725	1173	1.82062e-147	Mitochondrial uncoupling protein 2 OS=Cyprinus carpio GN=ucp2 PE=2 SV=1	PF06616	BsuBI/PstI restriction endonuclease C-terminus	GO:0006308//GO:0009307	DNA catabolic process//DNA restriction-modification system	GO:0003677//GO:0009036//GO:0000287	DNA binding//Type II site-specific deoxyribonuclease activity//magnesium ion binding	GO:0009359	Type II site-specific deoxyribonuclease complex	KOG0753	Mitochondrial fatty acid anion carrier protein/Uncoupling protein	FALSE	0.29735	0.99988	FALSE	1.0162	0.0086224	UP	1.3681	1.6949e-05	blast,frame:-3 start:3789 end:2827|blast,frame:3 start:21 end:989
c96739_g1	28	983	187	1.96	74.75	16.69	494	--	--	--	--	--	--	--	--	--	--	--	--	--	--	--	--	--	--	PF01475	Ferric uptake regulator family	GO:0006355	regulation of transcription, DNA-templated	GO:0003700	transcription factor activity, sequence-specific DNA binding	GO:0005667	transcription factor complex	--	--	DOWN	-5.1858	0.0014621	FALSE	2.2783	0.33588	FALSE	-2.853	0.99974	estscan,start:195 end:1; minus strand
c18487_g1	7119	958	1449	91.9	13.57	24.33	1550	734596757	XP_010738564.1	843	5.30978e-105	PREDICTED: protein HEXIM1 [Larimichthys crocea]	734596756	XM_010740262.1	385	0	PREDICTED: Larimichthys crocea hexamethylene bis-acetamide inducible 1 (hexim1), mRNA	K15189	HEXIM1_2	protein HEXIM1/2	http://www.genome.jp/dbget-bin/www_bget?ko:K15189	A5D8S8	465	2.15584e-51	Protein HEXIM OS=Danio rerio GN=hexim PE=2 SV=1	PF15313//PF04977//PF09606//PF01166	Hexamethylene bis-acetamide-inducible protein//Septum formation initiator//ARC105 or Med15 subunit of Mediator complex non-fungal//TSC-22/dip/bun family	GO:0045859//GO:0006355//GO:0007049//GO:0000122//GO:0006357//GO:0007050	regulation of protein kinase activity//regulation of transcription, DNA-templated//cell cycle//negative regulation of transcription from RNA polymerase II promoter//regulation of transcription from RNA polymerase II promoter//cell cycle arrest	GO:0004861//GO:0003700//GO:0017069//GO:0001104	cyclin-dependent protein serine/threonine kinase inhibitor activity//transcription factor activity, sequence-specific DNA binding//snRNA binding//RNA polymerase II transcription cofactor activity	GO:0016592//GO:0005667//GO:0005634//GO:0005737	mediator complex//transcription factor complex//nucleus//cytoplasm	--	--	UP	2.8415	3.7871e-17	FALSE	-0.71281	0.99968	UP	2.1832	7.2163e-11	blast,frame:-2 start:1222 end:80
c105337_g4	6528	3530	2528	85.79	50.9	43.21	1527	734624525	XP_010740316.1	1254	9.98008e-169	PREDICTED: phosphoglycerate mutase 1 [Larimichthys crocea]>gi|808879102|gb|KKF27208.1| Phosphoglycerate mutase 1 [Larimichthys crocea]	734624524	XM_010742014.1	758	0	PREDICTED: Larimichthys crocea phosphoglycerate mutase 1 (LOC104927840), mRNA	K01834	PGAM, gpmA	2,3-bisphosphoglycerate-dependent phosphoglycerate mutase	http://www.genome.jp/dbget-bin/www_bget?ko:K01834	Q5ZLN1	1147	6.31379e-154	Phosphoglycerate mutase 1 OS=Gallus gallus GN=PGAM1 PE=1 SV=3	--	--	--	--	--	--	--	--	KOG0235	Phosphoglycerate mutase	FALSE	0.83488	0.062083	FALSE	0.36582	0.99968	UP	1.2552	0.0030979	blast,frame:3 start:3 end:1034
c8740_g1	95	1104	266	0.86	10.97	3.14	2102	--	--	--	--	--	--	--	--	--	--	--	--	--	--	--	--	--	--	PF01194	RNA polymerases N / 8 kDa subunit	GO:0006206//GO:0006351//GO:0006144	pyrimidine nucleobase metabolic process//transcription, DNA-templated//purine nucleobase metabolic process	GO:0003677//GO:0003899	DNA binding//DNA-directed RNA polymerase activity	GO:0005730	nucleolus	--	--	DOWN	-3.5908	0.0023166	FALSE	1.9374	0.52363	FALSE	-1.5989	0.99974	--
c106357_g1	1575	31	22	13.33	0.25	0.2	2701	317419975	CBN82011.1	1100	8.16771e-141	Phospholipid scramblase 1 [Dicentrarchus labrax]	374428416	FQ310508.3	719	0	Dicentrarchus labrax chromosome sequence corresponding to linkage group 18, complete sequence	--	--	--	--	Q3ZBG9	761	2.14543e-91	Phospholipid scramblase 2 OS=Bos taurus GN=PLSCR2 PE=2 SV=1	PF01414//PF07552	Delta serrate ligand//Spore Coat Protein X and V domain	GO:0030435//GO:0007154	sporulation resulting in formation of a cellular spore//cell communication	--	--	GO:0031160//GO:0016020	spore wall//membrane	KOG0621	Phospholipid scramblase	UP	5.6148	1.8755e-05	FALSE	0.37891	0.99968	UP	6.0483	1.8423e-05	blast,frame:-3 start:2666 end:1839
c85764_g1	1254	4114	2600	5.98	21.56	16.18	3759	657596161	XP_008302771.1	2566	0	PREDICTED: solute carrier organic anion transporter family member 1C1-like [Stegastes partitus]	736297660	XM_010793694.1	1028	0	PREDICTED: Notothenia coriiceps solute carrier organic anion transporter family member 1C1-like (LOC104964816), mRNA	K08747	SLCO1C	solute carrier organic anion transporter family, member 1C	http://www.genome.jp/dbget-bin/www_bget?ko:K08747	Q9NYB5	1409	4.95065e-177	Solute carrier organic anion transporter family member 1C1 OS=Homo sapiens GN=SLCO1C1 PE=2 SV=1	PF07690//PF00050//PF07648//PF03137//PF03829	Major Facilitator Superfamily//Kazal-type serine protease inhibitor domain//Kazal-type serine protease inhibitor domain//Organic Anion Transporter Polypeptide (OATP) family//PTS system glucitol/sorbitol-specific IIA component	GO:0009401//GO:0008643//GO:0055085//GO:0006810	phosphoenolpyruvate-dependent sugar phosphotransferase system//carbohydrate transport//transmembrane transport//transport	GO:0005215//GO:0005515//GO:0008982	transporter activity//protein binding//protein-N(PI)-phosphohistidine-sugar phosphotransferase activity	GO:0016020//GO:0016021//GO:0005737//GO:0009357	membrane//integral component of membrane//cytoplasm//protein-N(PI)-phosphohistidine-sugar phosphotransferase complex	KOG3626	Organic anion transporter	DOWN	-1.7661	2.3208e-06	FALSE	0.54618	0.99968	DOWN	-1.1654	0.0047922	blast,frame:2 start:20 end:1771
c107967_g2	3795	1456	984	21.29	8.24	6.21	7352	808861644	KKF13453.1	7539	0	Thyroid receptor-interacting protein 11 [Larimichthys crocea]	734641656	XM_010751423.1	3829	0	PREDICTED: Larimichthys crocea thyroid hormone receptor interactor 11 (trip11), mRNA	--	--	--	--	Q15643	4034	0	Thyroid receptor-interacting protein 11 OS=Homo sapiens GN=TRIP11 PE=1 SV=3	PF01251	Ribosomal protein S7e	GO:0006412//GO:0042254	translation//ribosome biogenesis	GO:0003735	structural constituent of ribosome	GO:0005622//GO:0005840	intracellular//ribosome	--	--	FALSE	1.33	0.0099317	FALSE	0.44943	0.99968	UP	1.8339	0.00055099	blast,frame:3 start:513 end:6530
c78608_g1	4665	17307	18337	58.68	238.86	300.07	1584	808875506	KKF24315.1	901	1.02327e-108	Signal transducer and activator of transcription 1 [Larimichthys crocea]	531996913	KC992734.1	396	0	Epinephelus malabaricus signal transducer and activator of transcription 1 (STAT1) mRNA, complete cds	K11220	STAT1	signal transducer and activator of transcription 1	http://www.genome.jp/dbget-bin/www_bget?ko:K11220	Q764M5	595	3.74135e-66	Signal transducer and activator of transcription 1 OS=Sus scrofa GN=STAT1 PE=2 SV=1	PF12162	STAT1 TAZ2 binding domain	--	--	GO:0003700	transcription factor activity, sequence-specific DNA binding	GO:0005667	transcription factor complex	--	--	DOWN	-1.9435	1.1414e-32	FALSE	-0.19925	0.3387	DOWN	-2.0883	2.0017e-50	blast,frame:3 start:3 end:566
c102433_g1	2434	219	624	22.43	2.22	7.49	2069	734622468	XP_010739182.1	1188	8.63729e-156	PREDICTED: insulin-induced gene 1 protein [Larimichthys crocea]>gi|734622470|ref|XP_010739183.1| PREDICTED: insulin-induced gene 1 protein [Larimichthys crocea]	734622467	XM_010740880.1	761	0	PREDICTED: Larimichthys crocea insulin induced gene 1 (insig1), transcript variant X1, mRNA	--	--	--	--	Q8AV61	954	1.70448e-122	Insulin-induced gene 1 protein OS=Danio rerio GN=insig1 PE=2 SV=1	PF03595	Voltage-dependent anion channel	GO:0055085	transmembrane transport	--	--	GO:0016021	integral component of membrane	--	--	UP	3.4222	1.1391e-06	FALSE	-1.6265	0.99968	FALSE	1.8503	0.020187	blast,frame:3 start:519 end:1310
c81886_g1	2663	21614	11898	238.86	2104.32	1355.12	441	429510053	AFZ94786.1	353	7.09364e-40	NADH dehydrogenase subunit 3, partial (mitochondrion) [Amblyglyphidodon orbicularis]	41350610	AY491978.1	441	0	Sebates schlegeli mitochondrion, complete genome	K03880	ND3	NADH-ubiquinone oxidoreductase chain 3	http://www.genome.jp/dbget-bin/www_bget?ko:K03880	P92817	280	1.56917e-30	NADH-ubiquinone oxidoreductase chain 3 OS=Paralichthys olivaceus GN=MT-ND3 PE=3 SV=2	PF00507	NADH-ubiquinone/plastoquinone oxidoreductase, chain 3	GO:0006744//GO:0006120//GO:0015992//GO:0006814//GO:0055114	ubiquinone biosynthetic process//mitochondrial electron transport, NADH to ubiquinone//proton transport//sodium ion transport//oxidation-reduction process	GO:0008137	NADH dehydrogenase (ubiquinone) activity	--	--	KOG4662	NADH dehydrogenase subunit 3 and related proteins	DOWN	-3.0729	5.5379e-68	FALSE	0.7454	3.0757e-05	DOWN	-2.273	2.2539e-35	estscan,start:1 end:441
c106743_g4	1230	4472	2195	6.53	26.06	15.19	3406	734637460	XP_010747418.1	942	6.83374e-116	PREDICTED: protein slowmo homolog 2-like [Larimichthys crocea]>gi|808871514|gb|KKF21195.1| Protein slowmo [Larimichthys crocea]>gi|808872522|gb|KKF21967.1| Protein slowmo [Larimichthys crocea]	736251441	XM_010789859.1	547	0	PREDICTED: Notothenia coriiceps protein slowmo homolog 2-like (LOC104961551), mRNA	--	--	--	--	Q4R5S9	822	3.64866e-100	Protein slowmo homolog 2 OS=Macaca fascicularis GN=SLMO2 PE=2 SV=1	--	--	--	--	--	--	--	--	KOG3336	Predicted member of the intramitochondrial sorting protein family	DOWN	-1.9144	9.0831e-08	FALSE	0.91085	0.39384	FALSE	-0.94901	0.075905	blast,frame:1 start:1 end:699
c82923_g2	21045	22482	6863	191.2	223.39	81.01	2184	574614328	AHG52840.1	1271	0	perilipin 2 [Oreochromis niloticus]	734599336	XM_010753821.1	507	0	PREDICTED: Larimichthys crocea perilipin 2 (plin2), mRNA	K17284	PLIN2, ADRP	perilipin-2	http://www.genome.jp/dbget-bin/www_bget?ko:K17284	Q9TUM6	856	1.11223e-104	Perilipin-2 OS=Bos taurus GN=PLIN2 PE=2 SV=1	PF01442	Apolipoprotein A1/A4/E domain	GO:0042157//GO:0006869	lipoprotein metabolic process//lipid transport	GO:0008289	lipid binding	GO:0005576	extracellular region	--	--	FALSE	-0.14739	0.99988	UP	1.596	1.9117e-26	UP	1.5031	2.8079e-17	blast,frame:-1 start:2184 end:670|blast,frame:-2 start:1190 end:693
c99700_g2	17588	8877	7762	213.36	118.17	122.52	1633	348541603	XP_003458276.1	1749	0	PREDICTED: protein disulfide-isomerase A6-like [Oreochromis niloticus]	734622104	XM_010740682.1	1001	0	PREDICTED: Larimichthys crocea protein disulfide isomerase family A, member 6 (pdia6), mRNA	--	--	--	--	Q63081	1535	0	Protein disulfide-isomerase A6 OS=Rattus norvegicus GN=Pdia6 PE=1 SV=2	PF00085//PF02794//PF05309	Thioredoxin//RTX toxin acyltransferase family//TraE protein	GO:0045454//GO:0009404//GO:0000746	cell redox homeostasis//toxin metabolic process//conjugation	GO:0016746	transferase activity, transferring acyl groups	GO:0005737	cytoplasm	KOG0191	Thioredoxin/protein disulfide isomerase	FALSE	0.93435	1.8184e-07	FALSE	0.077793	0.99968	UP	1.0666	1.3649e-06	blast,frame:3 start:3 end:1406
c107918_g5	965	24	14	5.48	0.16	0.11	3343	657593572	XP_008301362.1	3040	0	PREDICTED: E3 ubiquitin-protein ligase RNF19B [Stegastes partitus]	734631257	XM_010745706.1	1881	0	PREDICTED: Larimichthys crocea ring finger protein 19B (rnf19b), transcript variant X3, mRNA	K11973	RNF19B	E3 ubiquitin-protein ligase RNF19B	http://www.genome.jp/dbget-bin/www_bget?ko:K11973	Q1L8L6	2567	0	E3 ubiquitin-protein ligase RNF19B OS=Danio rerio GN=rnf19b PE=3 SV=2	--	--	--	--	--	--	--	--	KOG1815	Predicted E3 ubiquitin ligase	UP	5.2773	0.0039568	FALSE	0.66176	0.99968	UP	5.9936	0.0040751	blast,frame:1 start:910 end:3129
c69516_g1	1697	3057	4254	15.78	31.2	51.51	2053	657553323	XP_008281071.1	1960	0	PREDICTED: cytosolic purine 5'-nucleotidase [Stegastes partitus]>gi|657553325|ref|XP_008281072.1| PREDICTED: cytosolic purine 5'-nucleotidase [Stegastes partitus]	734610307	XM_010734203.1	921	0	PREDICTED: Larimichthys crocea 5'-nucleotidase, cytosolic II (nt5c2), mRNA	K01081	E3.1.3.5	5'-nucleotidase	http://www.genome.jp/dbget-bin/www_bget?ko:K01081	O46411	1783	0	Cytosolic purine 5'-nucleotidase OS=Bos taurus GN=NT5C2 PE=1 SV=1	PF07941//PF01982	Potassium channel Kv1.4 tandem inactivation domain//Domain of unknown function DUF120	GO:0006813	potassium ion transport	GO:0030955//GO:0005249//GO:0016773	potassium ion binding//voltage-gated potassium channel activity//phosphotransferase activity, alcohol group as acceptor	GO:0008076//GO:0016021	voltage-gated potassium channel complex//integral component of membrane	--	--	FALSE	-0.90122	0.15952	FALSE	-0.59255	0.39101	DOWN	-1.4393	4.4435e-07	blast,frame:1 start:214 end:864|blast,frame:2 start:827 end:2053
c61343_g1	1156	3	4	173.37	0.49	0.75	395	--	--	--	--	--	--	--	--	--	--	--	--	--	--	--	--	--	--	--	--	--	--	--	--	--	--	--	--	UP	8.5379	0.0032339	FALSE	-0.53089	0.99968	UP	8.0615	0.0020058	estscan,start:43 end:344
c106019_g1	2727	6887	5350	19.46	53.52	49.49	2675	734601060	XP_010755644.1	1859	0	PREDICTED: pseudouridine-metabolizing bifunctional protein C1861.05-like [Larimichthys crocea]	736189489	XM_010772686.1	851	0	PREDICTED: Notothenia coriiceps pseudouridine-metabolizing bifunctional protein C1861.05-like (LOC104946800), mRNA	K16330	K16330	pseudouridine-5'-phosphate glycosidase / pseudouridine kinase	http://www.genome.jp/dbget-bin/www_bget?ko:K16330	A6TL60	849	5.70338e-104	Pseudouridine-5'-phosphate glycosidase OS=Alkaliphilus metalliredigens (strain QYMF) GN=psuG PE=3 SV=1	PF00469//PF04227	Negative factor, (F-Protein) or Nef//Indigoidine synthase A like protein	--	--	GO:0016798//GO:0005525	hydrolase activity, acting on glycosyl bonds//GTP binding	--	--	KOG3009	Predicted carbohydrate kinase, contains PfkB domain	DOWN	-1.3887	8.4731e-08	FALSE	0.24849	0.99968	DOWN	-1.0857	2.9301e-06	blast,frame:-2 start:2608 end:1262|blast,frame:-1 start:1307 end:348
c109861_g1	1968	4235	5521	7.94	18.78	29.07	4397	736167965	XP_010764992.1	4114	0	PREDICTED: putative helicase mov-10-B.2 [Notothenia coriiceps]	736167964	XM_010766690.1	1593	0	PREDICTED: Notothenia coriiceps putative helicase mov-10-B.2 (LOC104941570), mRNA	--	--	--	--	Q1LXK5	2616	0	Putative helicase mov-10-B.2 OS=Danio rerio GN=mov10b.2 PE=3 SV=1	PF00437//PF00004//PF00580//PF04851//PF00176//PF13361//PF01637	Type II/IV secretion system protein//ATPase family associated with various cellular activities (AAA)//UvrD/REP helicase N-terminal domain//Type III restriction enzyme, res subunit//SNF2 family N-terminal domain//UvrD-like helicase C-terminal domain//Archaeal ATPase	GO:0006810	transport	GO:0003677//GO:0016787//GO:0005524	DNA binding//hydrolase activity//ATP binding	--	--	KOG1804	RNA helicase	DOWN	-1.1577	0.0019814	FALSE	-0.49842	0.36879	DOWN	-1.6016	1.0275e-10	blast,frame:2 start:242 end:3274
c99081_g1	3792	2936	5612	57.42	48.76	110.46	1359	736153537	XP_010791916.1	780	1.07546e-98	PREDICTED: transmembrane 4 L6 family member 5 [Notothenia coriiceps]	736153536	XM_010793614.1	457	0	PREDICTED: Notothenia coriiceps transmembrane 4 L six family member 5 (tm4sf5), mRNA	--	--	--	--	Q2KIG8	433	8.42411e-49	Transmembrane 4 L6 family member 5 OS=Bos taurus GN=TM4SF5 PE=2 SV=1	PF05805	L6 membrane protein	--	--	--	--	GO:0016021	integral component of membrane	--	--	FALSE	0.31701	0.99988	DOWN	-1.0505	6.5454e-05	FALSE	-0.679	0.0018035	blast,frame:3 start:345 end:965
c39965_g1	3426	31817	10479	40.33	411.03	160.53	1675	808873496	KKF22807.1	958	2.71273e-122	Apolipoprotein A-IV [Larimichthys crocea]	736185889	XM_010771757.1	520	0	PREDICTED: Notothenia coriiceps uncharacterized LOC104946017 (LOC104946017), mRNA	--	--	--	--	--	--	--	--	PF01442//PF07464//PF06424//PF07352//PF02601//PF16740//PF04513//PF07743	Apolipoprotein A1/A4/E domain//Apolipophorin-III precursor (apoLp-III)//PRP1 splicing factor, N-terminal//Bacteriophage Mu Gam like protein//Exonuclease VII, large subunit//Spindle and kinetochore-associated protein 2//Baculovirus polyhedron envelope protein, PEP, C terminus//HSCB C-terminal oligomerisation domain	GO:0000090//GO:0051259//GO:0042262//GO:0006869//GO:0051301//GO:0007067//GO:0006308//GO:0031110//GO:0042157//GO:0007059//GO:0000398	mitotic anaphase//protein oligomerization//DNA protection//lipid transport//cell division//mitotic nuclear division//DNA catabolic process//regulation of microtubule polymerization or depolymerization//lipoprotein metabolic process//chromosome segregation//mRNA splicing, via spliceosome	GO:0008289//GO:0003690//GO:0008017//GO:0005198//GO:0008855	lipid binding//double-stranded DNA binding//microtubule binding//structural molecule activity//exodeoxyribonuclease VII activity	GO:0005634//GO:0009318//GO:0045298//GO:0019028//GO:0005576//GO:0019031//GO:0005876//GO:0000940	nucleus//exodeoxyribonuclease VII complex//tubulin complex//viral capsid//extracellular region//viral envelope//spindle microtubule//condensed chromosome outer kinetochore	--	--	DOWN	-3.2673	5.3494e-106	UP	1.4864	1.5627e-33	DOWN	-1.7264	6.1078e-23	blast,frame:3 start:123 end:1178
c77179_g2	20743	17527	8652	212.81	196.9	116.54	1890	657581752	XP_008294908.1	2087	0	PREDICTED: H/ACA ribonucleoprotein complex subunit 4 isoform X1 [Stegastes partitus]	657581751	XM_008296686.1	936	0	PREDICTED: Stegastes partitus dyskeratosis congenita 1, dyskerin (dkc1), transcript variant X1, mRNA	--	--	--	--	Q5ZJH9	1824	0	H/ACA ribonucleoprotein complex subunit 4 OS=Gallus gallus GN=DKC1 PE=2 SV=1	PF01472//PF01509//PF11857	PUA domain//TruB family pseudouridylate synthase (N terminal domain)//Domain of unknown function (DUF3377)	GO:0006396	RNA processing	GO:0004222//GO:0003723	metalloendopeptidase activity//RNA binding	--	--	KOG2529	Pseudouridine synthase	FALSE	0.19095	0.99988	FALSE	0.90262	1.5643e-06	UP	1.1481	1.8588e-09	blast,frame:-3 start:1888 end:161
c105798_g1	986371	25038	4979	6969.85	182.08	43.59	3058	451963752	AGF90789.1	3133	0	heat shock protein 70 [Sebastes schlegelii]	589058179	KF500542.1	1529	0	Siniperca chuatsi heat shock protein 70a (HSP70a) gene, complete cds	K03283	HSPA1_8	heat shock 70kDa protein 1/8	http://www.genome.jp/dbget-bin/www_bget?ko:K03283	Q9I8F9	2948	0	Heat shock 70 kDa protein 1 OS=Oryzias latipes PE=3 SV=1	PF02782//PF01968//PF06723	FGGY family of carbohydrate kinases, C-terminal domain//Hydantoinase/oxoprolinase//MreB/Mbl protein	GO:0005975//GO:0000902	carbohydrate metabolic process//cell morphogenesis	GO:0016773//GO:0016787	phosphotransferase activity, alcohol group as acceptor//hydrolase activity	--	--	KOG0101	Molecular chaperones HSP70/HSC70, HSP70 superfamily	UP	5.2478	0	UP	2.2143	3.7889e-49	UP	7.5167	0	blast,frame:3 start:507 end:2492
c20286_g1	2302	953	259	46.03	20.88	6.72	1091	808884941	KKF31816.1	1030	5.04466e-137	Apolipoprotein A-IV [Larimichthys crocea]	736294061	XM_010792380.1	463	0	PREDICTED: Notothenia coriiceps apolipoprotein A-IV-like (LOC104963737), mRNA	--	--	--	--	M3W955	279	2.215e-26	Apolipoprotein A-IV OS=Felis catus GN=APOA4 PE=3 SV=2	PF02601//PF05778//PF14942//PF01442//PF11744//PF05478//PF08066//PF05073//PF04513//PF04799//PF05388	Exonuclease VII, large subunit//Apolipoprotein CIII (Apo-CIII)//Organelle biogenesis, Muted-like protein//Apolipoprotein A1/A4/E domain//Aluminium activated malate transporter//Prominin//PMC2NT (NUC016) domain//Baculovirus P24 capsid protein//Baculovirus polyhedron envelope protein, PEP, C terminus//fzo-like conserved region//Carboxypeptidase Y pro-peptide	GO:0042157//GO:0006308//GO:0015743//GO:0006869//GO:0008053//GO:0006396	lipoprotein metabolic process//DNA catabolic process//malate transport//lipid transport//mitochondrial fusion//RNA processing	GO:0008855//GO:0005198//GO:0003924//GO:0004185//GO:0008289	exodeoxyribonuclease VII activity//structural molecule activity//GTPase activity//serine-type carboxypeptidase activity//lipid binding	GO:0005741//GO:0019031//GO:0031083//GO:0005576//GO:0019028//GO:0030133//GO:0009318//GO:0000176//GO:0016021//GO:0005773	mitochondrial outer membrane//viral envelope//BLOC-1 complex//extracellular region//viral capsid//transport vesicle//exodeoxyribonuclease VII complex//nuclear exosome (RNase complex)//integral component of membrane//vacuole	--	--	FALSE	1.2202	0.28208	FALSE	1.7637	0.99968	UP	3.0384	3.6248e-05	blast,frame:-2 start:1090 end:212
c89049_g1	6250	7269	3034	146.32	186.42	92.08	969	831485153	XP_012705001.1	762	1.34604e-98	PREDICTED: protein CutA homolog isoform X2 [Fundulus heteroclitus]	657548565	XM_008280943.1	329	5.52162e-170	PREDICTED: Stegastes partitus protein CutA homolog (LOC103356700), transcript variant X1, mRNA	K03926	cutA	periplasmic divalent cation tolerance protein	http://www.genome.jp/dbget-bin/www_bget?ko:K03926	Q66KY3	542	6.62834e-67	Protein CutA homolog OS=Xenopus laevis GN=cuta PE=2 SV=2	PF03091//PF00793//PF06989	CutA1 divalent ion tolerance protein//DAHP synthetase I family//BAALC N-terminus	GO:0010038//GO:0009058	response to metal ion//biosynthetic process	--	--	GO:0005737	cytoplasm	--	--	FALSE	-0.27	0.99988	UP	1.1447	0.00051041	FALSE	0.92919	0.25158	blast,frame:3 start:84 end:632
c131092_g1	4086	1773	3586	137.41	65.22	155.83	752	831575662	XP_012736494.1	620	1.25366e-78	PREDICTED: fatty acid-binding protein, brain-like [Fundulus heteroclitus]	734632975	XM_010746646.1	364	0	PREDICTED: Larimichthys crocea fatty acid-binding protein, brain-like (LOC104931604), mRNA	K08756	FABP7	fatty acid-binding protein 7, brain	http://www.genome.jp/dbget-bin/www_bget?ko:K08756	Q09139	557	1.96519e-70	Fatty acid-binding protein, brain OS=Bos taurus GN=FABP7 PE=1 SV=2	PF01132	Elongation factor P (EF-P) OB domain	GO:0006448//GO:0006414	regulation of translational elongation//translational elongation	GO:0003746	translation elongation factor activity	GO:0005840	ribosome	KOG4015	Fatty acid-binding protein FABP	FALSE	1.1524	0.030328	DOWN	-1.132	0.0030901	FALSE	0.074865	0.99974	blast,frame:3 start:81 end:497
c39712_g1	7048	1396	883	107.46	22.92	17.32	1456	657579912	XP_008293895.1	497	3.69001e-64	PREDICTED: growth arrest and DNA damage-inducible protein GADD45 beta [Stegastes partitus]	657579911	XM_008295673.1	216	5.49625e-107	PREDICTED: Stegastes partitus growth arrest and DNA-damage-inducible, beta (gadd45b), mRNA	K04402	GADD45	growth arrest and DNA-damage-inducible protein	http://www.genome.jp/dbget-bin/www_bget?ko:K04402	O75293	406	6.36276e-46	Growth arrest and DNA damage-inducible protein GADD45 beta OS=Homo sapiens GN=GADD45B PE=1 SV=1	--	--	--	--	--	--	--	--	--	--	UP	2.2838	5.8086e-13	FALSE	0.54496	0.99968	UP	2.8833	4.4519e-16	blast,frame:-2 start:774 end:595|blast,frame:-1 start:1345 end:806
c65982_g1	201	3484	2673	19.83	372.64	333.94	424	--	--	--	--	--	--	--	--	--	--	--	--	--	--	--	--	--	--	--	--	--	--	--	--	--	--	--	--	DOWN	-4.1676	6.3418e-13	FALSE	0.26643	0.99968	DOWN	-3.8466	1.4727e-11	estscan,start:308 end:424
c97552_g1	6152	3668	2146	52.82	34.58	24	2202	808887200	KKF33623.1	1276	4.44367e-166	Zinc finger CCCH domain-containing protein 15 [Larimichthys crocea]	734638622	XM_010749757.1	848	0	PREDICTED: Larimichthys crocea zinc finger CCCH-type containing 15 (zc3h15), mRNA	--	--	--	--	Q8WU90	1069	1.75148e-136	Zinc finger CCCH domain-containing protein 15 OS=Homo sapiens GN=ZC3H15 PE=1 SV=1	PF00642//PF04771	Zinc finger C-x8-C-x5-C-x3-H type (and similar)//Chicken anaemia virus VP-3 protein	GO:0019051	induction by virus of host apoptotic process	GO:0046872	metal ion binding	GO:0042025	host cell nucleus	KOG1763	Uncharacterized conserved protein, contains CCCH-type Zn-finger	FALSE	0.69397	0.37162	FALSE	0.65749	0.99968	UP	1.406	0.00060224	blast,frame:-2 start:2153 end:819
c88131_g1	2073	5070	3255	27.16	72.87	55.47	1531	734620485	XP_010738095.1	2156	0	PREDICTED: allantoinase, mitochondrial-like [Larimichthys crocea]	734620484	XM_010739793.1	999	0	PREDICTED: Larimichthys crocea allantoinase, mitochondrial-like (LOC104926022), mRNA	--	--	--	--	P40757	1220	1.96548e-161	Allantoinase, mitochondrial OS=Lithobates catesbeiana GN=ALN PE=1 SV=1	PF15957//PF01979	Commissureless//Amidohydrolase family	GO:0007411	axon guidance	GO:0016787	hydrolase activity	--	--	KOG2584	Dihydroorotase and related enzymes	DOWN	-1.3424	2.5682e-05	FALSE	0.52348	0.99968	FALSE	-0.76439	0.036408	blast,frame:-2 start:1509 end:61
c69424_g1	13485	6139	3210	594.6	295.64	182.28	634	--	--	--	--	--	--	--	--	--	--	--	--	--	--	--	--	--	--	--	--	--	--	--	--	--	--	--	--	UP	1.0832	1.656e-07	FALSE	0.81958	0.25865	UP	1.9573	9.6582e-18	--
c105551_g1	2014	4250	5155	5.55	12.87	18.55	6320	808867188	KKF17781.1	1198	2.77662e-146	Synaptotagmin-1 [Larimichthys crocea]	734602905	XM_010730130.1	1409	0	PREDICTED: Larimichthys crocea synaptotagmin-2-like (LOC104918391), mRNA	K15290	SYT1	synaptotagmin-1	http://www.genome.jp/dbget-bin/www_bget?ko:K15290	Q8N9I0	989	1.35018e-117	Synaptotagmin-2 OS=Homo sapiens GN=SYT2 PE=1 SV=2	PF05773//PF00168//PF00927	RWD domain//C2 domain//Transglutaminase family, C-terminal ig like domain	GO:0018149	peptide cross-linking	GO:0003810//GO:0005515	protein-glutamine gamma-glutamyltransferase activity//protein binding	--	--	KOG1028	Ca2+-dependent phospholipid-binding protein Synaptotagmin, required for synaptic vesicle and secretory granule exocytosis	DOWN	-1.1295	0.0026304	FALSE	-0.39436	0.99968	DOWN	-1.4694	5.9426e-09	blast,frame:3 start:696 end:1670
c2837_g1	2202	152	224	41.08	3.11	5.43	1151	657591859	XP_008300431.1	584	1.42361e-70	PREDICTED: immediate early response gene 2 protein-like [Stegastes partitus]	657591858	XM_008302209.1	244	1.17638e-122	PREDICTED: Stegastes partitus immediate early response gene 2 protein-like (LOC103372544), mRNA	--	--	--	--	--	--	--	--	--	--	--	--	--	--	--	--	--	--	UP	3.8046	1.4744e-06	FALSE	-0.67528	0.99968	UP	3.1838	3.3011e-05	blast,frame:2 start:107 end:682
c106499_g1	5816	10528	631	35.36	70.29	5	3005	657587603	XP_008298101.1	2287	0	PREDICTED: calcium-binding mitochondrial carrier protein SCaMC-2-A-like [Stegastes partitus]	734598747	XM_010750786.1	922	0	PREDICTED: Larimichthys crocea solute carrier family 25 (mitochondrial carrier; phosphate carrier), member 25 (slc25a25), mRNA	K14684	SLC25A23S	solute carrier family 25 (mitochondrial phosphate transporter), member 23/24/25/41	http://www.genome.jp/dbget-bin/www_bget?ko:K14684	Q6NYZ6	1975	0	Calcium-binding mitochondrial carrier protein SCaMC-2-A OS=Danio rerio GN=slc25a25a PE=2 SV=1	PF08157//PF06859//PF13499	NUC129 domain//Bicoid-interacting protein 3 (Bin3)//EF-hand domain pair	--	--	GO:0008168//GO:0005509	methyltransferase activity//calcium ion binding	GO:0005634	nucleus	KOG0036	Predicted mitochondrial carrier protein	FALSE	-0.90823	2.6586e-06	UP	3.9446	1.0206e-37	UP	3.0909	2.604e-14	blast,frame:-3 start:2775 end:1336
c109432_g4	2145	31	34	53.32	0.94	1.02	1463	808887694	KKF34016.1	510	3.3215e-59	hypothetical protein EH28_02850 [Larimichthys crocea]	306921998	AB490848.1	633	0	Sebastes schlegelii mRNA, clone: BRF 15-B4, induced by treatment of LPS and Con A/PMA	--	--	--	--	--	--	--	--	PF05459//PF00214	Herpesvirus transcriptional regulator family//Calcitonin / CGRP / IAPP family	GO:0007165//GO:0006355	signal transduction//regulation of transcription, DNA-templated	GO:0005179	hormone activity	GO:0005576	extracellular region	--	--	UP	6.0605	1.2611e-07	FALSE	-0.24912	0.99968	UP	5.8659	1.2074e-07	blast,frame:3 start:708 end:1226
c100706_g1	7432	2300	1388	81.31	27.62	19.77	1783	636528232	AHZ96599.1	1454	0	IkappaBalpha1 [Epinephelus coioides]	619330784	KF773745.1	960	0	Epinephelus coioides inhibitor kappa B alpha 1 mRNA, complete cds	K04734	NFKBIA	NF-kappa-B inhibitor alpha	http://www.genome.jp/dbget-bin/www_bget?ko:K04734	Q9Z1E3	690	2.01423e-83	NF-kappa-B inhibitor alpha OS=Mus musculus GN=Nfkbia PE=1 SV=2	PF00023//PF13606//PF01754	Ankyrin repeat//Ankyrin repeat//A20-like zinc finger	--	--	GO:0003677//GO:0008270//GO:0005515	DNA binding//zinc ion binding//protein binding	--	--	KOG0504	FOG: Ankyrin repeat	UP	1.64	2.5022e-08	FALSE	0.61278	0.99968	UP	2.3073	1.9534e-12	blast,frame:-1 start:1783 end:749
c110192_g1	671	2197	1400	26.82	141.76	75.32	740	--	--	--	--	--	306922130	AB490980.1	119	2.28253e-53	Sebastes schlegelii mRNA, clone: BRF 39-C11, not induced by treatment of either LPS nor Con A/PMA	--	--	--	--	--	--	--	--	--	--	--	--	--	--	--	--	--	--	DOWN	-1.7632	0.0036486	FALSE	0.53426	0.99968	FALSE	-1.1745	0.18498	--
c191675_g1	49807	29268	20832	634.12	408.85	345.04	1568	225706672	ACO09182.1	1460	0	ADP/ATP translocase 2 [Osmerus mordax]	306921987	AB490837.1	1246	0	Sebastes schlegelii mRNA, clone: BRF 12-B5, induced by treatment of LPS and Con A/PMA	K05863	SLC25A4S, ANT	solute carrier family 25 (mitochondrial adenine nucleotide translocator), member 4/5/6/31	http://www.genome.jp/dbget-bin/www_bget?ko:K05863	Q09073	1371	0	ADP/ATP translocase 2 OS=Rattus norvegicus GN=Slc25a5 PE=1 SV=3	PF07557	Shugoshin C terminus	GO:0045132	meiotic chromosome segregation	--	--	GO:0005634//GO:0000775	nucleus//chromosome, centromeric region	KOG0749	Mitochondrial ADP/ATP carrier proteins	FALSE	0.71493	5.6851e-13	FALSE	0.37467	0.99968	UP	1.1441	1.6769e-23	blast,frame:-2 start:1480 end:557
c101274_g1	352	1035	1681	2.51	9.19	16.01	2867	734614661	XP_010734897.1	314	1.76984e-26	PREDICTED: proto-oncogene DBL [Larimichthys crocea]	797056876	HG313988.1	169	1.46701e-80	TPA_asm: Oryzias latipes strain Hd-rR, complete genome assembly, chromosome 10	--	--	--	--	--	--	--	--	--	--	--	--	--	--	--	--	--	--	FALSE	-1.6081	0.39827	FALSE	-0.81554	0.99968	DOWN	-2.3691	0.00012655	blast,frame:-2 start:736 end:617
c100816_g2	41667	19924	34962	336.09	170.5	361.3	2701	554829308	XP_005925251.1	862	4.00988e-105	PREDICTED: collectin-12-like [Haplochromis burtoni]	734611781	XM_010735010.1	487	0	PREDICTED: Larimichthys crocea CD209 antigen-like protein E (LOC104922236), mRNA	--	--	--	--	Q9ULY5	193	1.10832e-14	C-type lectin domain family 4 member E OS=Homo sapiens GN=CLEC4E PE=1 SV=1	--	--	--	--	--	--	--	--	KOG4297	C-type lectin	UP	1.0123	1.1916e-21	FALSE	-0.92713	1.308e-29	FALSE	0.13967	0.99974	blast,frame:1 start:226 end:969
c108442_g1	10804	4765	5140	98.39	54.73	62.13	7734	734620397	XP_010738046.1	7900	0	PREDICTED: E3 ubiquitin-protein ligase listerin isoform X1 [Larimichthys crocea]	734620396	XM_010739744.1	3601	0	PREDICTED: Larimichthys crocea listerin E3 ubiquitin protein ligase 1 (ltn1), transcript variant X1, mRNA	--	--	--	--	E1C231	4415	0	E3 ubiquitin-protein ligase listerin OS=Gallus gallus GN=LTN1 PE=3 SV=1	PF12906//PF13639//PF12678//PF00097//PF12861//PF00628//PF00749	RING-variant domain//Ring finger domain//RING-H2 zinc finger//Zinc finger, C3HC4 type (RING finger)//Anaphase-promoting complex subunit 11 RING-H2 finger//PHD-finger//tRNA synthetases class I (E and Q), catalytic domain	GO:0016567//GO:0043039	protein ubiquitination//tRNA aminoacylation	GO:0004842//GO:0005524//GO:0005515//GO:0046872//GO:0016876//GO:0008270	ubiquitin-protein transferase activity//ATP binding//protein binding//metal ion binding//ligase activity, forming aminoacyl-tRNA and related compounds//zinc ion binding	GO:0005680	anaphase-promoting complex	KOG0803	Predicted E3 ubiquitin ligase	UP	1.1289	2.1085e-06	FALSE	-0.22514	0.99968	FALSE	0.95828	0.0078027	blast,frame:1 start:139 end:5445
c97673_g1	925	1528	2300	11.77	21.35	38.04	1693	734633331	XP_010745146.1	645	5.23646e-77	PREDICTED: uncharacterized protein LOC104931759 [Larimichthys crocea]	542250388	XM_003456538.2	198	6.50432e-97	PREDICTED: Oreochromis niloticus transmembrane protein 109-like (LOC100700867), mRNA	--	--	--	--	--	--	--	--	--	--	--	--	--	--	--	--	--	--	FALSE	-0.77621	0.99988	FALSE	-0.70584	0.99968	DOWN	-1.4276	0.0016537	blast,frame:-1 start:1384 end:701
c104223_g1	7169	3062	2593	29.93	14.06	14.13	4292	734618025	XP_010736736.1	3699	0	PREDICTED: melanoma inhibitory activity protein 3 [Larimichthys crocea]	657536944	XM_008276767.1	1660	0	PREDICTED: Stegastes partitus melanoma inhibitory activity family, member 3 (mia3), transcript variant X2, mRNA	--	--	--	--	Q8BI84	829	7.14249e-89	Melanoma inhibitory activity protein 3 OS=Mus musculus GN=Mia3 PE=1 SV=2	--	--	--	--	--	--	--	--	--	--	UP	1.1752	0.0002044	FALSE	0.124	0.99968	UP	1.3537	0.00026123	blast,frame:1 start:1 end:3765
c66084_g1	7142	3236	1043	44.29	22.04	8.43	2951	734649520	XP_010754050.1	634	1.36274e-72	PREDICTED: cyclic AMP-dependent transcription factor ATF-3 [Larimichthys crocea]	734649519	XM_010755748.1	470	0	PREDICTED: Larimichthys crocea activating transcription factor 3 (atf3), mRNA	K09032	ATF3, LRF1	activating transcription factor 3	http://www.genome.jp/dbget-bin/www_bget?ko:K09032	P18847	395	8.71456e-42	Cyclic AMP-dependent transcription factor ATF-3 OS=Homo sapiens GN=ATF3 PE=1 SV=2	PF03131//PF00170//PF04111//PF09726//PF04977//PF02601//PF07716//PF06459	bZIP Maf transcription factor//bZIP transcription factor//Autophagy protein Apg6//Transmembrane protein//Septum formation initiator//Exonuclease VII, large subunit//Basic region leucine zipper//Ryanodine Receptor TM 4-6	GO:0007049//GO:0006355//GO:0006914//GO:0006308//GO:0006816//GO:0006874	cell cycle//regulation of transcription, DNA-templated//autophagy//DNA catabolic process//calcium ion transport//cellular calcium ion homeostasis	GO:0008855//GO:0003700//GO:0005219//GO:0003677//GO:0043565	exodeoxyribonuclease VII activity//transcription factor activity, sequence-specific DNA binding//ryanodine-sensitive calcium-release channel activity//DNA binding//sequence-specific DNA binding	GO:0005667//GO:0009318//GO:0005634//GO:0016021//GO:0005622	transcription factor complex//exodeoxyribonuclease VII complex//nucleus//integral component of membrane//intracellular	--	--	UP	1.09	0.00087472	FALSE	1.5176	0.010171	UP	2.6621	1.1294e-14	blast,frame:-2 start:2854 end:2159
c107785_g2	1187	3442	2294	5.08	15.89	12.64	4685	734603121	XP_010728551.1	2740	0	PREDICTED: SHC-transforming protein 2 [Larimichthys crocea]	736241866	XM_010786825.1	898	0	PREDICTED: Notothenia coriiceps SHC (Src homology 2 domain containing) transforming protein 2 (shc2), mRNA	K17447	SHC2	SHC- transforming protein 2	http://www.genome.jp/dbget-bin/www_bget?ko:K17447	O70142	1554	0	SHC-transforming protein 2 OS=Rattus norvegicus GN=Shc2 PE=2 SV=2	PF08015//PF05920//PF00640	Fungal mating-type pheromone//Homeobox KN domain//Phosphotyrosine interaction domain (PTB/PID)	GO:0007165//GO:0006355	signal transduction//regulation of transcription, DNA-templated	GO:0003677//GO:0005515//GO:0000772	DNA binding//protein binding//mating pheromone activity	GO:0016020	membrane	KOG3697	Adaptor protein SHC and related proteins	DOWN	-1.588	0.00017309	FALSE	0.46953	0.99968	FALSE	-1.064	0.026283	estscan,start:4315 end:1687; minus strand
c105446_g1	2910	2267	4490	15.22	13.22	29.85	4131	317418543	CBN80581.1	2217	0	RNA-binding protein 5 [Dicentrarchus labrax]	734607757	XM_010732789.1	1178	0	PREDICTED: Larimichthys crocea RNA binding motif protein 5 (rbm5), transcript variant X2, mRNA	K13094	RBM5_10	RNA-binding protein 5/10	http://www.genome.jp/dbget-bin/www_bget?ko:K13094	A0JMV4	1492	0	RNA-binding protein 5-A OS=Xenopus laevis GN=rbm5-a PE=2 SV=1	PF07808//PF03242//PF01585//PF12437//PF00096	RED-like protein N-terminal region//Late embryogenesis abundant protein//G-patch domain//Glutamine synthetase type III N terminal//Zinc finger, C2H2 type	GO:0006950//GO:0009252//GO:0006807	response to stress//peptidoglycan biosynthetic process//nitrogen compound metabolic process	GO:0046872//GO:0003676//GO:0004356	metal ion binding//nucleic acid binding//glutamate-ammonia ligase activity	GO:0005634	nucleus	KOG0154	RNA-binding protein RBM5 and related proteins, contain G-patch and RRM domains	FALSE	0.30814	0.99988	DOWN	-1.1018	0.00044737	FALSE	-0.73914	0.0051546	blast,frame:-2 start:2624 end:705
c92238_g1	403	1725	1626	9.01	42.24	47.12	1003	--	--	--	--	--	--	--	--	--	--	--	--	--	--	--	--	--	--	--	--	--	--	--	--	--	--	--	--	DOWN	-2.1498	0.0035407	FALSE	-0.030582	0.99968	DOWN	-2.1259	0.00062368	estscan,start:884 end:1003
c82008_g1	5948	68	11	56.86	0.8	0.14	2526	528497714	XP_005156758.1	789	2.46218e-91	PREDICTED: uncharacterized protein LOC101883107 [Danio rerio]	685044405	LN592930.1	441	0	Cyprinus carpio genome assembly common carp genome ,scaffold 000028889	--	--	--	--	--	--	--	--	PF08001//PF00665	CMV US//Integrase core domain	GO:0030683//GO:0015074	evasion or tolerance by virus of host immune response//DNA integration	--	--	GO:0044386	integral to host endoplasmic reticulum membrane	--	--	UP	6.3986	3.9431e-22	FALSE	2.5122	0.99968	UP	8.9653	2.2466e-18	blast,frame:-3 start:1384 end:299
c107181_g1	1356	2819	2859	5.11	11.69	14.13	4805	657554119	XP_008281508.1	2703	0	PREDICTED: synembryn-A-like isoform X2 [Stegastes partitus]	657554118	XM_008283286.1	1236	0	PREDICTED: Stegastes partitus synembryn-A-like (LOC103358357), transcript variant X2, mRNA	--	--	--	--	Q6P4W7	1054	9.16289e-126	Synembryn-A OS=Xenopus tropicalis GN=ric8a PE=2 SV=1	PF00605//PF10401	Interferon regulatory factor transcription factor//Interferon-regulatory factor 3	GO:0006355	regulation of transcription, DNA-templated	GO:0000975//GO:0003700	regulatory region DNA binding//transcription factor activity, sequence-specific DNA binding	GO:0005667	transcription factor complex	KOG4464	Signaling protein RIC-8/synembryn (regulates neurotransmitter secretion)	FALSE	-1.1079	0.053561	FALSE	-0.13618	0.99968	DOWN	-1.1896	0.0016779	blast,frame:-3 start:4773 end:2716
c91541_g1	1008	4917	2844	21.3	114.41	78.8	1050	55775525	AAV65043.1	676	4.16325e-85	virus-induced protein 5 [Siniperca chuatsi]	55775524	AY647432.1	334	9.96929e-173	Siniperca chuatsi virus-induced protein 5 mRNA, complete cds	--	--	--	--	Q5QGU6	311	2.40437e-30	Receptor-transporting protein 3 OS=Mus musculus GN=Rtp3 PE=2 SV=2	--	--	--	--	--	--	--	--	--	--	DOWN	-2.3384	4.6535e-11	FALSE	0.67401	0.99968	DOWN	-1.6099	2.992e-05	blast,frame:-2 start:749 end:213
c106999_g9	421	1809	1695	9.3	43.77	71.51	1012	642102574	CDQ75728.1	183	3.33434e-19	unnamed protein product [Oncorhynchus mykiss]	306922268	AB491118.1	109	1.1453e-47	Sebastes schlegelii mRNA, clone: BRF 4-H10, induced by treatment of LPS	--	--	--	--	--	--	--	--	PF08452	DNA polymerase family B exonuclease domain, N-terminal	GO:0006260	DNA replication	GO:0003887	DNA-directed DNA polymerase activity	GO:0042575	DNA polymerase complex	--	--	DOWN	-2.1554	0.0023003	FALSE	-0.021944	0.99968	DOWN	-2.1228	0.00041351	blast,frame:3 start:69 end:425|blast,frame:1 start:382 end:630
c107219_g1	20	2159	85	0.48	56.23	2.62	958	765167862	XP_011492513.1	212	3.94883e-16	PREDICTED: uncharacterized protein LOC101169091 [Oryzias latipes]	797056867	HG313979.1	67	2.40949e-24	TPA_asm: Oryzias latipes strain Hd-rR, complete genome assembly, chromosome 1	--	--	--	--	--	--	--	--	--	--	--	--	--	--	--	--	--	--	DOWN	-6.8063	3.3451e-08	UP	4.5509	1.2198e-07	FALSE	-2.2009	0.99974	estscan,start:958 end:205; minus strand
c61214_g1	1934	492	303	40.41	11.27	8.21	1055	--	--	--	--	--	374428414	FQ310506.3	54	4.48682e-17	Dicentrarchus labrax chromosome sequence corresponding to linkage group 1, top part, complete sequence	--	--	--	--	--	--	--	--	--	--	--	--	--	--	--	--	--	--	FALSE	1.9228	0.019297	FALSE	0.58349	0.99968	UP	2.5607	0.0025793	--
c102758_g1	5582	1889	1550	31.83	12.48	11.96	3631	657585076	XP_008296718.1	2115	0	PREDICTED: dnaJ homolog subfamily C member 7-like [Stegastes partitus]	736308909	XM_010797111.1	1633	0	PREDICTED: Notothenia coriiceps dnaJ homolog subfamily C member 7-like (LOC104967607), transcript variant X2, mRNA	K09527	DNAJC7	DnaJ homolog subfamily C member 7	http://www.genome.jp/dbget-bin/www_bget?ko:K09527	Q99615	1794	0	DnaJ homolog subfamily C member 7 OS=Homo sapiens GN=DNAJC7 PE=1 SV=2	PF13374//PF13174//PF00515//PF13371//PF13414//PF13181//PF02723//PF13176	Tetratricopeptide repeat//Tetratricopeptide repeat//Tetratricopeptide repeat//Tetratricopeptide repeat//TPR repeat//Tetratricopeptide repeat//Non-structural protein NS3/Small envelope protein E//Tetratricopeptide repeat	--	--	GO:0005515	protein binding	GO:0016020	membrane	KOG0550	Molecular chaperone (DnaJ superfamily)	UP	1.5111	2.5385e-05	FALSE	0.1695	0.99968	UP	1.7351	1.5296e-05	blast,frame:2 start:734 end:2215
c110130_g3	8178	1448	627	63.88	12.42	6.38	2395	736221900	XP_010780092.1	2704	0	PREDICTED: cystathionine beta-synthase-like [Notothenia coriiceps]	734646158	XM_010753902.1	1232	0	PREDICTED: Larimichthys crocea cystathionine beta-synthase-like (LOC104937627), mRNA	K01697	E4.2.1.22, CBS	cystathionine beta-synthase	http://www.genome.jp/dbget-bin/www_bget?ko:K01697	Q58H57	2144	0	Cystathionine beta-synthase OS=Macaca fascicularis GN=CBS PE=2 SV=3	--	--	--	--	--	--	--	--	KOG1252	Cystathionine beta-synthase and related enzymes	UP	2.4456	1.5059e-16	FALSE	1.0917	0.99968	UP	3.5918	6.182e-24	blast,frame:-3 start:2255 end:525
c109848_g1	4086	7464	3132	54.44	139.27	58.79	2758	734644595	XP_010751343.1	2392	0	PREDICTED: transferrin receptor protein 2 [Larimichthys crocea]	734644594	XM_010753041.1	1119	0	PREDICTED: Larimichthys crocea transferrin receptor 2 (tfr2), mRNA	--	--	--	--	Q9JKX3	1393	0	Transferrin receptor protein 2 OS=Mus musculus GN=Tfr2 PE=2 SV=2	PF05579//PF13176//PF13414	Equine arteritis virus serine endopeptidase S32//Tetratricopeptide repeat//TPR repeat	GO:0016032//GO:0019082	viral process//viral protein processing	GO:0005515//GO:0004252	protein binding//serine-type endopeptidase activity	--	--	KOG2195	Transferrin receptor and related proteins containing the protease-associated (PA) domain	FALSE	-0.92135	0.00019948	UP	1.137	0.00044217	FALSE	0.27016	0.99974	blast,frame:2 start:1085 end:2548|blast,frame:3 start:78 end:1382
c27540_g1	5939	2633	2488	116.66	56.69	63.43	1106	--	--	--	--	--	229365817	BT082182.1	247	2.4266e-124	Anoplopoma fimbria clone afim-evh-508-236 Thymosin beta-4 putative mRNA, complete cds	--	--	--	--	--	--	--	--	PF01290	Thymosin beta-4 family	GO:0007015	actin filament organization	GO:0003785	actin monomer binding	--	--	--	--	UP	1.1214	0.0029614	FALSE	-0.03413	0.99968	FALSE	1.1418	0.028333	estscan,start:1106 end:480; minus strand
c104467_g1	6195	474	410	31.75	2.67	2.74	3520	734642809	XP_010750358.1	1865	0	PREDICTED: E3 ubiquitin-protein ligase RNF130 [Larimichthys crocea]>gi|734642811|ref|XP_010750359.1| PREDICTED: E3 ubiquitin-protein ligase RNF130 [Larimichthys crocea]	734642808	XM_010752056.1	810	0	PREDICTED: Larimichthys crocea ring finger protein 130 (rnf130), transcript variant X1, mRNA	--	--	--	--	Q6Y290	1152	3.264e-144	E3 ubiquitin-protein ligase RNF130 OS=Rattus norvegicus GN=Rnf130 PE=1 SV=1	PF13639//PF14634//PF12861//PF00097//PF12678//PF17123//PF06667	Ring finger domain//zinc-RING finger domain//Anaphase-promoting complex subunit 11 RING-H2 finger//Zinc finger, C3HC4 type (RING finger)//RING-H2 zinc finger//RING-like zinc finger//Phage shock protein B	GO:0016567//GO:0006355//GO:0009271	protein ubiquitination//regulation of transcription, DNA-templated//phage shock	GO:0004842//GO:0046872//GO:0005515//GO:0008270	ubiquitin-protein transferase activity//metal ion binding//protein binding//zinc ion binding	GO:0005680	anaphase-promoting complex	KOG0800	FOG: Predicted E3 ubiquitin ligase	UP	3.6561	5.6608e-19	FALSE	0.093412	0.99968	UP	3.804	6.461e-19	blast,frame:-2 start:3180 end:1897
c105617_g1	2009	444	319	13.99	3.4	2.9	2655	808870159	KKF20074.1	1617	0	Tetratricopeptide repeat protein 4 [Larimichthys crocea]	736236115	XM_010785376.1	638	0	PREDICTED: Notothenia coriiceps tetratricopeptide repeat domain 4 (ttc4), mRNA	--	--	--	--	Q8R3H9	1049	2.58374e-132	Tetratricopeptide repeat protein 4 OS=Mus musculus GN=Ttc4 PE=2 SV=1	PF13181//PF06645//PF00515//PF10579//PF13176//PF13414//PF13371	Tetratricopeptide repeat//Microsomal signal peptidase 12 kDa subunit (SPC12)//Tetratricopeptide repeat//Rapsyn N-terminal myristoylation and linker region//Tetratricopeptide repeat//TPR repeat//Tetratricopeptide repeat	GO:0007268//GO:0006465	synaptic transmission//signal peptide processing	GO:0033130//GO:0008233//GO:0043495//GO:0005515	acetylcholine receptor binding//peptidase activity//protein anchor//protein binding	GO:0005787//GO:0016021	signal peptidase complex//integral component of membrane	KOG0551	Hsp90 co-chaperone CNS1 (contains TPR repeats)	FALSE	2.1258	0.0055932	FALSE	0.36115	0.99968	UP	2.5414	0.0020142	blast,frame:1 start:91 end:1296
c88113_g1	4938	908	998	79.99	16.13	21.01	1287	194241596	ACF35053.1	1460	0	glyceraldehyde 3-phosphate dehydrogenase isoform 2 [Oplegnathus fasciatus]	306922036	AB490886.1	1272	0	Sebastes schlegelii mRNA, clone: BRF 24-C8, induced by treatment of LPS and Con A/PMA	K10705	GAPDHS	glyceraldehyde-3-phosphate dehydrogenase, spermatogenic	http://www.genome.jp/dbget-bin/www_bget?ko:K10705	Q5MJ86	1394	0	Glyceraldehyde-3-phosphate dehydrogenase 2 OS=Danio rerio GN=gapdh-2 PE=2 SV=1	PF00044//PF02800	Glyceraldehyde 3-phosphate dehydrogenase, NAD binding domain//Glyceraldehyde 3-phosphate dehydrogenase, C-terminal domain	GO:0055114	oxidation-reduction process	GO:0016620	oxidoreductase activity, acting on the aldehyde or oxo group of donors, NAD or NADP as acceptor	--	--	KOG0657	Glyceraldehyde 3-phosphate dehydrogenase	UP	2.3911	1.8666e-09	FALSE	-0.2522	0.99968	UP	2.1934	2.1422e-07	blast,frame:-2 start:1286 end:438
c99028_g1	1394	11	18	37.58	0.32	0.63	875	--	--	--	--	--	--	--	--	--	--	--	--	--	--	--	--	--	--	--	--	--	--	--	--	--	--	--	--	UP	6.9335	0.00012843	FALSE	-0.82634	0.99968	UP	6.1616	9.4132e-05	estscan,start:192 end:52; minus strand
c109889_g6	1669	121	14	124.96	9.85	1.34	478	808885395	KKF32179.1	330	8.09929e-35	G2/M phase-specific E3 ubiquitin-protein ligase [Larimichthys crocea]	685044405	LN592930.1	138	3.94518e-64	Cyprinus carpio genome assembly common carp genome ,scaffold 000028889	--	--	--	--	Q7L622	183	1.45942e-14	G2/M phase-specific E3 ubiquitin-protein ligase OS=Homo sapiens GN=G2E3 PE=1 SV=1	--	--	--	--	--	--	--	--	KOG0940	Ubiquitin protein ligase RSP5/NEDD4	UP	3.7338	8.9119e-05	FALSE	2.9957	0.99968	UP	6.784	1.0168e-05	blast,frame:-3 start:377 end:120
c109889_g7	67	961	658	18.79	366.15	241.29	447	--	--	--	--	--	406717425	JQ028870.1	67	1.07991e-24	Sebastes schlegelii gonadotropin releasing hormone 1 precursor (GnRH1) gene, promoter region and complete cds	--	--	--	--	--	--	--	--	--	--	--	--	--	--	--	--	--	--	DOWN	-3.8944	0.0047221	FALSE	0.4306	0.99968	FALSE	-3.4093	0.032464	--
c55868_g1	687	948	3505	14.67	22.18	97.07	1038	617482292	XP_007576712.1	236	9.08858e-20	PREDICTED: histone H1.0-B [Poecilia formosa]	374428415	FQ310507.3	260	1.34858e-131	Dicentrarchus labrax chromosome sequence corresponding to linkage group 1, bottom part, complete sequence	K11275	H1_5	histone H1/5	http://www.genome.jp/dbget-bin/www_bget?ko:K11275	P02258	184	9.12997e-15	Histone H5 OS=Anser anser anser PE=1 SV=1	PF00538	linker histone H1 and H5 family	GO:0006334	nucleosome assembly	GO:0003677	DNA binding	GO:0000786//GO:0005634	nucleosome//nucleus	--	--	FALSE	-0.51667	0.99988	DOWN	-2.0023	1.3661e-07	DOWN	-2.4645	9.2673e-11	blast,frame:-1 start:888 end:244
c27568_g1	2680	275	276	134.88	15.1	17.85	587	2492667	Q24733.1	117	4.53694e-06	RecName: Full=Actin, partial [Dictyocaulus viviparus]>gi|1125002|gb|AAA83551.1| actin, partial [Dictyocaulus viviparus]	530752623	KF430616.1	587	0	Sebastes schlegelii beta actin mRNA, complete cds	--	--	--	--	Q24733	117	1.86624e-07	Actin (Fragment) OS=Dictyocaulus viviparus PE=2 SV=1	--	--	--	--	--	--	--	--	KOG0676	Actin and related proteins	UP	3.2326	5.3061e-07	FALSE	-0.12109	0.99968	UP	3.166	2.021e-06	blast,frame:2 start:2 end:67
c100100_g1	2989	5913	2815	19.85	43.13	24.37	2772	--	--	--	--	--	734620856	XM_010739994.1	483	0	PREDICTED: Larimichthys crocea hippocampus abundant transcript 1 protein-like (LOC104926190), transcript variant X1, mRNA >gnl|BL_ORD_ID|26687737 PREDICTED: Larimichthys crocea hippocampus abundant transcript 1 protein-like (LOC104926190), transcript variant X2, mRNA	--	--	--	--	--	--	--	--	--	--	--	--	--	--	--	--	--	--	DOWN	-1.0363	0.00037417	FALSE	0.9549	0.05893	FALSE	-0.02692	0.99974	estscan,start:1031 end:1272
c88824_g1	7484	13266	15531	120.06	233.39	323.78	1297	734609687	XP_010732161.1	734	5.65846e-93	PREDICTED: probable ergosterol biosynthetic protein 28 [Larimichthys crocea]>gi|734609689|ref|XP_010732162.1| PREDICTED: probable ergosterol biosynthetic protein 28 [Larimichthys crocea]>gi|808885719|gb|KKF32420.1| putative ergosterol biosynthetic protein 28 [Larimichthys crocea]	734609688	XM_010733860.1	329	7.45037e-170	PREDICTED: Larimichthys crocea chromosome unknown open reading frame, human C14orf1 (LOC104921354), transcript variant X2, mRNA	--	--	--	--	Q5R589	584	6.99808e-72	Probable ergosterol biosynthetic protein 28 OS=Pongo abelii PE=2 SV=1	PF03172//PF03694	Sp100 domain//Erg28 like protein	--	--	--	--	GO:0016021//GO:0005634	integral component of membrane//nucleus	KOG3455	Predicted membrane protein	FALSE	-0.87795	1.216e-07	FALSE	-0.34327	0.018421	DOWN	-1.1667	2.412e-21	blast,frame:1 start:142 end:594
c2261_g1	745	1106	2525	111.97	179.11	473.63	365	--	--	--	--	--	374428415	FQ310507.3	147	2.92262e-69	Dicentrarchus labrax chromosome sequence corresponding to linkage group 1, bottom part, complete sequence	--	--	--	--	--	--	--	--	PF04408	Helicase associated domain (HA2)	--	--	GO:0004386	helicase activity	--	--	--	--	FALSE	-0.62213	0.99988	FALSE	-1.3068	0.011644	DOWN	-1.8744	1.4551e-05	--
c73753_g1	9432	6683	3127	67.7	52.68	29.25	2584	657559195	XP_008283532.1	2734	0	PREDICTED: eukaryotic translation initiation factor 3 subunit L [Stegastes partitus]	112420895	BT027712.1	1329	0	Gasterosteus aculeatus clone CGX98-D07 mRNA sequence	K15029	EIF3L	translation initiation factor 3 subunit L	http://www.genome.jp/dbget-bin/www_bget?ko:K15029	Q7T2A5	2700	0	Eukaryotic translation initiation factor 3 subunit L OS=Danio rerio GN=eif3l PE=2 SV=1	PF13414//PF00515//PF10255	TPR repeat//Tetratricopeptide repeat//RNA polymerase I-associated factor PAF67	GO:0006446	regulation of translational initiation	GO:0003743//GO:0005515	translation initiation factor activity//protein binding	GO:0005840//GO:0005852//GO:0005737	ribosome//eukaryotic translation initiation factor 3 complex//cytoplasm	KOG3677	RNA polymerase I-associated factor - PAF67	FALSE	0.44497	0.99988	FALSE	0.97987	0.017589	UP	1.4793	4.0242e-07	blast,frame:2 start:620 end:2461
c108802_g1	1641	3869	3204	5.32	13.61	13.13	6048	734596562	XP_010737569.1	2009	0	PREDICTED: fibroblast growth factor receptor 2 isoform X1 [Larimichthys crocea]	736259299	XM_010790912.1	1762	0	PREDICTED: Notothenia coriiceps fibroblast growth factor receptor 2-like (LOC104962476), mRNA	K05093	FGFR2	fibroblast growth factor receptor 2	http://www.genome.jp/dbget-bin/www_bget?ko:K05093	Q8JG38	1869	0	Fibroblast growth factor receptor 2 OS=Danio rerio GN=fgfr2 PE=1 SV=1	PF13895//PF07714//PF12031//PF00130//PF01104//PF00069	Immunoglobulin domain//Protein tyrosine kinase//Domain of unknown function (DUF3518)//Phorbol esters/diacylglycerol binding domain (C1 domain)//Bunyavirus non-structural protein NS-s//Protein kinase domain	GO:0006338//GO:0035556//GO:0016032//GO:0006468	chromatin remodeling//intracellular signal transduction//viral process//protein phosphorylation	GO:0004672//GO:0005524//GO:0005515	protein kinase activity//ATP binding//protein binding	GO:0090544	BAF-type complex	KOG0200	Fibroblast/platelet-derived growth factor receptor and related receptor tyrosine kinases	DOWN	-1.2895	0.001076	FALSE	0.15624	0.99968	DOWN	-1.0787	0.0017589	blast,frame:2 start:2780 end:3949|blast,frame:3 start:693 end:2069
c94400_g2	6	2448	30	0.07	32.73	0.45	1705	--	--	--	--	--	--	--	--	--	--	--	--	--	--	--	--	--	--	--	--	--	--	--	--	--	--	--	--	DOWN	-8.7245	8.4731e-08	UP	6.2346	1.9885e-09	FALSE	-2.4354	0.99974	estscan,start:740 end:555; minus strand
c73995_g1	2653	105	111	41.96	1.82	2.28	1312	--	--	--	--	--	--	--	--	--	--	--	--	--	--	--	--	--	--	--	--	--	--	--	--	--	--	--	--	UP	4.6071	4.9101e-09	FALSE	-0.19602	0.99968	UP	4.4655	1.0001e-08	estscan,start:158 end:359
c89938_g1	10337	20083	10850	97.08	207.21	131.86	2120	734603224	XP_010728609.1	2545	0	PREDICTED: UTP--glucose-1-phosphate uridylyltransferase-like isoform X1 [Larimichthys crocea]	734603227	XM_010730310.1	869	0	PREDICTED: Larimichthys crocea UTP--glucose-1-phosphate uridylyltransferase-like (LOC104918527), transcript variant X3, mRNA	K00963	UGP2, galU, galF	UTP--glucose-1-phosphate uridylyltransferase	http://www.genome.jp/dbget-bin/www_bget?ko:K00963	Q16851	2174	0	UTP--glucose-1-phosphate uridylyltransferase OS=Homo sapiens GN=UGP2 PE=1 SV=5	PF04567//PF01704	RNA polymerase Rpb2, domain 5//UTP--glucose-1-phosphate uridylyltransferase	GO:0008152//GO:0006351	metabolic process//transcription, DNA-templated	GO:0070569	uridylyltransferase activity	--	--	KOG2638	UDP-glucose pyrophosphorylase	DOWN	-1.0103	7.5019e-15	FALSE	0.77243	2.9466e-05	FALSE	-0.18333	0.12986	estscan,start:226 end:1833
c107215_g2	40624	6466	4239	270.51	29.37	22.83	4483	734613816	XP_010734433.1	2330	0	PREDICTED: ATP-dependent RNA helicase DDX18 isoform X1 [Larimichthys crocea]>gi|734613818|ref|XP_010734434.1| PREDICTED: ATP-dependent RNA helicase DDX18 isoform X2 [Larimichthys crocea]	734613817	XM_010736132.1	1247	0	PREDICTED: Larimichthys crocea DEAD (Asp-Glu-Ala-Asp) box polypeptide 18 (ddx18), transcript variant X2, mRNA	K13179	DDX18, HAS1	ATP-dependent RNA helicase DDX18/HAS1	http://www.genome.jp/dbget-bin/www_bget?ko:K13179	Q9NVP1	2131	0	ATP-dependent RNA helicase DDX18 OS=Homo sapiens GN=DDX18 PE=1 SV=2	PF07517//PF00270//PF04851	SecA DEAD-like domain//DEAD/DEAH box helicase//Type III restriction enzyme, res subunit	GO:0017038	protein import	GO:0003676//GO:0005524//GO:0003677//GO:0016787	nucleic acid binding//ATP binding//DNA binding//hydrolase activity	GO:0016020	membrane	KOG0342	ATP-dependent RNA helicase pitchoune	UP	2.5993	1.6033e-92	FALSE	0.4933	0.99968	UP	3.1471	2.2226e-107	blast,frame:-1 start:4084 end:2414
c85780_g1	3697	8236	3916	37.85	92.54	52.19	1888	--	--	--	--	--	736228844	XM_010783650.1	631	0	PREDICTED: Notothenia coriiceps mitochondrial glutamate carrier 1-like (LOC104956190), mRNA	--	--	--	--	--	--	--	--	--	--	--	--	--	--	--	--	--	--	DOWN	-1.2077	1.252e-07	FALSE	0.95671	0.0046705	FALSE	-0.19647	0.99974	estscan,start:308 end:479
c106005_g1	196	2393	1942	8.13	108.42	103.8	658	--	--	--	--	--	--	--	--	--	--	--	--	--	--	--	--	--	--	--	--	--	--	--	--	--	--	--	--	DOWN	-3.662	5.6403e-08	FALSE	0.18543	0.99968	DOWN	-3.4221	1.2944e-07	estscan,start:608 end:658
c110204_g1	1112	2237	3665	8.47	18.65	36.6	2503	164422177	ABY55167.1	1786	0	interferon-inducible protein 56 [Larimichthys crocea]	164422176	EU200362.1	792	0	Pseudosciaena crocea interferon-inducible protein 56 mRNA, complete cds	--	--	--	--	Q4R5F5	293	1.91578e-26	Interferon-induced protein with tetratricopeptide repeats 1 OS=Macaca fascicularis GN=IFIT1 PE=2 SV=1	PF00515//PF13181//PF13414	Tetratricopeptide repeat//Tetratricopeptide repeat//TPR repeat	--	--	GO:0005515	protein binding	--	--	--	--	FALSE	-1.0605	0.2122	FALSE	-0.8281	0.074854	DOWN	-1.8341	3.8289e-08	blast,frame:3 start:516 end:1829
c109038_g1	630	662	1980	2.78	3.09	11.96	5416	736171108	XP_010765892.1	2552	0	PREDICTED: selenoprotein O-like isoform X1 [Notothenia coriiceps]	736171107	XM_010767590.1	1130	0	PREDICTED: Notothenia coriiceps selenoprotein O-like (LOC104942377), transcript variant X1, mRNA	--	--	--	--	A1K5T6	950	1.90778e-111	UPF0061 protein azo1574 OS=Azoarcus sp. (strain BH72) GN=azo1574 PE=3 SV=1	PF00788	Ras association (RalGDS/AF-6) domain	GO:0007165	signal transduction	--	--	--	--	KOG2542	Uncharacterized conserved protein (YdiU family)	FALSE	-0.12357	0.99988	DOWN	-1.6964	0.0049032	DOWN	-1.7655	0.00064706	blast,frame:-3 start:4874 end:3093
c6062_g1	4822	3119	1452	138.48	98.05	53.97	837	822885653	AKI07300.1	535	1.09256e-65	cytochrome c, partial [Siniperca chuatsi]	229367701	BT083124.1	337	1.69354e-174	Anoplopoma fimbria clone afim-evh-521-351 Cytochrome c-b putative mRNA, complete cds	K08738	CYC	cytochrome c	http://www.genome.jp/dbget-bin/www_bget?ko:K08738	Q6IQM2	507	6.04619e-63	Cytochrome c OS=Danio rerio GN=cyc PE=3 SV=3	PF00034//PF13442	Cytochrome c//Cytochrome C oxidase, cbb3-type, subunit III	GO:0006118	obsolete electron transport	GO:0020037//GO:0009055	heme binding//electron carrier activity	--	--	KOG3453	Cytochrome c	FALSE	0.57645	0.99988	FALSE	0.98719	0.82523	UP	1.6181	0.00046373	blast,frame:1 start:1 end:417
c211700_g1	45455	23678	15049	1417.44	807.92	606.86	791	736202229	XP_010774807.1	480	4.40539e-52	PREDICTED: LOW QUALITY PROTEIN: heat shock protein HSP 90-beta [Notothenia coriiceps]	256674303	FJ644278.1	606	0	Epinephelus coioides heat shock protein 90 (hsp90) mRNA, complete cds	K04079	htpG, HSP90A	molecular chaperone HtpG	http://www.genome.jp/dbget-bin/www_bget?ko:K04079	O57521	372	1.12274e-38	Heat shock protein HSP 90-beta OS=Danio rerio GN=hsp90ab1 PE=1 SV=2	PF00183	Hsp90 protein	GO:0006457//GO:0006950	protein folding//response to stress	GO:0051082//GO:0005524	unfolded protein binding//ATP binding	--	--	KOG0019	Molecular chaperone (HSP90 family)	FALSE	0.8888	2.0803e-18	FALSE	0.53803	0.026744	UP	1.4813	3.5184e-37	estscan,start:1 end:348
c34446_g1	2210	3382	1055	83.19	139.17	51.25	699	--	--	--	--	--	--	--	--	--	--	--	--	--	--	--	--	--	--	--	--	--	--	--	--	--	--	--	--	FALSE	-0.66592	0.56753	UP	1.5648	0.0044815	FALSE	0.95336	0.99974	estscan,start:594 end:242; minus strand
c101808_g1	10848	23227	14015	80.95	189.07	136.04	2573	657589621	XP_008299207.1	1690	0	PREDICTED: differentially expressed in FDCP 6 homolog isoform X1 [Stegastes partitus]	734622061	XM_010740657.1	778	0	PREDICTED: Larimichthys crocea differentially expressed in FDCP 6 homolog (LOC104926731), mRNA	--	--	--	--	Q7SYB5	1143	2.2295e-143	Differentially expressed in FDCP 6 homolog OS=Danio rerio GN=def6 PE=2 SV=1	PF06584	DIRP	GO:0007049//GO:0006351	cell cycle//transcription, DNA-templated	--	--	GO:0017053	transcriptional repressor complex	--	--	DOWN	-1.1505	4.1661e-21	FALSE	0.61298	0.0023222	FALSE	-0.48299	2.9963e-06	blast,frame:-1 start:1157 end:354|blast,frame:-3 start:2505 end:1120
c107694_g1	622	1900	1993	3.93	13.46	16.25	4024	822885625	AKI07286.1	3904	0	melanoma differentiation-associated protein 5, partial [Siniperca chuatsi]	822885624	KP409184.1	1566	0	Siniperca chuatsi melanoma differentiation-associated protein 5 mRNA, partial cds	K12647	IFIH1, MDA5	interferon-induced helicase C domain-containing protein 1	http://www.genome.jp/dbget-bin/www_bget?ko:K12647	Q8R5F7	2248	0	Interferon-induced helicase C domain-containing protein 1 OS=Mus musculus GN=Ifih1 PE=1 SV=1	PF00176//PF04851//PF09293//PF01155//PF00270//PF00619//PF11648	SNF2 family N-terminal domain//Type III restriction enzyme, res subunit//T4 RNase H, C terminal//Hydrogenase/urease nickel incorporation, metallochaperone, hypA//DEAD/DEAH box helicase//Caspase recruitment domain//C-terminal domain of RIG-I	GO:0042981//GO:0006464	regulation of apoptotic process//cellular protein modification process	GO:0003676//GO:0016817//GO:0003677//GO:0016787//GO:0005524//GO:0016151//GO:0003824	nucleic acid binding//hydrolase activity, acting on acid anhydrides//DNA binding//hydrolase activity//ATP binding//nickel cation binding//catalytic activity	--	--	KOG0354	DEAD-box like helicase	FALSE	-1.6631	0.018603	FALSE	-0.18479	0.99968	DOWN	-1.7934	0.00050879	blast,frame:3 start:54 end:2999
c77034_g1	8262	4092	1638	85.41	46.43	22.05	1872	657586047	XP_008297247.1	2715	0	PREDICTED: T-complex protein 1 subunit gamma [Stegastes partitus]	112419810	BT026627.1	1151	0	Gasterosteus aculeatus clone CEC27-C09 mRNA sequence	K09495	CCT3, TRIC5	T-complex protein 1 subunit gamma	http://www.genome.jp/dbget-bin/www_bget?ko:K09495	P50143	2492	0	T-complex protein 1 subunit gamma OS=Xenopus laevis GN=cct3 PE=2 SV=2	PF00118//PF02959//PF03510	TCP-1/cpn60 chaperonin family//HTLV Tax//2C endopeptidase (C24) cysteine protease family	GO:0006508//GO:0045893	proteolysis//positive regulation of transcription, DNA-templated	GO:0004197//GO:0005524	cysteine-type endopeptidase activity//ATP binding	--	--	KOG0364	Chaperonin complex component, TCP-1 gamma subunit (CCT3)	FALSE	0.96159	0.0019115	FALSE	1.205	0.035365	UP	2.2211	4.3098e-13	blast,frame:-1 start:1872 end:187
c99162_g1	1755	7174	6925	3.98	17.86	20.48	7634	734643152	XP_010750546.1	9157	0	PREDICTED: E3 ubiquitin-protein ligase RNF213 isoform X2 [Larimichthys crocea]	734643151	XM_010752244.1	2896	0	PREDICTED: Larimichthys crocea ring finger protein 213 (rnf213), transcript variant X2, mRNA	--	--	--	--	E9Q555	2373	0	E3 ubiquitin-protein ligase RNF213 OS=Mus musculus GN=Rnf213 PE=2 SV=1	PF12678//PF14634//PF16685//PF00097//PF13639	RING-H2 zinc finger//zinc-RING finger domain//zinc RING finger of MSL2//Zinc finger, C3HC4 type (RING finger)//Ring finger domain	--	--	GO:0046872//GO:0005515//GO:0061630//GO:0008270	metal ion binding//protein binding//ubiquitin protein ligase activity//zinc ion binding	--	--	KOG2177	Predicted E3 ubiquitin ligase	DOWN	-2.0834	2.5708e-14	FALSE	-0.064887	0.99968	DOWN	-2.0938	1.4757e-18	estscan,start:658 end:7266
c151015_g1	1841	4449	2876	66.03	174.48	133.19	721	--	--	--	--	--	--	--	--	--	--	--	--	--	--	--	--	--	--	--	--	--	--	--	--	--	--	--	--	DOWN	-1.3251	0.0001617	FALSE	0.51357	0.99968	FALSE	-0.75702	0.07823	--
c105977_g3	2984	6297	2505	49.33	119.97	54.33	1295	734607122	XP_010730737.1	1079	9.57577e-139	PREDICTED: heterogeneous nuclear ribonucleoprotein M isoform X3 [Larimichthys crocea]	734607117	XM_010732433.1	746	0	PREDICTED: Larimichthys crocea heterogeneous nuclear ribonucleoprotein M (hnrnpm), transcript variant X1, mRNA	K12887	HNRNPM	heterogeneous nuclear ribonucleoprotein M	http://www.genome.jp/dbget-bin/www_bget?ko:K12887	P52272	511	1.15387e-55	Heterogeneous nuclear ribonucleoprotein M OS=Homo sapiens GN=HNRNPM PE=1 SV=3	PF08777//PF00076//PF02447	RNA binding motif//RNA recognition motif. (a.k.a. RRM, RBD, or RNP domain)//GntP family permease	GO:0015725//GO:0035429	gluconate transport//gluconate transmembrane transport	GO:0003676//GO:0015128//GO:0003723	nucleic acid binding//gluconate transmembrane transporter activity//RNA binding	GO:0016020	membrane	KOG4212	RNA-binding protein hnRNP-M	DOWN	-1.1295	3.9581e-05	UP	1.214	0.00075103	FALSE	0.13899	0.99974	blast,frame:1 start:1 end:1002
c73725_g1	2952	10729	4077	17.18	68.57	30.93	3128	657588531	XP_008298608.1	996	1.01432e-123	PREDICTED: insulin-like growth factor-binding protein 1 [Stegastes partitus]	226731848	FJ826526.1	654	0	Perca flavescens insulin-like growth factor binding protein 1 mRNA, complete cds	--	--	--	--	P21743	448	1.03765e-47	Insulin-like growth factor-binding protein 1 OS=Rattus norvegicus GN=Igfbp1 PE=1 SV=2	PF00219	Insulin-like growth factor binding protein	GO:0001558	regulation of cell growth	GO:0005520	insulin-like growth factor binding	GO:0016942//GO:0005576	insulin-like growth factor binding protein complex//extracellular region	--	--	DOWN	-1.9138	1.5951e-19	UP	1.2801	5.4049e-08	FALSE	-0.57926	0.066376	blast,frame:1 start:1426 end:2238
c108383_g13	634	4240	2565	13.02	95.42	68.35	1069	736190392	XP_010771240.1	342	7.36207e-36	PREDICTED: cytochrome P450 1A1-like, partial [Notothenia coriiceps]	285804078	GU373806.1	481	0	Lateolabrax japonicus CYP1A (CYP1A) mRNA, complete cds	K07408	CYP1A1	cytochrome P450, family 1, subfamily A, polypeptide 1	http://www.genome.jp/dbget-bin/www_bget?ko:K07408	Q9YH64	343	1.77235e-34	Cytochrome P450 1A1 OS=Platichthys flesus GN=cyp1a1 PE=3 SV=1	PF00067	Cytochrome P450	GO:0055114	oxidation-reduction process	GO:0016705//GO:0020037//GO:0005506	oxidoreductase activity, acting on paired donors, with incorporation or reduction of molecular oxygen//heme binding//iron ion binding	--	--	KOG0156	Cytochrome P450 CYP2 subfamily	DOWN	-2.7936	1.6344e-11	FALSE	0.60925	0.99968	DOWN	-2.1299	1.4319e-06	blast,frame:-1 start:1069 end:833
c107608_g1	226	3317	3043	1.62	26.52	29.28	2605	734619850	XP_010737747.1	1390	1.00976e-177	PREDICTED: E3 ubiquitin-protein ligase TRIM21-like [Larimichthys crocea]>gi|734619852|ref|XP_010737748.1| PREDICTED: E3 ubiquitin-protein ligase TRIM21-like [Larimichthys crocea]	734619851	XM_010739446.1	552	0	PREDICTED: Larimichthys crocea E3 ubiquitin-protein ligase TRIM21-like (LOC104925742), transcript variant X2, mRNA	K12015	TRIM39	tripartite motif-containing protein 39	http://www.genome.jp/dbget-bin/www_bget?ko:K12015	Q9ESN2	455	4.39269e-47	E3 ubiquitin-protein ligase TRIM39 OS=Mus musculus GN=Trim39 PE=2 SV=1	PF00622//PF04513//PF00873//PF05478//PF02865//PF04159	SPRY domain//Baculovirus polyhedron envelope protein, PEP, C terminus//AcrB/AcrD/AcrF family//Prominin//STAT protein, protein interaction domain//NB glycoprotein	GO:0006810//GO:0006355//GO:0007165	transport//regulation of transcription, DNA-templated//signal transduction	GO:0005198//GO:0004871//GO:0005215//GO:0005515//GO:0003700	structural molecule activity//signal transducer activity//transporter activity//protein binding//transcription factor activity, sequence-specific DNA binding	GO:0005667//GO:0019028//GO:0016021//GO:0019031//GO:0016020	transcription factor complex//viral capsid//integral component of membrane//viral envelope//membrane	--	--	DOWN	-3.9276	7.7965e-12	FALSE	0.0085336	0.99968	DOWN	-3.8645	2.7046e-13	blast,frame:1 start:1 end:1122
c79930_g1	3275	4278	1486	21.31	30.57	12.61	2824	295856731	ADG47016.1	2353	0	cytochrome c oxidase subunit I (mitochondrion) [Schistosoma japonicum]	385198319	JQ781215.1	2792	0	Schistosoma japonicum isolate SJYYM2 mitochondrion, complete genome	K02256	COX1	cytochrome c oxidase subunit 1	http://www.genome.jp/dbget-bin/www_bget?ko:K02256	P24984	1043	4.67768e-129	Cytochrome c oxidase subunit 1 OS=Coturnix coturnix japonica GN=MT-CO1 PE=3 SV=3	PF00115	Cytochrome C and Quinol oxidase polypeptide I	GO:0015992//GO:0006118//GO:0006123//GO:0009060//GO:0055114	proton transport//obsolete electron transport//mitochondrial electron transport, cytochrome c to oxygen//aerobic respiration//oxidation-reduction process	GO:0009055//GO:0005506//GO:0020037//GO:0004129	electron carrier activity//iron ion binding//heme binding//cytochrome-c oxidase activity	GO:0016021//GO:0045277	integral component of membrane//respiratory chain complex IV	--	--	FALSE	-0.43754	0.99988	UP	1.4097	0.0026083	FALSE	1.0266	0.9103	--
c31612_g1	2003	4421	2458	19.99	48.43	31.94	1930	--	--	--	--	--	736204567	XM_010777147.1	1314	0	PREDICTED: Notothenia coriiceps midnolin-like (LOC104950609), transcript variant X2, mRNA	--	--	--	--	--	--	--	--	PF06422//PF08022//PF10461	CDR ABC transporter//FAD-binding domain//Peptidase S68	GO:0006810//GO:0006974//GO:0055114//GO:0006915	transport//cellular response to DNA damage stimulus//oxidation-reduction process//apoptotic process	GO:0042626//GO:0016491//GO:0005524	ATPase activity, coupled to transmembrane movement of substances//oxidoreductase activity//ATP binding	GO:0016021	integral component of membrane	--	--	DOWN	-1.1943	0.00086832	FALSE	0.73104	0.99968	FALSE	-0.40877	0.99974	estscan,start:344 end:727
c103919_g1	982	2724	1167	7.35	22.38	11.38	2489	657555014	XP_008281989.1	1921	0	PREDICTED: dnaJ homolog subfamily A member 3, mitochondrial isoform X1 [Stegastes partitus]	536673786	JX975225.1	880	0	Sparus aurata 40 KDa heat shock protein DnaJ-like protein subfamily A member 3A (DnaJA3A) mRNA, complete cds	K09504	DNAJA3	DnaJ homolog subfamily A member 3	http://www.genome.jp/dbget-bin/www_bget?ko:K09504	Q96EY1	1529	0	DnaJ homolog subfamily A member 3, mitochondrial OS=Homo sapiens GN=DNAJA3 PE=1 SV=2	PF01155//PF00684	Hydrogenase/urease nickel incorporation, metallochaperone, hypA//DnaJ central domain	GO:0006464	cellular protein modification process	GO:0051082//GO:0016151//GO:0031072	unfolded protein binding//nickel cation binding//heat shock protein binding	--	--	KOG0715	Molecular chaperone (DnaJ superfamily)	DOWN	-1.524	0.0030954	FALSE	1.1071	0.60562	FALSE	-0.36246	0.99974	blast,frame:-3 start:2487 end:1105
c88964_g1	6038	2518	2000	28.44	13.03	12.29	3804	734607378	XP_010730880.1	2040	0	PREDICTED: adenosine monophosphate-protein transferase FICD [Larimichthys crocea]	734607377	XM_010732578.1	975	0	PREDICTED: Larimichthys crocea FIC domain containing (ficd), mRNA	--	--	--	--	Q6ZM51	1831	0	Adenosine monophosphate-protein transferase FICD OS=Danio rerio GN=ficd PE=2 SV=1	PF13374//PF02059//PF13414//PF15761//PF13181//PF00515	Tetratricopeptide repeat//Interleukin-3//TPR repeat//Immortalisation up-regulated protein//Tetratricopeptide repeat//Tetratricopeptide repeat	GO:0008283//GO:0006955//GO:0040007//GO:0007165	cell proliferation//immune response//growth//signal transduction	GO:0005515//GO:0008083//GO:0005135	protein binding//growth factor activity//interleukin-3 receptor binding	GO:0005634//GO:0005576//GO:0005894	nucleus//extracellular region//interleukin-3 receptor complex	KOG3824	Huntingtin interacting protein HYPE	UP	1.2097	0.00075117	FALSE	0.21643	0.99968	UP	1.4806	0.00024335	blast,frame:2 start:449 end:1816
c55694_g1	17564	39063	28474	85.46	208.78	180.69	3691	390407681	NP_001254567.1	727	5.05898e-86	beta globin [Gasterosteus aculeatus]>gi|28195691|gb|AAO27764.1| beta globin [Gasterosteus aculeatus]	823648918	KR492512.1	977	0	Lates calcarifer steroidogenic factor 1 (nr5a1) gene, complete cds	K13825	HBE	hemoglobin subunit epsilon	http://www.genome.jp/dbget-bin/www_bget?ko:K13825	P83273	708	8.30201e-85	Hemoglobin subunit beta-2 OS=Anarhichas minor GN=hbb2 PE=1 SV=1	PF00042//PF00583//PF13508	Globin//Acetyltransferase (GNAT) family//Acetyltransferase (GNAT) domain	GO:0042967	acyl-carrier-protein biosynthetic process	GO:0008080//GO:0019825//GO:0020037	N-acetyltransferase activity//oxygen binding//heme binding	--	--	--	--	DOWN	-1.2053	9.8893e-39	FALSE	0.34031	0.99968	FALSE	-0.81047	3.5272e-25	blast,frame:2 start:44 end:547
c107603_g2	308	7405	556	2.21	69.73	5.67	3089	768922032	XP_003966210.2	660	8.37092e-80	PREDICTED: serum amyloid P-component-like [Takifugu rubripes]	306922194	AB491044.1	157	7.4128e-74	Sebastes schlegelii mRNA, clone: BRF 41-G12, not induced by treatment of either LPS nor Con A/PMA	--	--	--	--	O19063	259	4.57983e-25	Serum amyloid P-component OS=Sus scrofa GN=APCS PE=2 SV=1	--	--	--	--	--	--	--	--	--	--	DOWN	-4.6396	1.0592e-29	UP	3.6195	1.9261e-24	FALSE	-0.9656	0.99974	blast,frame:3 start:2028 end:2189
c101984_g1	1259	4001	1353	5.37	18.73	7.52	4178	296280034	ADH04490.1	3770	0	liver carnitine palmitoyltransferase 1 [Epinephelus coioides]	734607670	XM_010732741.1	1841	0	PREDICTED: Larimichthys crocea carnitine O-palmitoyltransferase 1, liver isoform-like (LOC104920470), transcript variant X2, mRNA	K08765	CPT1A	carnitine O-palmitoyltransferase 1, liver isoform	http://www.genome.jp/dbget-bin/www_bget?ko:K08765	P50416	2977	0	Carnitine O-palmitoyltransferase 1, liver isoform OS=Homo sapiens GN=CPT1A PE=1 SV=2	PF00755	Choline/Carnitine o-acyltransferase	--	--	GO:0016746	transferase activity, transferring acyl groups	--	--	KOG3716	Carnitine O-acyltransferase CPTI	DOWN	-1.7202	5.9987e-06	UP	1.4483	0.0031423	FALSE	-0.21733	0.99974	blast,frame:-2 start:4117 end:1781
c11409_g1	9020	19615	10956	106.41	253.93	168.2	1672	--	--	--	--	--	374428414	FQ310506.3	466	0	Dicentrarchus labrax chromosome sequence corresponding to linkage group 1, top part, complete sequence	--	--	--	--	--	--	--	--	--	--	--	--	--	--	--	--	--	--	DOWN	-1.1729	3.1861e-18	FALSE	0.72439	0.00024712	FALSE	-0.39397	0.0010621	--
c90731_g1	15005	19156	8240	185.39	259.7	132.46	1608	734631193	XP_010743974.1	932	1.44008e-117	PREDICTED: plasminogen activator inhibitor 1 RNA-binding protein-like isoform X2 [Larimichthys crocea]	734631192	XM_010745672.1	921	0	PREDICTED: Larimichthys crocea plasminogen activator inhibitor 1 RNA-binding protein-like (LOC104930792), transcript variant X2, mRNA	K13199	SERBP1	plasminogen activator inhibitor 1 RNA-binding protein	http://www.genome.jp/dbget-bin/www_bget?ko:K13199	Q9CY58	689	1.10256e-82	Plasminogen activator inhibitor 1 RNA-binding protein OS=Mus musculus GN=Serbp1 PE=1 SV=2	PF07124	Phytoreovirus outer capsid protein P8	--	--	GO:0005198	structural molecule activity	GO:0019028	viral capsid	KOG2945	Predicted RNA-binding protein	FALSE	-0.40445	0.0043866	UP	1.1012	3.9002e-11	FALSE	0.75128	0.061097	blast,frame:2 start:188 end:1411
c99731_g1	15895	9258	6549	226.05	147.96	123.93	1438	327239810	AEA39749.1	1318	1.66978e-178	inhibitor of nuclear factor kappa B alpha, partial [Epinephelus coioides]	619330786	KF773746.1	710	0	Epinephelus coioides inhibitor kappa B alpha 2 mRNA, complete cds	K04734	NFKBIA	NF-kappa-B inhibitor alpha	http://www.genome.jp/dbget-bin/www_bget?ko:K04734	P25963	615	1.25895e-73	NF-kappa-B inhibitor alpha OS=Homo sapiens GN=NFKBIA PE=1 SV=1	PF13606//PF03964//PF00023	Ankyrin repeat//Chorion family 2//Ankyrin repeat	GO:0007275	multicellular organismal development	GO:0005515	protein binding	GO:0042600	chorion	KOG0504	FOG: Ankyrin repeat	FALSE	0.72771	0.00063288	FALSE	0.38357	0.99968	UP	1.1658	2.3703e-07	blast,frame:1 start:70 end:1017
c110223_g3	3554	2121	8585	14.84	9.73	46.76	4259	808863315	KKF14688.1	831	2.47813e-97	Intelectin-1a [Larimichthys crocea]	734613907	XM_010736181.1	372	0	PREDICTED: Larimichthys crocea intelectin-1a-like (LOC104923171), mRNA	K17527	ITLN	intelectin	http://www.genome.jp/dbget-bin/www_bget?ko:K17527	P0DMV4	704	3.03131e-81	Intelectin OS=Oncorhynchus mykiss GN=itln PE=1 SV=1	PF01410//PF16647	Fibrillar collagen C-terminal domain//Granulocyte colony-stimulating factor	GO:0007165//GO:0006955	signal transduction//immune response	GO:0005125//GO:0005201	cytokine activity//extracellular matrix structural constituent	GO:0005578//GO:0005581//GO:0005576	proteinaceous extracellular matrix//collagen trimer//extracellular region	--	--	FALSE	0.6926	0.99988	DOWN	-2.1329	1.3746e-21	DOWN	-1.3858	2.816e-14	estscan,start:3366 end:2716; minus strand
c192250_g1	1737	4714	2835	125.57	370.73	261.61	486	--	--	--	--	--	657535654	XM_008276310.1	221	2.91312e-110	PREDICTED: Stegastes partitus OAF homolog (Drosophila) (oaf), mRNA	--	--	--	--	--	--	--	--	--	--	--	--	--	--	--	--	--	--	DOWN	-1.4924	8.9256e-06	FALSE	0.61775	0.99968	FALSE	-0.8202	0.049757	--
c97248_g1	1116	3235	2521	13.21	42.03	38.84	1667	259090456	ACV91878.1	1301	8.96717e-174	polymeric immunoglobulin receptor [Epinephelus coioides]	259090455	FJ803367.1	685	0	Epinephelus coioides polymeric immunoglobulin receptor mRNA, complete cds	--	--	--	--	Q496F6	183	7.19637e-14	CMRF35-like molecule 2 OS=Homo sapiens GN=CD300E PE=1 SV=2	PF02882	Tetrahydrofolate dehydrogenase/cyclohydrolase, NAD(P)-binding domain	GO:0009396//GO:0055114//GO:0046487	folic acid-containing compound biosynthetic process//oxidation-reduction process//glyoxylate metabolic process	GO:0003824//GO:0004488	catalytic activity//methylenetetrahydrofolate dehydrogenase (NADP+) activity	--	--	--	--	DOWN	-1.5875	0.00035198	FALSE	0.24392	0.99968	DOWN	-1.2891	0.0021615	blast,frame:-1 start:1667 end:633
c110301_g1	1394	2613	3485	8.66	27.5	25.46	4505	317419138	CBN81175.1	2190	0	Pol polyprotein [Dicentrarchus labrax]	171474994	EU481821.1	90	1.90792e-36	Salmo salar physical map contig 483, genomic sequence	--	--	--	--	P0CT39	813	3.99818e-124	Transposon Tf2-6 polyprotein OS=Schizosaccharomyces pombe (strain 972 / ATCC 24843) GN=Tf2-6 PE=3 SV=1	PF01031//PF00665//PF00098	Dynamin central region//Integrase core domain//Zinc knuckle	GO:0015074	DNA integration	GO:0008270//GO:0005525//GO:0003676	zinc ion binding//GTP binding//nucleic acid binding	--	--	KOG0017	FOG: Transposon-encoded proteins with TYA, reverse transcriptase, integrase domains in various combinations	FALSE	-0.95857	0.20915	FALSE	-0.5313	0.99968	DOWN	-1.4354	1.1497e-05	blast,frame:-2 start:3559 end:2387|blast,frame:-3 start:2400 end:553
c109290_g4	4280	1056	836	27.33	7.41	6.96	2873	657564727	XP_008285628.1	2268	0	PREDICTED: dnaJ homolog subfamily C member 3-like [Stegastes partitus]	734623992	XM_010741719.1	1084	0	PREDICTED: Larimichthys crocea dnaJ homolog subfamily C member 3-like (LOC104927603), mRNA	K09523	DNAJC3	DnaJ homolog subfamily C member 3	http://www.genome.jp/dbget-bin/www_bget?ko:K09523	Q13217	1422	0	DnaJ homolog subfamily C member 3 OS=Homo sapiens GN=DNAJC3 PE=1 SV=1	PF13374//PF13174//PF00515//PF14863//PF07361//PF08437//PF02259//PF13414//PF13371//PF13181//PF13176	Tetratricopeptide repeat//Tetratricopeptide repeat//Tetratricopeptide repeat//Alkyl sulfatase dimerisation//Cytochrome b562//Glycosyl transferase family 8 C-terminal//FAT domain//TPR repeat//Tetratricopeptide repeat//Tetratricopeptide repeat//Tetratricopeptide repeat	GO:0022900//GO:0006118//GO:0009103	electron transport chain//obsolete electron transport//lipopolysaccharide biosynthetic process	GO:0008918//GO:0005506//GO:0009055//GO:0005515//GO:0020037//GO:0046983	lipopolysaccharide 3-alpha-galactosyltransferase activity//iron ion binding//electron carrier activity//protein binding//heme binding//protein dimerization activity	GO:0042597	periplasmic space	KOG0624	dsRNA-activated protein kinase inhibitor P58, contains TPR and DnaJ domains	UP	1.9669	3.7979e-06	FALSE	0.22118	0.99968	UP	2.2426	1.4685e-06	blast,frame:-3 start:2508 end:979
c108212_g1	526	1918	932	3.08	12.35	7.13	3106	736295108	XP_010791092.1	1889	0	PREDICTED: dimethylaniline monooxygenase [N-oxide-forming] 2-like [Notothenia coriiceps]>gi|736295112|ref|XP_010791093.1| PREDICTED: dimethylaniline monooxygenase [N-oxide-forming] 2-like [Notothenia coriiceps]	734620460	XM_010739779.1	717	0	PREDICTED: Larimichthys crocea dimethylaniline monooxygenase [N-oxide-forming] 5-like (LOC104926014), mRNA	K00485	FMO	dimethylaniline monooxygenase (N-oxide forming)	http://www.genome.jp/dbget-bin/www_bget?ko:K00485	Q6IRI9	1063	2.14203e-151	Dimethylaniline monooxygenase [N-oxide-forming] 2 OS=Rattus norvegicus GN=Fmo2 PE=2 SV=3	PF00743//PF07992	Flavin-binding monooxygenase-like//Pyridine nucleotide-disulphide oxidoreductase	GO:0055114	oxidation-reduction process	GO:0050660//GO:0016491//GO:0050661//GO:0004499	flavin adenine dinucleotide binding//oxidoreductase activity//NADP binding//N,N-dimethylaniline monooxygenase activity	--	--	KOG1399	Flavin-containing monooxygenase	DOWN	-1.9186	0.004597	FALSE	0.92535	0.99968	FALSE	-0.93872	0.99974	blast,frame:3 start:3 end:563|blast,frame:1 start:472 end:1884
c98364_g1	5729	2537	3166	23.78	11.57	17.15	4282	657586097	XP_008297272.1	4970	0	PREDICTED: dihydropyrimidine dehydrogenase [NADP(+)] [Stegastes partitus]	734638102	XM_010749471.1	2307	0	PREDICTED: Larimichthys crocea dihydropyrimidine dehydrogenase (dpyd), mRNA	K00207	DPYD	dihydropyrimidine dehydrogenase (NADP+)	http://www.genome.jp/dbget-bin/www_bget?ko:K00207	Q6NYG8	4532	0	Dihydropyrimidine dehydrogenase [NADP(+)] OS=Danio rerio GN=dpyd PE=2 SV=1	PF07992//PF00070//PF01180//PF01884//PF01207	Pyridine nucleotide-disulphide oxidoreductase//Pyridine nucleotide-disulphide oxidoreductase//Dihydroorotate dehydrogenase//PcrB family//Dihydrouridine synthase (Dus)	GO:0055114//GO:0008033	oxidation-reduction process//tRNA processing	GO:0016765//GO:0016491//GO:0017150//GO:0050660//GO:0016627	transferase activity, transferring alkyl or aryl (other than methyl) groups//oxidoreductase activity//tRNA dihydrouridine synthase activity//flavin adenine dinucleotide binding//oxidoreductase activity, acting on the CH-CH group of donors	GO:0005737	cytoplasm	KOG0399	Glutamate synthase	UP	1.1231	0.0038855	FALSE	-0.43539	0.99968	FALSE	0.74217	0.99974	blast,frame:1 start:262 end:3444
c109103_g2	2949	5753	4013	52.09	101.88	81.1	2136	--	--	--	--	--	--	--	--	--	--	--	--	--	--	--	--	--	--	PF13912//PF02892	C2H2-type zinc finger//BED zinc finger	--	--	GO:0046872//GO:0003677	metal ion binding//DNA binding	--	--	--	--	DOWN	-1.0162	0.00067245	FALSE	0.40378	0.99968	FALSE	-0.5579	0.090239	estscan,start:205 end:1; minus strand
c82302_g1	2483	5526	2407	19.23	46.98	24.29	2414	657593950	XP_008301570.1	1881	0	PREDICTED: interferon regulatory factor 2-binding protein 2-B-like [Stegastes partitus]	734623349	XM_010741366.1	1047	0	PREDICTED: Larimichthys crocea interferon regulatory factor 2-binding protein 2-B-like (LOC104927320), mRNA	--	--	--	--	Q7T2G1	1553	0	Interferon regulatory factor 2-binding protein 2-B OS=Danio rerio GN=irf2bp2b PE=2 SV=1	PF00097	Zinc finger, C3HC4 type (RING finger)	--	--	GO:0046872	metal ion binding	--	--	KOG3579	Predicted E3 ubiquitin ligase	DOWN	-1.2062	6.0902e-05	FALSE	1.0831	0.017024	FALSE	-0.0686	0.99974	blast,frame:-3 start:2253 end:493
c98553_g1	171462	318	228	3321.12	6.75	5.73	1118	734624231	XP_010740155.1	794	6.55813e-102	PREDICTED: heat shock protein 30-like [Larimichthys crocea]	306922108	AB490958.1	748	0	Sebastes schlegelii mRNA, clone: BRF 35-H4, induced by treatment of LPS	--	--	--	--	P42931	573	4.82198e-70	Heat shock protein 30 OS=Oncorhynchus tshawytscha GN=hsp30 PE=2 SV=1	--	--	--	--	--	--	--	--	KOG3591	Alpha crystallins	UP	9.0226	0	FALSE	0.36414	0.99968	UP	9.4412	0	estscan,start:1118 end:456; minus strand
c107493_g1	923	3560	2353	5.17	21.89	17.18	3241	657531498	XP_008301568.1	3829	0	PREDICTED: E3 ubiquitin-protein ligase RNF213 [Stegastes partitus]	736182823	XM_010770889.1	1617	0	PREDICTED: Notothenia coriiceps E3 ubiquitin-protein ligase RNF213-like (LOC104945249), mRNA	--	--	--	--	E9Q555	2135	0	E3 ubiquitin-protein ligase RNF213 OS=Mus musculus GN=Rnf213 PE=2 SV=1	--	--	--	--	--	--	--	--	--	--	DOWN	-1.9996	1.9345e-06	FALSE	0.48152	0.99968	DOWN	-1.4635	0.0010005	blast,frame:-2 start:3240 end:751
c105904_g1	2244	300	123	55.86	8.85	4.04	1158	542259740	XP_005465026.1	343	5.8371e-35	PREDICTED: ICOS ligand-like [Oreochromis niloticus]	338899916	AB601473.1	43	6.43495e-11	Haplochromis chilotes DNA, contains part of retrotransposon:BEL32-LTR DR, retrotransposon:BEL32-I DR, transposon:piggyBac-N3 DR, LINE:Expander, LINE:Bridge2(Xena), LINE:Rex1 FurC, clone: 180O20	--	--	--	--	Q9NZQ7	135	1.04951e-07	Programmed cell death 1 ligand 1 OS=Homo sapiens GN=CD274 PE=1 SV=1	PF13895	Immunoglobulin domain	--	--	GO:0005515	protein binding	--	--	--	--	UP	2.8509	4.8745e-05	FALSE	1.1705	0.99968	UP	4.0759	8.1924e-07	blast,frame:-2 start:968 end:240
c100206_g1	5949	2674	4515	56.38	27.91	55.72	2019	808880877	KKF28588.1	2256	0	Cytochrome P450 3A40 [Larimichthys crocea]	734597979	XM_010746754.1	984	0	PREDICTED: Larimichthys crocea cytochrome P450 3A40-like (LOC104931688), mRNA	K07424	CYP3A	cytochrome P450, family 3, subfamily A	http://www.genome.jp/dbget-bin/www_bget?ko:K07424	Q98T91	1723	0	Cytochrome P450 3A40 OS=Oryzias latipes GN=cyp3a40 PE=2 SV=1	PF00067	Cytochrome P450	GO:0055114	oxidation-reduction process	GO:0005506//GO:0020037//GO:0016705	iron ion binding//heme binding//oxidoreductase activity, acting on paired donors, with incorporation or reduction of molecular oxygen	--	--	KOG0158	Cytochrome P450 CYP3/CYP5/CYP6/CYP9 subfamilies	UP	1.1016	0.0037826	FALSE	-0.87158	0.010516	FALSE	0.28447	0.99974	blast,frame:-2 start:1934 end:399
c100476_g1	3804	1225	819	26.44	9.35	7.42	2660	348534729	XP_003454854.1	975	4.16657e-122	PREDICTED: tubulin-folding cofactor B-like isoform X1 [Oreochromis niloticus]>gi|542245120|ref|XP_005459388.1| PREDICTED: tubulin-folding cofactor B-like isoform X2 [Oreochromis niloticus]>gi|542245122|ref|XP_005459389.1| PREDICTED: tubulin-folding cofactor B-like isoform X3 [Oreochromis niloticus]	657572531	XM_008291664.1	418	0	PREDICTED: Stegastes partitus tubulin folding cofactor B (tbcb), mRNA	K17262	TBCB, CKAP1, ALF1	tubulin-folding cofactor B	http://www.genome.jp/dbget-bin/www_bget?ko:K17262	Q5E951	737	1.17208e-88	Tubulin-folding cofactor B OS=Bos taurus GN=TBCB PE=2 SV=1	PF14560	Ubiquitin-like domain	--	--	GO:0005515	protein binding	--	--	KOG3206	Alpha-tubulin folding cofactor B	UP	1.5826	0.00090283	FALSE	0.465	0.99968	UP	2.1021	3.6112e-05	blast,frame:1 start:157 end:924
c109282_g1	3179	7053	5089	9.6	23.39	20.04	5831	734606967	XP_010730652.1	4828	0	PREDICTED: DNA replication ATP-dependent helicase/nuclease DNA2 [Larimichthys crocea]	736225728	XM_010782832.1	2249	0	PREDICTED: Notothenia coriiceps DNA replication helicase/nuclease 2 (dna2), mRNA	K10742	DNA2	DNA replication ATP-dependent helicase Dna2	http://www.genome.jp/dbget-bin/www_bget?ko:K10742	Q8QHA5	2826	0	DNA replication ATP-dependent helicase/nuclease DNA2 OS=Xenopus laevis GN=dna2 PE=1 SV=1	PF02562//PF04851//PF03205//PF02567//PF00448//PF05970//PF01443//PF00004//PF00580	PhoH-like protein//Type III restriction enzyme, res subunit//Molybdopterin guanine dinucleotide synthesis protein B//Phenazine biosynthesis-like protein//SRP54-type protein, GTPase domain//PIF1-like helicase//Viral (Superfamily 1) RNA helicase//ATPase family associated with various cellular activities (AAA)//UvrD/REP helicase N-terminal domain	GO:0006614//GO:0006777//GO:0000723//GO:0006281//GO:0009058	SRP-dependent cotranslational protein targeting to membrane//Mo-molybdopterin cofactor biosynthetic process//telomere maintenance//DNA repair//biosynthetic process	GO:0003678//GO:0005525//GO:0003824//GO:0005524//GO:0016787//GO:0003677	DNA helicase activity//GTP binding//catalytic activity//ATP binding//hydrolase activity//DNA binding	GO:0005657	replication fork	KOG1805	DNA replication helicase	DOWN	-1.2018	2.0983e-06	FALSE	0.355	0.99968	FALSE	-0.79226	0.0007697	blast,frame:2 start:2 end:3148
c16533_g1	1050	15	33	37.02	0.58	1.5	729	--	--	--	--	--	--	--	--	--	--	--	--	--	--	--	--	--	--	--	--	--	--	--	--	--	--	--	--	UP	6.0772	0.0017931	FALSE	-1.2534	0.99968	UP	4.8783	0.0029475	estscan,start:641 end:1; minus strand
c97238_g1	2581	6849	2067	16.6	42.25	16.47	4678	736195892	XP_010772706.1	1745	0	PREDICTED: influenza virus NS1A-binding protein [Notothenia coriiceps]>gi|736195894|ref|XP_010772707.1| PREDICTED: influenza virus NS1A-binding protein [Notothenia coriiceps]>gi|736195897|ref|XP_010772708.1| PREDICTED: influenza virus NS1A-binding protein [Notothenia coriiceps]	657574720	XM_008292857.1	985	0	PREDICTED: Stegastes partitus influenza virus NS1A binding protein (ivns1abp), mRNA	K15046	NS1BP	influenza virus NS1A-binding protein	http://www.genome.jp/dbget-bin/www_bget?ko:K15046	Q5RG82	1470	0	Influenza virus NS1A-binding protein homolog A OS=Danio rerio GN=ivns1abpa PE=2 SV=1	PF00651//PF07646//PF01344//PF09748	BTB/POZ domain//Kelch motif//Kelch motif//Transcription factor subunit Med10 of Mediator complex	GO:0006357	regulation of transcription from RNA polymerase II promoter	GO:0005515//GO:0001104	protein binding//RNA polymerase II transcription cofactor activity	GO:0016592	mediator complex	KOG4441	Proteins containing BTB/POZ and Kelch domains, involved in regulatory/signal transduction processes	DOWN	-1.4601	2.3769e-08	UP	1.6125	1.6397e-07	FALSE	0.20694	0.99974	blast,frame:-1 start:2116 end:1748|blast,frame:-3 start:1412 end:57|blast,frame:-2 start:4251 end:3376
c61170_g1	55056	2764	1365	380.95	21	12.31	2671	734610711	XP_010732726.1	1968	0	PREDICTED: protein phosphatase 1 regulatory subunit 15A-like [Larimichthys crocea]>gi|808887007|gb|KKF33492.1| Protein phosphatase 1 regulatory subunit 15B [Larimichthys crocea]	734610710	XM_010734424.1	1273	0	PREDICTED: Larimichthys crocea protein phosphatase 1 regulatory subunit 15A-like (LOC104921782), mRNA	K17558	PPP1R15B, CREP	protein phosphatase 1 regulatory subunit 15B	http://www.genome.jp/dbget-bin/www_bget?ko:K17558	--	--	--	--	--	--	--	--	--	--	--	--	--	--	UP	4.264	1.217e-195	FALSE	0.90201	0.99968	UP	5.2205	3.4541e-211	blast,frame:-2 start:2550 end:745
c106284_g3	3623	8674	4498	142.58	391.55	259.54	1071	--	--	--	--	--	542187420	XM_005469926.1	388	0	PREDICTED: Oreochromis niloticus nuclear factor I/X (CCAAT-binding transcription factor) (nfix), transcript variant X9, mRNA	--	--	--	--	--	--	--	--	--	--	--	--	--	--	--	--	--	--	DOWN	-1.3116	3.7453e-09	FALSE	0.83156	0.030118	FALSE	-0.42555	0.21001	estscan,start:963 end:457; minus strand
c30856_g1	3018	398	204	32.01	4.63	2.82	1831	808869525	KKF19537.1	776	4.10665e-96	Jun dimerization protein 2 [Larimichthys crocea]	734612201	XM_010735242.1	1200	0	PREDICTED: Larimichthys crocea jun dimerization protein 2-like (LOC104922422), transcript variant X1, mRNA	K09033	JDP2	jun dimerization protein 2	http://www.genome.jp/dbget-bin/www_bget?ko:K09033	Q78E65	544	5.05319e-64	Jun dimerization protein 2 OS=Rattus norvegicus GN=Jdp2 PE=1 SV=1	PF00170//PF03131//PF07716//PF09726	bZIP transcription factor//bZIP Maf transcription factor//Basic region leucine zipper//Transmembrane protein	GO:0006355	regulation of transcription, DNA-templated	GO:0003700//GO:0003677//GO:0043565	transcription factor activity, sequence-specific DNA binding//DNA binding//sequence-specific DNA binding	GO:0005667//GO:0016021//GO:0005634	transcription factor complex//integral component of membrane//nucleus	KOG1414	Transcriptional activator FOSB/c-Fos and related bZIP transcription factors	UP	2.8707	5.3061e-07	FALSE	0.84835	0.99968	UP	3.7735	8.433e-09	blast,frame:-2 start:1584 end:1042
c99798_g1	69	325	828	2.85	14.69	44.15	659	--	--	--	--	--	--	--	--	--	--	--	--	--	--	--	--	--	--	--	--	--	--	--	--	--	--	--	--	FALSE	-2.2879	0.99988	FALSE	-1.465	0.99968	DOWN	-3.6984	0.0044345	--
c109797_g1	2329	9480	8693	21.81	98.31	108.72	2378	--	--	--	--	--	731957290	KJ139960.1	55	2.86188e-17	Sebastes schlegelii kisspeptin 1 (kiss1) gene, complete cds	--	--	--	--	--	--	--	--	--	--	--	--	--	--	--	--	--	--	DOWN	-2.0773	4.6132e-19	FALSE	0.0091819	0.99968	DOWN	-2.0136	1.5921e-22	estscan,start:1689 end:1906
c55009_g3	12380	2184	3966	329.51	63.65	136.71	883	542209495	XP_005477835.1	692	1.62095e-87	PREDICTED: L-rhamnose-binding lectin CSL2-like [Oreochromis niloticus]	--	--	--	--	--	--	--	--	--	P86178	503	8.17414e-61	L-rhamnose-binding lectin CSL2 OS=Oncorhynchus keta PE=1 SV=1	PF02140	Galactose binding lectin domain	--	--	GO:0030246	carbohydrate binding	--	--	KOG4729	Galactoside-binding lectin	UP	2.4509	1.5612e-25	FALSE	-0.97656	0.0080554	UP	1.5288	3.2314e-10	blast,frame:-1 start:817 end:80
c35565_g1	2973	374	200	127.07	17.46	11.01	646	--	--	--	--	--	--	--	--	--	--	--	--	--	--	--	--	--	--	--	--	--	--	--	--	--	--	--	--	UP	2.9387	4.4666e-07	FALSE	0.78719	0.99968	UP	3.7804	1.1257e-08	estscan,start:289 end:184; minus strand
c103906_g3	79	344	998	0.88	4.23	14.54	1748	734611567	XP_010733194.1	1708	0	PREDICTED: UMP-CMP kinase 2, mitochondrial [Larimichthys crocea]	734611566	XM_010734892.1	876	0	PREDICTED: Larimichthys crocea cytidine monophosphate (UMP-CMP) kinase 2, mitochondrial (cmpk2), mRNA	K13809	CMPK2	UMP-CMP kinase 2, mitochondrial	http://www.genome.jp/dbget-bin/www_bget?ko:K13809	Q3U5Q7	646	1.85578e-75	UMP-CMP kinase 2, mitochondrial OS=Mus musculus GN=Cmpk2 PE=2 SV=2	--	--	--	--	--	--	--	--	--	--	FALSE	-2.1746	0.99988	FALSE	-1.6525	0.4167	DOWN	-3.7726	0.00070855	blast,frame:3 start:3 end:1307
c150615_g1	3338	10287	5041	54.7	184.87	107.35	1275	--	--	--	--	--	734596700	XM_010739973.1	331	5.65909e-171	PREDICTED: Larimichthys crocea protein phosphatase 1, regulatory (inhibitor) subunit 1B (ppp1r1b), transcript variant X4, mRNA	--	--	--	--	--	--	--	--	--	--	--	--	--	--	--	--	--	--	DOWN	-1.6759	1.2369e-15	FALSE	0.91319	0.0013795	FALSE	-0.70817	0.0029933	estscan,start:267 end:151; minus strand
c82721_g1	6881	2831	6917	138.58	62.49	180.79	1085	--	--	--	--	--	--	--	--	--	--	--	--	--	--	--	--	--	--	--	--	--	--	--	--	--	--	--	--	UP	1.2292	0.00013408	DOWN	-1.4047	8.3405e-10	FALSE	-0.12098	0.99974	--
c110121_g1	283	2296	502	1.8	15.65	4.13	3035	18157526	BAB83841.1	2037	0	ReO_6 [Oryzias latipes]	499534786	AB780553.1	465	0	Haplochromis chilotes DNA, containing V2R gene cluster region, clone: 51I23	--	--	--	--	Q95SX7	221	3.06969e-19	Probable RNA-directed DNA polymerase from transposon BS OS=Drosophila melanogaster GN=RTase PE=2 SV=1	PF09004//PF02912//PF00643	Domain of unknown function (DUF1891)//Aminoacyl tRNA synthetase class II, N-terminal domain//B-box zinc finger	GO:0009094//GO:0055114//GO:0000162//GO:0006571//GO:0006432	L-phenylalanine biosynthetic process//oxidation-reduction process//tryptophan biosynthetic process//tyrosine biosynthetic process//phenylalanyl-tRNA aminoacylation	GO:0008270//GO:0000166//GO:0016706//GO:0005524//GO:0008168//GO:0004826	zinc ion binding//nucleotide binding//oxidoreductase activity, acting on paired donors, with incorporation or reduction of molecular oxygen, 2-oxoglutarate as one donor, and incorporation of one atom each of oxygen into both donors//ATP binding//methyltransferase activity//phenylalanine-tRNA ligase activity	GO:0009328//GO:0005622//GO:0005737	phenylalanine-tRNA ligase complex//intracellular//cytoplasm	KOG1075	FOG: Reverse transcriptase	DOWN	-3.0723	1.4003e-06	UP	2.0775	0.0029258	FALSE	-0.94033	0.99974	blast,frame:-3 start:2880 end:2536|blast,frame:-2 start:730 end:158
c105949_g1	801	1765	2441	4.35	10.62	16.48	3635	657591303	XP_008300130.1	746	1.58885e-83	PREDICTED: suppressor protein SRP40-like [Stegastes partitus]	657591302	XM_008301908.1	145	4.0945e-67	PREDICTED: Stegastes partitus suppressor protein SRP40-like (LOC103372301), mRNA	--	--	--	--	Q9D4J7	235	2.89914e-19	PHD finger protein 6 OS=Mus musculus GN=Phf6 PE=2 SV=1	--	--	--	--	--	--	--	--	KOG4362	Transcriptional regulator BRCA1	FALSE	-1.1919	0.26868	FALSE	-0.58366	0.99968	DOWN	-1.721	8.1899e-05	blast,frame:-3 start:2679 end:1444
c106708_g2	2653	7581	5750	22.8	73.01	60.91	2668	734641913	XP_010749867.1	1546	0	PREDICTED: malate synthase, glyoxysomal-like isoform X1 [Larimichthys crocea]	734641914	XM_010751566.1	682	0	PREDICTED: Larimichthys crocea malate synthase, glyoxysomal-like (LOC104935691), transcript variant X2, mRNA	--	--	--	--	P28345	560	3.08838e-83	Malate synthase, glyoxysomal OS=Neurospora crassa (strain ATCC 24698 / 74-OR23-1A / CBS 708.71 / DSM 1257 / FGSC 987) GN=acu-9 PE=3 SV=2	PF01274	Malate synthase	GO:0006099//GO:0006090//GO:0006097	tricarboxylic acid cycle//pyruvate metabolic process//glyoxylate cycle	GO:0004474	malate synthase activity	--	--	KOG1261	Malate synthase	DOWN	-1.5669	2.6301e-10	FALSE	0.28298	0.99968	DOWN	-1.2294	5.3259e-08	blast,frame:-1 start:1513 end:425|blast,frame:-3 start:2201 end:1482
c24519_g1	1015	2754	1887	12.25	36.47	29.64	1640	--	--	--	--	--	736247408	XR_799998.1	48	1.52628e-13	PREDICTED: Notothenia coriiceps uncharacterized LOC104960539 (LOC104960539), ncRNA	--	--	--	--	--	--	--	--	--	--	--	--	--	--	--	--	--	--	DOWN	-1.4921	0.0035852	FALSE	0.42958	0.99968	FALSE	-1.0081	0.1113	estscan,start:942 end:1055
c60058_g1	937	3216	346	10.33	38.89	4.96	1772	657598053	XP_008303791.1	1796	0	PREDICTED: nocturnin-like isoform X1 [Stegastes partitus]	734595930	XM_010735900.1	788	0	PREDICTED: Larimichthys crocea CCR4 carbon catabolite repression 4-like (S. cerevisiae) (ccrn4l), transcript variant X1, mRNA	K18764	CCRN4L	nocturnin	http://www.genome.jp/dbget-bin/www_bget?ko:K18764	O35710	1182	3.0358e-155	Nocturnin OS=Mus musculus GN=Ccrn4l PE=1 SV=3	--	--	--	--	--	--	--	--	KOG0620	Glucose-repressible alcohol dehydrogenase transcriptional effector CCR4 and related proteins	DOWN	-1.8312	4.0874e-05	UP	3.1006	1.3191e-08	FALSE	1.3238	0.99974	blast,frame:1 start:193 end:1368
c104755_g1	3226	8000	5119	20.78	56.6	42.99	2850	734641550	XP_010749665.1	2173	0	PREDICTED: cat eye syndrome critical region protein 5 [Larimichthys crocea]	734641549	XM_010751363.1	953	0	PREDICTED: Larimichthys crocea cat eye syndrome chromosome region, candidate 5 (cecr5), mRNA	--	--	--	--	Q91WM2	1150	4.52765e-146	Cat eye syndrome critical region protein 5 homolog OS=Mus musculus GN=Cecr5 PE=2 SV=1	--	--	--	--	--	--	--	--	KOG1618	Predicted phosphatase	DOWN	-1.3623	6.8521e-09	FALSE	0.52829	0.99968	FALSE	-0.77956	0.00087972	blast,frame:3 start:255 end:1706
c106534_g1	634	1486	2866	5.3	13.67	31.34	2265	808878315	KKF26576.1	1746	0	E3 ubiquitin/ISG15 ligase TRIM25 [Larimichthys crocea]	836003190	XM_012915688.1	576	0	PREDICTED: Maylandia zebra tripartite motif-containing protein 29-like (LOC101479809), partial mRNA	--	--	--	--	Q14134	187	3.29918e-13	Tripartite motif-containing protein 29 OS=Homo sapiens GN=TRIM29 PE=1 SV=2	PF00622//PF00643	SPRY domain//B-box zinc finger	--	--	GO:0008270//GO:0005515	zinc ion binding//protein binding	GO:0005622	intracellular	--	--	FALSE	-1.281	0.34032	FALSE	-1.0635	0.036826	DOWN	-2.2899	4.8493e-08	blast,frame:-2 start:2201 end:489
c110247_g2	4782	10541	10675	17.3	47.26	59.09	5137	657533580	XP_008273784.1	3247	0	PREDICTED: DDB1- and CUL4-associated factor 6 isoform X4 [Stegastes partitus]	835921555	XM_004551323.2	1142	0	PREDICTED: Maylandia zebra DDB1 and CUL4 associated factor 6 (dcaf6), transcript variant X5, mRNA	K11795	IQWD1, NRIP, ARCAP	nuclear receptor interaction protein	http://www.genome.jp/dbget-bin/www_bget?ko:K11795	Q5R9B8	1673	0	DDB1- and CUL4-associated factor 6 OS=Pongo abelii GN=DCAF6 PE=2 SV=2	PF00400//PF00859//PF01031//PF13971//PF02212	WD domain, G-beta repeat//CTF/NF-I family transcription modulation region//Dynamin central region//Meiosis-specific protein Mei4//Dynamin GTPase effector domain	GO:0006310//GO:0006260//GO:0006355//GO:0042138	DNA recombination//DNA replication//regulation of transcription, DNA-templated//meiotic DNA double-strand break formation	GO:0003700//GO:0005515//GO:0005525//GO:0003924	transcription factor activity, sequence-specific DNA binding//protein binding//GTP binding//GTPase activity	GO:0005634//GO:0005667	nucleus//transcription factor complex	KOG1334	WD40 repeat protein	DOWN	-1.1924	9.8156e-10	FALSE	-0.13408	0.99968	DOWN	-1.272	4.2218e-16	blast,frame:2 start:338 end:3052
c153014_g1	7770	684	458	1523.04	143.72	110.76	338	432116232	ELK37276.1	251	4.34295e-25	hypothetical protein MDA_GLEAN10012073 [Myotis davidii]	74035831	AJ890104.1	292	6.66619e-150	Fugu rubripes 7SK small nuclear RNA	--	--	--	--	--	--	--	--	--	--	--	--	--	--	--	--	--	--	UP	3.4538	7.2547e-23	FALSE	0.4628	0.99968	UP	3.971	8.6129e-25	blast,frame:-1 start:320 end:3
c104188_g1	10161	7357	3715	31.15	24.78	14.86	5708	529406669	AGT01908.1	3254	0	hypoxia inducible factor-1alpha [Sebastes schlegelii]	529406668	KC918362.1	3272	0	Sebastes schlegelii hypoxia inducible factor-1alpha mRNA, complete cds	K08268	HIF1A	hypoxia-inducible factor 1 alpha	http://www.genome.jp/dbget-bin/www_bget?ko:K08268	Q98SW2	2243	0	Hypoxia-inducible factor 1-alpha OS=Oncorhynchus mykiss GN=hif1a PE=2 SV=1	PF00595//PF10459//PF00989//PF08447//PF14750//PF05579//PF13180//PF00010//PF00089	PDZ domain (Also known as DHR or GLGF)//Peptidase S46//PAS fold//PAS fold//Integrator complex subunit 2//Equine arteritis virus serine endopeptidase S32//PDZ domain//Helix-loop-helix DNA-binding domain//Trypsin	GO:0019082//GO:0016032//GO:0006508//GO:0006355	viral protein processing//viral process//proteolysis//regulation of transcription, DNA-templated	GO:0004252//GO:0005515//GO:0070009//GO:0008239//GO:0046983	serine-type endopeptidase activity//protein binding//serine-type aminopeptidase activity//dipeptidyl-peptidase activity//protein dimerization activity	GO:0032039	integrator complex	KOG3558	Hypoxia-inducible factor 1/Neuronal PAS domain protein NPAS1	FALSE	0.41376	0.99988	FALSE	0.8699	0.048538	UP	1.3382	3.3225e-06	blast,frame:3 start:381 end:2636
c105348_g1	2726	13462	5724	7.8	42.3	21.36	6101	657540416	XP_008276249.1	6335	0	PREDICTED: bile salt export pump-like isoform X1 [Stegastes partitus]	734621310	XM_010740248.1	2877	0	PREDICTED: Larimichthys crocea bile salt export pump-like (LOC104926399), mRNA	K05664	ABCB11	ATP-binding cassette, subfamily B (MDR/TAP), member 11	http://www.genome.jp/dbget-bin/www_bget?ko:K05664	O95342	4743	0	Bile salt export pump OS=Homo sapiens GN=ABCB11 PE=1 SV=2	PF00005//PF00004//PF13304//PF02438//PF06414//PF03193//PF00664	ABC transporter//ATPase family associated with various cellular activities (AAA)//AAA domain, putative AbiEii toxin, Type IV TA system//Late 100kD protein//Zeta toxin//Protein of unknown function, DUF258//ABC transporter transmembrane region	GO:0055085//GO:0019060//GO:0006810	transmembrane transport//intracellular transport of viral protein in host cell//transport	GO:0016301//GO:0042626//GO:0016887//GO:0003924//GO:0005524//GO:0005525	kinase activity//ATPase activity, coupled to transmembrane movement of substances//ATPase activity//GTPase activity//ATP binding//GTP binding	GO:0016021	integral component of membrane	KOG0055	Multidrug/pheromone exporter, ABC superfamily	DOWN	-2.3561	7.0464e-32	UP	1.1179	8.4979e-08	DOWN	-1.1837	1.4298e-07	blast,frame:-2 start:5917 end:1829
c108314_g2	2538	4772.98	5654	35.43	73.78	103.48	1793	--	--	--	--	--	657548386	XM_008280881.1	246	1.43081e-123	PREDICTED: Stegastes partitus insulin-like growth factor 1 (somatomedin C) (igf1), mRNA	--	--	--	--	--	--	--	--	--	--	--	--	--	--	--	--	--	--	FALSE	-0.96329	0.0070635	FALSE	-0.36023	0.99968	DOWN	-1.269	3.4942e-08	estscan,start:359 end:242; minus strand
c103655_g1	2313	14	35	41.09	0.27	0.81	1196	384402282	AFH88676.1	894	6.47181e-116	interleukin-1 beta [Trachidermus fasciatus]	306922234	AB491084.1	914	0	Sebastes schlegelii mRNA, clone: BRF 45-H4, induced by treatment of LPS	K04519	IL1B	interleukin 1 beta	http://www.genome.jp/dbget-bin/www_bget?ko:K04519	Q9YGD3	621	2.73164e-76	Interleukin-1 beta OS=Oncorhynchus mykiss GN=il1b PE=2 SV=1	PF08686//PF00340//PF02394	PLAC (protease and lacunin) domain//Interleukin-1 / 18//Interleukin-1 propeptide	GO:0008283//GO:0006955//GO:0006954//GO:0007165//GO:0040007	cell proliferation//immune response//inflammatory response//signal transduction//growth	GO:0005149//GO:0008233	interleukin-1 receptor binding//peptidase activity	GO:0045323//GO:0005615	interleukin-1 receptor complex//extracellular space	--	--	UP	7.3161	8.4162e-08	FALSE	-1.4378	0.99968	UP	5.9328	2.6875e-08	blast,frame:1 start:37 end:834
c13173_g1	17026	9063	20132	205.95	120.29	316.86	1637	157965711	ABW06867.1	599	1.56606e-71	vertebrate MID1 interacting-like protein [Perca flavescens]	157965710	EU144047.1	433	0	Perca flavescens vertebrate MID1 interacting-like protein mRNA, complete cds	K03968	NDUFC2	NADH dehydrogenase (ubiquinone) 1 subunit C2	http://www.genome.jp/dbget-bin/www_bget?ko:K03968	Q9CQ54	301	1.01616e-30	NADH dehydrogenase [ubiquinone] 1 subunit C2 OS=Mus musculus GN=Ndufc2 PE=1 SV=1	PF06374	NADH-ubiquinone oxidoreductase subunit b14.5b (NDUFC2)	GO:0006120//GO:0006744//GO:0015992//GO:0006814	mitochondrial electron transport, NADH to ubiquinone//ubiquinone biosynthetic process//proton transport//sodium ion transport	GO:0008137	NADH dehydrogenase (ubiquinone) activity	GO:0005743	mitochondrial inner membrane	--	--	FALSE	0.85758	4.7428e-06	DOWN	-1.2673	2.3504e-26	FALSE	-0.3552	1.6717e-06	blast,frame:2 start:230 end:649|blast,frame:-3 start:1635 end:1132
c109155_g1	5513	11935	4114	15.57	37.05	15.17	6173	657538828	XP_008275674.1	2647	0	PREDICTED: dimethylaniline monooxygenase [N-oxide-forming] 5-like [Stegastes partitus]	734620456	XM_010739777.1	1035	0	PREDICTED: Larimichthys crocea dimethylaniline monooxygenase [N-oxide-forming] 5-like (LOC104926013), transcript variant X1, mRNA >gnl|BL_ORD_ID|26687534 PREDICTED: Larimichthys crocea dimethylaniline monooxygenase [N-oxide-forming] 5-like (LOC104926013), transcript variant X2, mRNA	K01920	gshB, GSS	glutathione synthase	http://www.genome.jp/dbget-bin/www_bget?ko:K01920	Q8HXX5	1563	0	Glutathione synthetase OS=Macaca fascicularis GN=GSS PE=2 SV=1	PF01266//PF08328//PF03199//PF03917//PF00743//PF00070//PF07992	FAD dependent oxidoreductase//Adenylosuccinate lyase C-terminal//Eukaryotic glutathione synthase//Eukaryotic glutathione synthase, ATP binding domain//Flavin-binding monooxygenase-like//Pyridine nucleotide-disulphide oxidoreductase//Pyridine nucleotide-disulphide oxidoreductase	GO:0006522//GO:0009152//GO:0055114//GO:0006188//GO:0006750//GO:0006531//GO:0006144	alanine metabolic process//purine ribonucleotide biosynthetic process//oxidation-reduction process//IMP biosynthetic process//glutathione biosynthetic process//aspartate metabolic process//purine nucleobase metabolic process	GO:0004018//GO:0005524//GO:0050660//GO:0004499//GO:0050661//GO:0016491//GO:0004363	N6-(1,2-dicarboxyethyl)AMP AMP-lyase (fumarate-forming) activity//ATP binding//flavin adenine dinucleotide binding//N,N-dimethylaniline monooxygenase activity//NADP binding//oxidoreductase activity//glutathione synthase activity	--	--	KOG0021	Glutathione synthetase	DOWN	-1.1664	1.0113e-10	UP	1.4207	5.5991e-11	FALSE	0.30885	0.99974	blast,frame:2 start:83 end:1783
c91924_g2	6500	2672	1402	87.49	39.45	24.54	1497	736227814	XP_010781675.1	1023	2.6504e-133	PREDICTED: CCAAT/enhancer-binding protein delta [Notothenia coriiceps]	401663987	AB665334.1	544	0	Oplegnathus fasciatus CEBPD mRNA for CCAAT/enhancer binding protein delta2 protein, complete cds, clone: 005_02-E08	--	--	--	--	P49716	475	1.35276e-53	CCAAT/enhancer-binding protein delta OS=Homo sapiens GN=CEBPD PE=1 SV=2	PF16331//PF01749//PF00170//PF07716	TolA binding protein trimerisation//Importin beta binding domain//bZIP transcription factor//Basic region leucine zipper	GO:0015031//GO:0006355//GO:0070206//GO:0006606	protein transport//regulation of transcription, DNA-templated//protein trimerization//protein import into nucleus	GO:0043565//GO:0008565//GO:0003700	sequence-specific DNA binding//protein transporter activity//transcription factor activity, sequence-specific DNA binding	GO:0005634//GO:0005737//GO:0005667	nucleus//cytoplasm//transcription factor complex	KOG3119	Basic region leucine zipper transcription factor	UP	1.2304	0.00025209	FALSE	0.81458	0.99968	UP	2.0995	2.9613e-09	blast,frame:-3 start:1330 end:371
c66041_g1	82432	4172	2722	2327.41	128.95	99.48	847	808875405	KKF24224.1	421	8.41392e-47	Sequestosome-1 [Larimichthys crocea]	734647577	XM_010754681.1	184	1.93376e-89	PREDICTED: Larimichthys crocea sequestosome 1 (sqstm1), mRNA	K14381	SQSTM1	sequestosome 1	http://www.genome.jp/dbget-bin/www_bget?ko:K14381	O08623	321	2.0397e-32	Sequestosome-1 OS=Rattus norvegicus GN=Sqstm1 PE=1 SV=1	--	--	--	--	--	--	--	--	--	--	UP	4.2523	2.9263e-293	FALSE	0.50022	0.99968	UP	4.807	0	blast,frame:-2 start:846 end:265
c102626_g1	29569	423	356	613.62	10.22	10.37	1747	808874033	KKF23229.1	610	7.21426e-71	Methionine-R-sulfoxide reductase B3 [Larimichthys crocea]	112419798	BT026615.1	197	2.41556e-96	Gasterosteus aculeatus clone CEC23-C10 mRNA sequence	K07305	msrB	peptide-methionine (R)-S-oxide reductase	http://www.genome.jp/dbget-bin/www_bget?ko:K07305	Q5R930	426	4.79377e-47	Methionine-R-sulfoxide reductase B3 OS=Pongo abelii GN=MSRB3 PE=2 SV=2	PF01780//PF01641	Ribosomal L37ae protein family//SelR domain	GO:0006412//GO:0055114//GO:0042254	translation//oxidation-reduction process//ribosome biogenesis	GO:0033743//GO:0003735	peptide-methionine (R)-S-oxide reductase activity//structural constituent of ribosome	GO:0005622//GO:0005840	intracellular//ribosome	KOG0856	Predicted pilin-like transcription factor	UP	6.0752	8.8504e-115	FALSE	0.13293	0.9999	UP	6.2626	2.6368e-115	estscan,start:1253 end:27; minus strand
c103443_g1	2367	6736	2781	19.51	59.42	28.85	3017	736301016	XP_010793108.1	684	8.41209e-75	PREDICTED: RNA-binding protein EWS [Notothenia coriiceps]	734607357	XM_010732567.1	842	0	PREDICTED: Larimichthys crocea EWS RNA-binding protein 1 (ewsr1), transcript variant X2, mRNA	K13209	EWSR1	RNA-binding protein EWS	http://www.genome.jp/dbget-bin/www_bget?ko:K13209	Q01844	312	4.91184e-28	RNA-binding protein EWS OS=Homo sapiens GN=EWSR1 PE=1 SV=1	PF00076//PF00641	RNA recognition motif. (a.k.a. RRM, RBD, or RNP domain)//Zn-finger in Ran binding protein and others	--	--	GO:0008270//GO:0003676	zinc ion binding//nucleic acid binding	--	--	KOG1995	Conserved Zn-finger protein	DOWN	-1.5609	4.7675e-09	UP	1.1604	0.00088445	FALSE	-0.34599	0.99974	blast,frame:1 start:1738 end:2652
c109567_g5	1912	4226	4322	22.14	62.41	80.51	2803	657546766	XP_008278525.1	793	6.77812e-90	PREDICTED: far upstream element-binding protein 2-like isoform X2 [Stegastes partitus]	736213214	XM_010779543.1	787	0	PREDICTED: Notothenia coriiceps far upstream element-binding protein 2-like (LOC104952676), transcript variant X3, mRNA	K13210	FUBP	far upstream element-binding protein	http://www.genome.jp/dbget-bin/www_bget?ko:K13210	Q3U0V1	671	1.24037e-73	Far upstream element-binding protein 2 OS=Mus musculus GN=Khsrp PE=1 SV=2	PF13014//PF00013//PF13184//PF07650	KH domain//KH domain//NusA-like KH domain//KH domain	--	--	GO:0003723	RNA binding	--	--	KOG2190	PolyC-binding proteins alphaCP-1 and related KH domain proteins	DOWN	-1.1963	0.0013042	FALSE	-0.14826	0.99968	DOWN	-1.2901	3.1025e-06	blast,frame:-3 start:2801 end:1593
c100711_g1	4110	1252	1320	35.73	11.95	14.95	2178	348506747	XP_003440919.1	2296	0	PREDICTED: GDP-Man:Man(3)GlcNAc(2)-PP-Dol alpha-1,2-mannosyltransferase-like [Oreochromis niloticus]	734639456	XM_010750217.1	1139	0	PREDICTED: Larimichthys crocea ALG11, alpha-1,2-mannosyltransferase (alg11), mRNA	K03844	ALG11	alpha-1,2-mannosyltransferase	http://www.genome.jp/dbget-bin/www_bget?ko:K03844	Q7ZW24	2022	0	GDP-Man:Man(3)GlcNAc(2)-PP-Dol alpha-1,2-mannosyltransferase OS=Danio rerio GN=alg11 PE=2 SV=2	PF04273	Putative phosphatase (DUF442)	--	--	GO:0016787	hydrolase activity	--	--	KOG1387	Glycosyltransferase	UP	1.6628	0.00017386	FALSE	-0.19215	0.99968	FALSE	1.5252	0.005635	blast,frame:1 start:1 end:1512
c93860_g1	5276	192	142	42.94	1.67	1.48	2385	657593954	XP_008301572.1	1243	4.55459e-161	PREDICTED: chromobox protein homolog 8-like [Stegastes partitus]	657593953	XM_008303350.1	909	0	PREDICTED: Stegastes partitus chromobox protein homolog 8-like (LOC103373459), mRNA	--	--	--	--	O95931	375	1.216e-38	Chromobox protein homolog 7 OS=Homo sapiens GN=CBX7 PE=1 SV=1	PF06121	Domain of Unknown Function (DUF959)	--	--	--	--	GO:0031012	extracellular matrix	KOG2748	Uncharacterized conserved protein, contains chromo domain	UP	4.7282	7.8189e-19	FALSE	0.31936	0.99968	UP	5.102	3.1991e-19	blast,frame:2 start:221 end:1348
c103712_g2	138162	147553	10213	469.84	551.32	45.32	5171	657557139	XP_008282791.1	2291	0	PREDICTED: eukaryotic peptide chain release factor subunit 1 [Stegastes partitus]>gi|657557142|ref|XP_008282792.1| PREDICTED: eukaryotic peptide chain release factor subunit 1 [Stegastes partitus]>gi|657796332|ref|XP_008325181.1| PREDICTED: eukaryotic peptide chain release factor subunit 1 [Cynoglossus semilaevis]>gi|657796334|ref|XP_008325182.1| PREDICTED: eukaryotic peptide chain release factor…	380084376	JN603833.1	1815	0	Epinephelus bruneus 18S ribosomal RNA gene, partial sequence	K03265	ETF1, ERF1	peptide chain release factor subunit 1	http://www.genome.jp/dbget-bin/www_bget?ko:K03265	P62498	2188	0	Eukaryotic peptide chain release factor subunit 1 OS=Xenopus tropicalis GN=etf1 PE=2 SV=1	PF13892//PF05210	DNA-binding domain//Sprouty protein (Spry)	GO:0007275//GO:0009966	multicellular organismal development//regulation of signal transduction	GO:0003677	DNA binding	GO:0016020	membrane	KOG0688	Peptide chain release factor 1 (eRF1)	FALSE	-0.14697	2.9177e-06	UP	3.7369	0	UP	3.6444	0	blast,frame:-3 start:2088 end:535
c99861_g1	923	4363	2794	6.22	30.83	24.6	3804	657551739	XP_008280300.1	1438	0	PREDICTED: cytochrome P450 4V2 [Stegastes partitus]	734594735	XM_010729301.1	530	0	PREDICTED: Larimichthys crocea cytochrome P450 4V2 (LOC104917763), mRNA	K07427	CYP4V	cytochrome P450, family 4, subfamily V	http://www.genome.jp/dbget-bin/www_bget?ko:K07427	Q9DBW0	904	1.91137e-106	Cytochrome P450 4V2 OS=Mus musculus GN=Cyp4v2 PE=1 SV=1	PF00067	Cytochrome P450	GO:0055114	oxidation-reduction process	GO:0005506//GO:0020037//GO:0016705	iron ion binding//heme binding//oxidoreductase activity, acting on paired donors, with incorporation or reduction of molecular oxygen	--	--	KOG0157	Cytochrome P450 CYP4/CYP19/CYP26 subfamilies	DOWN	-2.293	1.5949e-09	FALSE	0.52714	0.99968	DOWN	-1.7114	1.4569e-05	blast,frame:1 start:79 end:1086
c191682_g1	1438	3465	1529	48.65	128.23	66.84	749	--	--	--	--	--	229366095	BT082321.1	449	0	Anoplopoma fimbria clone afim-evh-534-216 DNA-binding protein inhibitor ID-3 putative mRNA, complete cds	--	--	--	--	--	--	--	--	PF01527//PF08496//PF03012//PF04277//PF02723	Transposase//Peptidase family S49 N-terminal//Phosphoprotein//Oxaloacetate decarboxylase, gamma chain//Non-structural protein NS3/Small envelope protein E	GO:0006144//GO:0019083//GO:0006313//GO:0071436//GO:0006525//GO:0006560//GO:0006090//GO:0006814	purine nucleobase metabolic process//viral transcription//transposition, DNA-mediated//sodium ion export//arginine metabolic process//proline metabolic process//pyruvate metabolic process//sodium ion transport	GO:0015081//GO:0008948//GO:0004803//GO:0004252//GO:0003968//GO:0003677	sodium ion transmembrane transporter activity//oxaloacetate decarboxylase activity//transposase activity//serine-type endopeptidase activity//RNA-directed RNA polymerase activity//DNA binding	GO:0016020//GO:0005886//GO:0031379	membrane//plasma membrane//RNA-directed RNA polymerase complex	--	--	DOWN	-1.3209	0.0021757	FALSE	1.0644	0.31898	FALSE	-0.20197	0.99974	estscan,start:1 end:235
c60687_g1	3082	225	344	28.62	2.29	4.16	2055	736243546	XP_010785738.1	892	6.59248e-113	PREDICTED: ADP-ribosylation factor-like protein 5C [Notothenia coriiceps]	734596744	XM_010740203.1	423	0	PREDICTED: Larimichthys crocea ADP-ribosylation factor-like protein 5B (LOC104926360), mRNA	K07960	ARL12	ADP-ribosylation factor-like protein 12	http://www.genome.jp/dbget-bin/www_bget?ko:K07960	Q6P068	679	7.30339e-83	ADP-ribosylation factor-like protein 5C OS=Mus musculus GN=Arl5c PE=2 SV=1	PF02421//PF04670//PF08477//PF00071//PF00025//PF00503//PF01926	Ferrous iron transport protein B//Gtr1/RagA G protein conserved region//Ras of Complex, Roc, domain of DAPkinase//Ras family//ADP-ribosylation factor family//G-protein alpha subunit//50S ribosome-binding GTPase	GO:0007264//GO:0015684//GO:0007186//GO:0007165	small GTPase mediated signal transduction//ferrous iron transport//G-protein coupled receptor signaling pathway//signal transduction	GO:0005525//GO:0031683//GO:0003924//GO:0019001//GO:0015093//GO:0004871	GTP binding//G-protein beta/gamma-subunit complex binding//GTPase activity//guanyl nucleotide binding//ferrous iron transmembrane transporter activity//signal transducer activity	GO:0016021	integral component of membrane	KOG0070	GTP-binding ADP-ribosylation factor Arf1	UP	3.7238	3.0177e-09	FALSE	-0.72833	0.99968	UP	3.0499	3.7784e-07	blast,frame:-1 start:1974 end:1339
c95301_g1	128214	99775	53855	2056.86	1755.36	1122.74	1297	348519558	XP_003447297.1	900	3.43212e-116	PREDICTED: apolipoprotein Eb-like [Oreochromis niloticus]	658876287	XM_008422928.1	273	1.00556e-138	PREDICTED: Poecilia reticulata apolipoprotein Eb-like (LOC103473017), mRNA	K04524	APOE	apolipoprotein E	http://www.genome.jp/dbget-bin/www_bget?ko:K04524	O42364	573	2.31806e-68	Apolipoprotein Eb OS=Danio rerio GN=apoeb PE=2 SV=1	PF00815//PF03836//PF04513//PF07743//PF04632//PF01544//PF05791//PF05478//PF14171//PF07464//PF01442//PF08702//PF03938//PF05778//PF02601	Histidinol dehydrogenase//RasGAP C-terminus//Baculovirus polyhedron envelope protein, PEP, C terminus//HSCB C-terminal oligomerisation domain//Fusaric acid resistance protein family//CorA-like Mg2+ transporter protein//Bacillus haemolytic enterotoxin (HBL)//Prominin//Toxin SpoIISA, type II toxin-antitoxin system//Apolipophorin-III precursor (apoLp-III)//Apolipoprotein A1/A4/E domain//Fibrinogen a…	GO:0006810//GO:0055114//GO:0007165//GO:0000105//GO:0030001//GO:0042157//GO:0030168//GO:0051259//GO:0006869//GO:0055085//GO:0051258//GO:0006308//GO:0007264//GO:0009405	transport//oxidation-reduction process//signal transduction//histidine biosynthetic process//metal ion transport//lipoprotein metabolic process//platelet activation//protein oligomerization//lipid transport//transmembrane transport//protein polymerization//DNA catabolic process//small GTPase mediated signal transduction//pathogenesis	GO:0051287//GO:0008270//GO:0005198//GO:0030674//GO:0005096//GO:0046873//GO:0005102//GO:0004399//GO:0008289//GO:0051082//GO:0008855	NAD binding//zinc ion binding//structural molecule activity//protein binding, bridging//GTPase activator activity//metal ion transmembrane transporter activity//receptor binding//histidinol dehydrogenase activity//lipid binding//unfolded protein binding//exodeoxyribonuclease VII activity	GO:0016021//GO:0009318//GO:0005886//GO:0019031//GO:0016020//GO:0005576//GO:0019028//GO:0005577	integral component of membrane//exodeoxyribonuclease VII complex//plasma membrane//viral envelope//membrane//extracellular region//viral capsid//fibrinogen complex	--	--	FALSE	0.30971	0.0001428	FALSE	0.77375	4.5396e-30	UP	1.138	2.6914e-61	blast,frame:-2 start:951 end:172
c9803_g1	21653	10367	9139	398.19	209	218.23	1164	348520608	XP_003447819.1	1099	9.14333e-147	PREDICTED: complement factor D-like [Oreochromis niloticus]	734622189	XM_010740729.1	417	0	PREDICTED: Larimichthys crocea complement factor D-like (LOC104926791), mRNA	K01334	CFD	component factor D	http://www.genome.jp/dbget-bin/www_bget?ko:K01334	P51779	486	2.44043e-56	Complement factor D OS=Sus scrofa GN=CFD PE=2 SV=1	PF00089	Trypsin	GO:0006508	proteolysis	GO:0004252	serine-type endopeptidase activity	--	--	KOG3627	Trypsin	UP	1.0105	7.2868e-11	FALSE	0.066039	0.99968	UP	1.131	1.4976e-09	blast,frame:2 start:83 end:922
c98444_g1	8041	2306	2001	50.96	16.05	16.53	2893	499044672	XP_004572932.1	698	8.72209e-83	PREDICTED: neuritin [Maylandia zebra]>gi|548537694|ref|XP_005752569.1| PREDICTED: neuritin-like [Pundamilia nyererei]>gi|554860625|ref|XP_005940426.1| PREDICTED: neuritin-like [Haplochromis burtoni]	734642651	XM_010751969.1	608	0	PREDICTED: Larimichthys crocea neuritin 1 (nrn1), mRNA	--	--	--	--	Q6DGP8	534	1.60388e-61	Neuritin OS=Danio rerio GN=nrn1 PE=2 SV=1	--	--	--	--	--	--	--	--	--	--	UP	1.7499	4.6813e-10	FALSE	0.08882	0.99968	UP	1.8932	1.0413e-09	blast,frame:-2 start:2847 end:2350
c106983_g4	66353	1281	833	659.78	14.32	10.71	2144	734603685	XP_010728863.1	1060	3.37493e-136	PREDICTED: AN1-type zinc finger protein 2A isoform X2 [Larimichthys crocea]	306922144	AB490994.1	893	0	Sebastes schlegelii mRNA, clone: BRF 39-G9, induced by treatment of LPS	--	--	--	--	Q8WV99	668	7.09152e-80	AN1-type zinc finger protein 2B OS=Homo sapiens GN=ZFAND2B PE=1 SV=1	PF01428//PF07975//PF02236	AN1-like Zinc finger//TFIIH C1-like domain//Viral DNA-binding protein, all alpha domain	GO:0006260//GO:0006351//GO:0006281	DNA replication//transcription, DNA-templated//DNA repair	GO:0003677//GO:0008270	DNA binding//zinc ion binding	GO:0042025	host cell nucleus	KOG3183	Predicted Zn-finger protein	UP	5.6427	4.3055e-259	FALSE	0.50503	0.99968	UP	6.2023	2.3696e-260	blast,frame:1 start:199 end:1095
c100166_g1	2285	6567	3479	14.2	44.83	26.97	3201	734612884	XP_010733920.1	1603	0	PREDICTED: dual specificity protein kinase CLK4-like isoform X1 [Larimichthys crocea]>gi|734612886|ref|XP_010733921.1| PREDICTED: dual specificity protein kinase CLK4-like isoform X1 [Larimichthys crocea]	734612887	XM_010735620.1	823	0	PREDICTED: Larimichthys crocea dual specificity protein kinase CLK4-like (LOC104922713), transcript variant X3, mRNA	K08823	CLK	CDC-like kinase	http://www.genome.jp/dbget-bin/www_bget?ko:K08823	O35493	1251	7.23752e-159	Dual specificity protein kinase CLK4 OS=Mus musculus GN=Clk4 PE=1 SV=1	PF07714//PF00069	Protein tyrosine kinase//Protein kinase domain	GO:0006468	protein phosphorylation	GO:0005524//GO:0004672	ATP binding//protein kinase activity	--	--	KOG0671	LAMMER dual specificity kinases	DOWN	-1.5751	6.3818e-09	FALSE	0.80071	0.23691	FALSE	-0.71993	0.037719	blast,frame:3 start:1470 end:2660
c84561_g1	316	2876	2549	14.35	142.61	149.01	623	--	--	--	--	--	--	--	--	--	--	--	--	--	--	--	--	--	--	--	--	--	--	--	--	--	--	--	--	DOWN	-3.2382	8.5549e-09	FALSE	0.058281	0.99968	DOWN	-3.1254	1.5715e-09	--
c105330_g1	8774	6150	3831	32.42	24.97	18.47	4779	734629659	XP_010743132.1	2602	0	PREDICTED: eukaryotic peptide chain release factor GTP-binding subunit ERF3A-like [Larimichthys crocea]>gi|808882645|gb|KKF29982.1| Eukaryotic peptide chain release factor GTP-binding subunit ERF3B [Larimichthys crocea]	734629658	XM_010744830.1	1750	0	PREDICTED: Larimichthys crocea eukaryotic peptide chain release factor GTP-binding subunit ERF3A-like (LOC104930119), mRNA	K03267	ERF3, GSPT	peptide chain release factor subunit 3	http://www.genome.jp/dbget-bin/www_bget?ko:K03267	Q8R050	2199	0	Eukaryotic peptide chain release factor GTP-binding subunit ERF3A OS=Mus musculus GN=Gspt1 PE=1 SV=2	PF01926//PF00503//PF03144	50S ribosome-binding GTPase//G-protein alpha subunit//Elongation factor Tu domain 2	GO:0007165//GO:0007186	signal transduction//G-protein coupled receptor signaling pathway	GO:0031683//GO:0004871//GO:0005525//GO:0019001//GO:0003924	G-protein beta/gamma-subunit complex binding//signal transducer activity//GTP binding//guanyl nucleotide binding//GTPase activity	--	--	KOG0459	Polypeptide release factor 3	FALSE	0.46055	0.99988	FALSE	0.56701	0.99968	UP	1.0821	0.0040751	blast,frame:3 start:483 end:2237
c72037_g1	765	2587	617	74.66	242.41	70.33	550	323650236	ADX97204.1	254	6.97719e-25	tributyltin binding protein type 1, partial [Perca flavescens]	38488527	AL928863.14	34	2.9751e-06	Zebrafish DNA sequence from clone CH211-152B13 in linkage group 12 Contains three novel genes and the ixl gene for intersex-like (Drosophila), complete sequence	--	--	--	--	--	--	--	--	PF12641	Flavodoxin domain	--	--	GO:0010181	FMN binding	--	--	--	--	DOWN	-1.8098	0.00059848	UP	1.9521	0.0021949	FALSE	0.19674	0.99974	blast,frame:1 start:304 end:549
c24049_g1	1193	725	2969	26.27	17.49	84.81	1014	768908672	XP_011620204.1	143	2.08725e-08	PREDICTED: CD59B glycoprotein-like [Takifugu rubripes]	--	--	--	--	--	--	--	--	--	--	--	--	--	PF03650	Uncharacterised protein family (UPF0041)	GO:0006850	mitochondrial pyruvate transport	--	--	GO:0005743	mitochondrial inner membrane	--	--	FALSE	0.66645	0.99988	DOWN	-2.1498	6.6724e-07	DOWN	-1.4288	0.00010552	blast,frame:-3 start:1012 end:800
c170689_g1	9062	3868	3345	84.54	39.61	40.64	2047	348500565	XP_003437843.1	942	7.83436e-120	PREDICTED: UMP-CMP kinase-like [Oreochromis niloticus]	734608693	XM_010733312.1	481	0	PREDICTED: Larimichthys crocea cytidine monophosphate (UMP-CMP) kinase 1, cytosolic (cmpk1), mRNA	K13800	CMPK1, UMPK	UMP-CMP kinase	http://www.genome.jp/dbget-bin/www_bget?ko:K13800	Q7ZWE9	878	4.52697e-112	UMP-CMP kinase OS=Danio rerio GN=cmpk PE=2 SV=2	PF02224//PF06414	Cytidylate kinase//Zeta toxin	GO:0006206//GO:0006139	pyrimidine nucleobase metabolic process//nucleobase-containing compound metabolic process	GO:0016301//GO:0005524//GO:0004127	kinase activity//ATP binding//cytidylate kinase activity	--	--	KOG3079	Uridylate kinase/adenylate kinase	UP	1.1761	1.0104e-05	FALSE	0.093731	0.99968	UP	1.3244	2.3708e-05	blast,frame:1 start:88 end:819
c105382_g1	4667	1162	865	73.78	20.26	17.79	1320	658899614	XP_008432651.1	740	2.60431e-92	PREDICTED: tropomyosin alpha-4 chain-like isoform X1 [Poecilia reticulata]	657534303	XM_008275821.1	565	0	PREDICTED: Stegastes partitus tropomyosin 4 (tpm4), transcript variant X3, mRNA	K10375	TPM4	tropomyosin 4	http://www.genome.jp/dbget-bin/www_bget?ko:K10375	Q6IRU2	653	1.06186e-80	Tropomyosin alpha-4 chain OS=Mus musculus GN=Tpm4 PE=2 SV=3	PF06009//PF00103//PF02601	Laminin Domain II//Somatotropin hormone family//Exonuclease VII, large subunit	GO:0007155//GO:0006308//GO:0007165	cell adhesion//DNA catabolic process//signal transduction	GO:0008855//GO:0005179	exodeoxyribonuclease VII activity//hormone activity	GO:0005576//GO:0009318	extracellular region//exodeoxyribonuclease VII complex	KOG1003	Actin filament-coating protein tropomyosin	UP	1.9538	1.1328e-06	FALSE	0.30999	0.99968	UP	2.3183	1.3099e-07	blast,frame:-2 start:1064 end:252
c110054_g1	11484	21199	22617	127.2	265.33	332.83	2096	736166939	XP_010764735.1	1014	3.08496e-129	PREDICTED: uricase-like [Notothenia coriiceps]	226731854	FJ826531.1	472	0	Perca flavescens urate oxidase mRNA, complete cds	K00365	uaZ	urate oxidase	http://www.genome.jp/dbget-bin/www_bget?ko:K00365	P11645	750	2.21007e-91	Uricase OS=Oryctolagus cuniculus GN=UOX PE=2 SV=1	PF02152	Dihydroneopterin aldolase	GO:0046656//GO:0006760	folic acid biosynthetic process//folic acid-containing compound metabolic process	GO:0004150	dihydroneopterin aldolase activity	--	--	KOG1599	Uricase (urate oxidase)	FALSE	-0.93647	5.9436e-14	FALSE	-0.20926	0.089041	DOWN	-1.0912	6.8874e-29	blast,frame:-3 start:1752 end:1036
c98283_g1	4369	2454	1438	39.1	24.11	16.76	2123	736218467	XP_010779211.1	1116	1.65767e-144	PREDICTED: protein BTG4-like [Notothenia coriiceps]	657558452	XM_008285039.1	604	0	PREDICTED: Stegastes partitus protein BTG4-like (LOC103359615), mRNA	K14443	TOB	protein Tob/BTG	http://www.genome.jp/dbget-bin/www_bget?ko:K14443	O70552	357	1.95539e-36	Protein BTG4 OS=Mus musculus GN=Btg4 PE=2 SV=2	--	--	--	--	--	--	--	--	--	--	FALSE	0.78007	0.52448	FALSE	0.65522	0.99968	UP	1.4898	0.0049186	blast,frame:1 start:88 end:1035
[truncated: 63 more rows]
