# Supplementary material for: Deep Transcriptomic Analysis of Black Rockfish (Sebastes schlegelii) Provides New Insights on Responses to Acute Temperature Stress
Source: Sci Rep. 2018 Jun 14;8:9113. doi: 10.1038/s41598-018-27013-z (PMC6002380; doi:10.1038/s41598-018-27013-z)
Supplement: Supplementary file 3 — supplement 4 [file 41598_2018_27013_MOESM3_ESM.xlsx]

## Sheet: sheet 1
Information of significant KEGG pathway enrichment among three treatments (q-Value<0.05)
HTvsLT.DEG KEGG pathway_enrichment result
#Term	Database	ID	Input number	Background number	q-Value	Input	Hyperlink
Influenza A	KEGG PATHWAY	ko05164	14	424	0.00475449	c91106_g1|c105798_g1|c109290_g4|c106934_g1|c103454_g1|c86098_g1|c103655_g1|c100706_g1|c97238_g1|c109998_g2|c109223_g3|c24203_g1|c192182_g1|c78608_g1	http://www.genome.jp/kegg-bin/show_pathway?ko05164/K09507%09red/K16195%09red/K09523%09red/K15046%09red/K04519%09red/K04734%09red/K11220%09red/K04448%09red/K02649%09red/K03283%09red
Legionellosis	KEGG PATHWAY	ko05134	9	182	0.00475449	c91106_g1|c105798_g1|c95628_g1|c12265_g1|c103655_g1|c101300_g1|c100706_g1|c86621_g1|c192182_g1	http://www.genome.jp/kegg-bin/show_pathway?ko05134/K04469%09red/K04519%09red/K04734%09red/K10168%09red/K07874%09red/K04077%09red/K03283%09red
Linoleic acid metabolism	KEGG PATHWAY	ko00591	4	33	0.0163902	c108374_g2|c107727_g4|c94607_g1|c100206_g1	http://www.genome.jp/kegg-bin/show_pathway?ko00591/K07424%09red/K16817%09red/K07418%09red
Estrogen signaling pathway	KEGG PATHWAY	ko04915	12	406	0.0163902	c91106_g1|c55710_g1|c105798_g1|c106934_g1|c88120_g1|c103454_g1|c82701_g1|c107809_g2|c86098_g1|c107785_g2|c71977_g1|c192182_g1	http://www.genome.jp/kegg-bin/show_pathway?ko04915/K17447%09red/K09571%09red/K04079%09red/K04448%09red/K04374%09red/K02649%09red/K03283%09red
NOD-like receptor signaling pathway	KEGG PATHWAY	ko04621	7	150	0.0181444	c107809_g2|c55710_g1|c82701_g1|c103655_g1|c100706_g1|c44652_g1|c106502_g1	http://www.genome.jp/kegg-bin/show_pathway?ko04621/K12795%09red/K11859%09red/K04519%09red/K04734%09red/K04079%09red
Osteoclast differentiation	KEGG PATHWAY	ko04380	10	319	0.0216594	c66041_g1|c86621_g1|c82313_g1|c106934_g1|c103454_g1|c100706_g1|c103655_g1|c86098_g1|c104420_g1|c78608_g1	http://www.genome.jp/kegg-bin/show_pathway?ko04380/K04469%09red/K04519%09red/K04734%09red/K11220%09red/K09028%09red/K14381%09red/K04448%09red/K02649%09red
Arachidonic acid metabolism	KEGG PATHWAY	ko00590	5	79	0.0232599	c108374_g2|c107727_g4|c94607_g1|c69603_g1|c194139_g1	http://www.genome.jp/kegg-bin/show_pathway?ko00590/K00432%09red/K16817%09red/K07418%09red/K15730%09red
Plant-pathogen interaction	KEGG PATHWAY	ko04626	5	85	0.0272364	c89642_g1|c107809_g2|c55710_g1|c44652_g1|c82701_g1	http://www.genome.jp/kegg-bin/show_pathway?ko04626/K02358%09red/K12795%09red/K04079%09red
Inflammatory bowel disease (IBD)	KEGG PATHWAY	ko05321	5	87	0.0272364	c101300_g1|c86098_g1|c103655_g1|c78608_g1|c106934_g1	http://www.genome.jp/kegg-bin/show_pathway?ko05321/K10168%09red/K04448%09red/K04519%09red/K11220%09red
Measles	KEGG PATHWAY	ko05162	9	309	0.038681	c91106_g1|c105798_g1|c103454_g1|c106502_g1|c103655_g1|c100706_g1|c109998_g2|c192182_g1|c78608_g1	http://www.genome.jp/kegg-bin/show_pathway?ko05162/K16195%09red/K04519%09red/K04734%09red/K11859%09red/K11220%09red/K02649%09red/K03283%09red
Antigen processing and presentation	KEGG PATHWAY	ko04612	7	204	0.0454847	c91106_g1|c55710_g1|c105798_g1|c82701_g1|c95903_g1|c107809_g2|c192182_g1	http://www.genome.jp/kegg-bin/show_pathway?ko04612/K04079%09red/K09489%09red/K03283%09red
HTvsNT.DEG KEGG pathway_enrichment result
#Term	Database	ID	Input number	Background number	q-Value	Input	Hyperlink
Influenza A	KEGG PATHWAY	ko05164	19	424	7.27048e-06	c6062_g1|c91106_g1|c105798_g1|c109290_g4|c106934_g1|c107694_g1|c88419_g1|c99731_g1|c103655_g1|c73734_g1|c100706_g1|c109998_g2|c109223_g3|c24203_g1|c106934_g2|c89068_g1|c192182_g1|c78608_g1|c83297_g1	http://www.genome.jp/kegg-bin/show_pathway?ko05164/K09507%09red/K16195%09red/K15045%09red/K09523%09red/K05692%09red/K04519%09red/K04734%09red/K08738%09red/K11220%09red/K04448%09red/K12647%09red/K01349%09red/K03283%09red
Legionellosis	KEGG PATHWAY	ko05134	11	182	0.000179576	c6062_g1|c91106_g1|c105798_g1|c95628_g1|c79230_g1|c12265_g1|c99731_g1|c103655_g1|c100706_g1|c83297_g1|c192182_g1	http://www.genome.jp/kegg-bin/show_pathway?ko05134/K13525%09red/K04519%09red/K08738%09red/K04734%09red/K07874%09red/K04077%09red/K03283%09red
NOD-like receptor signaling pathway	KEGG PATHWAY	ko04621	9	150	0.00106151	c65990_g1|c211700_g1|c107809_g2|c55710_g1|c99731_g1|c103655_g1|c82701_g1|c100706_g1|c44652_g1	http://www.genome.jp/kegg-bin/show_pathway?ko04621/K12795%09red/K09487%09red/K04519%09red/K04734%09red/K04079%09red
Plant-pathogen interaction	KEGG PATHWAY	ko04626	7	85	0.00106151	c65990_g1|c211700_g1|c107809_g2|c55710_g1|c89642_g1|c82701_g1|c44652_g1	http://www.genome.jp/kegg-bin/show_pathway?ko04626/K02358%09red/K09487%09red/K12795%09red/K04079%09red
Osteoclast differentiation	KEGG PATHWAY	ko04380	11	319	0.00951916	c66041_g1|c106934_g2|c82313_g1|c106934_g1|c99731_g1|c109333_g4|c103655_g1|c96022_g1|c100706_g1|c104420_g1|c78608_g1	http://www.genome.jp/kegg-bin/show_pathway?ko04380/K04502%09red/K04519%09red/K04734%09red/K11220%09red/K09028%09red/K14381%09red/K04448%09red
Protein processing in endoplasmic reticulum	KEGG PATHWAY	ko04141	17	685	0.00951916	c65990_g1|c211700_g1|c91106_g1|c55710_g1|c105798_g1|c109290_g4|c79230_g1|c107809_g2|c82701_g1|c109681_g15|c104351_g1|c11488_g1|c109998_g2|c99511_g1|c109223_g3|c24203_g1|c192182_g1	http://www.genome.jp/kegg-bin/show_pathway?ko04141/K09487%09red/K09507%09red/K09490%09red/K13525%09red/K09485%09red/K09523%09red/K09486%09red/K16195%09red/K04079%09red/K04374%09red/K03283%09red
Estrogen signaling pathway	KEGG PATHWAY	ko04915	12	406	0.0142513	c65990_g1|c211700_g1|c91106_g1|c55710_g1|c105798_g1|c106934_g1|c82701_g1|c107809_g2|c11488_g1|c71977_g1|c106934_g2|c192182_g1	http://www.genome.jp/kegg-bin/show_pathway?ko04915/K09487%09red/K09571%09red/K04079%09red/K04448%09red/K04374%09red/K03283%09red
Measles	KEGG PATHWAY	ko05162	10	309	0.0165786	c100504_g1|c105798_g1|c107694_g1|c99731_g1|c103655_g1|c100706_g1|c109998_g2|c91106_g1|c192182_g1|c78608_g1	http://www.genome.jp/kegg-bin/show_pathway?ko05162/K16195%09red/K04692%09red/K04519%09red/K04734%09red/K11220%09red/K12647%09red/K03283%09red
Antigen processing and presentation	KEGG PATHWAY	ko04612	8	204	0.0165786	c211700_g1|c91106_g1|c55710_g1|c105798_g1|c82701_g1|c95903_g1|c107809_g2|c192182_g1	http://www.genome.jp/kegg-bin/show_pathway?ko04612/K03283%09red/K09489%09red/K04079%09red
Arachidonic acid metabolism	KEGG PATHWAY	ko00590	5	79	0.019848	c108374_g2|c107727_g4|c94607_g1|c69603_g1|c194139_g1	http://www.genome.jp/kegg-bin/show_pathway?ko00590/K00432%09red/K16817%09red/K07418%09red/K15730%09red
Inflammatory bowel disease (IBD)	KEGG PATHWAY	ko05321	5	87	0.0270865	c100504_g1|c106934_g2|c103655_g1|c78608_g1|c106934_g1	http://www.genome.jp/kegg-bin/show_pathway?ko05321/K04692%09red/K04448%09red/K04519%09red/K11220%09red
Leishmaniasis	KEGG PATHWAY	ko05140	6	135	0.0304031	c106934_g2|c106934_g1|c100706_g1|c103655_g1|c99731_g1|c78608_g1	http://www.genome.jp/kegg-bin/show_pathway?ko05140/K04448%09red/K04519%09red/K11220%09red/K04734%09red
Herpes simplex infection	KEGG PATHWAY	ko05168	11	432	0.0401809	c6062_g1|c106934_g2|c106934_g1|c59971_g1|c107694_g1|c99731_g1|c103655_g1|c100706_g1|c109998_g2|c83297_g1|c78608_g1	http://www.genome.jp/kegg-bin/show_pathway?ko05168/K16195%09red/K04519%09red/K08738%09red/K04734%09red/K12881%09red/K11220%09red/K04448%09red/K12647%09red
Toxoplasmosis	KEGG PATHWAY	ko05145	10	379	0.0447585	c6062_g1|c100504_g1|c105798_g1|c99731_g1|c100706_g1|c83297_g1|c104864_g4|c91106_g1|c192182_g1|c78608_g1	http://www.genome.jp/kegg-bin/show_pathway?ko05145/K04692%09red/K08738%09red/K04734%09red/K11220%09red/K06244%09red/K03283%09red
LTvsNT.DEG KEGG pathway_enrichment result
#Term	Database	ID	Input number	Background number	q-Value	Input	Hyperlink
PPAR signaling pathway	KEGG PATHWAY	ko03320	4	198	0.0226664	c131092_g1|c101984_g1|c101102_g1|c151277_g1	http://www.genome.jp/kegg-bin/show_pathway?ko03320/K08765%09red/K08767%09red/K08756%09red
--------------------
#Term	Database	ID	Input number	Background number	Corrected P-Value	Input	Hyperlink
--------------------
#Term	Database	ID	Input number	Background number	Corrected P-Value	Input	Hyperlink
--------------------
