# Supplementary material for: Deep Transcriptomic Analysis of Black Rockfish (Sebastes schlegelii) Provides New Insights on Responses to Acute Temperature Stress
Source: Sci Rep. 2018 Jun 14;8:9113. doi: 10.1038/s41598-018-27013-z (PMC6002380; doi:10.1038/s41598-018-27013-z)
Supplement: Supplementary file 4 — supplement 5 [file 41598_2018_27013_MOESM4_ESM.xlsx]

## Sheet: Sheet1
Information of 245 annotated candidate genes associated with thermal or cold stress
DEGall_gene_id	NR Description	NT Description	Gene Ontology Biological Pathway	BP Description	Gene Ontology Molecular Function	MF Description	Gene Ontology Cellular Component	CC Description	(HTvsLT)	log2ratio(HTvsLT)	(HTvsNT)	log2ratio(HTvsNT)	(LTvsNT)	log2ratio(LTvsNT)	gene_name	function	GO_HT-LT,BP-oxidation-reduction process	GO_HT-LT,MF_OXIDOREDUCTASE ACTIVITY	GO_HT-LT,MF-oxi activity,acting on	GO_HT-LT,MF-heme binding	GO_HT-LT,MF-iron ion binding	GO_HT-LT,MF-tetrapyrrole binding	GO_HT-NT,BP-oxidation-reduction process	GO_HT-NT,MF-oxidoreductase activity
c95928_g1	PREDICTED: 1,25-dihydroxyvitamin D(3) 24-hydroxylase, mitochondrial [Larimichthys crocea]	PREDICTED: Larimichthys crocea 1,25-dihydroxyvitamin D(3) 24-hydroxylase, mitochondrial (LOC104935382), mRNA	GO:0055114	oxidation-reduction process	GO:0005506//GO:0020037//GO:0016705	iron ion binding//heme binding//oxidoreductase activity, acting on paired donors, with incorporation or reduction of molecular oxygen	--	--	down	-3.3182	down	-1.6122	up	1.6515	1,25-dihydroxy vitamin D(3) 24-hydroxylase	metabolism	BP-oxidation-reduction process-DOWN	MF_OXIDOREDUCTASE ACTIVITY-DOWN		MF-heme binding-DOWN	MF-iron ion binding-DOWN	MF-tetrapyrrole binding-DOWN	BP-oxidation-reduction process-DOWN	MF-oxidoreductase activity-DOWN
c101804_g1	PREDICTED: 15-hydroxyprostaglandin dehydrogenase [NAD(+)] [Larimichthys crocea]>gi|808886526|gb|KKF33103.1| 15-hydroxyprostaglandin dehydrogenase [NAD(+)] [Larimichthys crocea]	Anoplopoma fimbria clone afim-evh-016-159 15-hydroxyprostaglandin dehydrogenase putative mRNA, complete cds	GO:0006694//GO:0008152//GO:0008207//GO:0055114//GO:0008209//GO:0008210	steroid biosynthetic process//metabolic process//C21-steroid hormone metabolic process//oxidation-reduction process//androgen metabolic process//estrogen metabolic process	GO:0003854//GO:0003824//GO:0016616//GO:0050662//GO:0016491	3-beta-hydroxy-delta5-steroid dehydrogenase activity//catalytic activity//oxidoreductase activity, acting on the CH-OH group of donors, NAD or NADP as acceptor//coenzyme binding//oxidoreductase activity	--	--	down	-2.745	down	-1.9495	no	0.74095	15-hydroxyprostaglandin dehydrogenase (NAD)	metabolism	BP-oxidation-reduction process-DOWN	MF_OXIDOREDUCTASE ACTIVITY-DOWN	MF-oxi activity,acting on -DOWN				BP-oxidation-reduction process-DOWN	MF-oxidoreductase activity-DOWN
c99197_g1	PREDICTED: 2-hydroxyacyl-CoA lyase 1 [Larimichthys crocea]	PREDICTED: Larimichthys crocea 2-hydroxyacyl-CoA lyase 1 (hacl1), mRNA	GO:0016114//GO:0006694	terpenoid biosynthetic process//steroid biosynthetic process	GO:0030976//GO:0000287//GO:0003824//GO:0008661	thiamine pyrophosphate binding//magnesium ion binding//catalytic activity//1-deoxy-D-xylulose-5-phosphate synthase activity	--	--	down	-1.8119	no	-0.77117	no	0.98622	2-hydroxyacyl-CoA lyase 1 (hacl1)	metabolism
c11420_g1	PREDICTED: 3-hydroxyanthranilate 3,4-dioxygenase [Fundulus heteroclitus]	PREDICTED: Larimichthys crocea 3-hydroxyanthranilate 3,4-dioxygenase (haao), mRNA	GO:0009069//GO:0016310//GO:0006468//GO:0006355//GO:0006568//GO:0055114//GO:0007178	serine family amino acid metabolic process//phosphorylation//protein phosphorylation//regulation of transcription, DNA-templated//tryptophan metabolic process//oxidation-reduction process//transmembrane receptor protein serine/threonine kinase signaling p	GO:0010309//GO:0005506//GO:0000334//GO:0005524//GO:0045735//GO:0004675	acireductone dioxygenase [iron(II)-requiring] activity//iron ion binding//3-hydroxyanthranilate 3,4-dioxygenase activity//ATP binding//nutrient reservoir activity//transmembrane receptor protein serine/threonine kinase activity	GO:0016020	membrane	down	-1.3319	down	-1.2306	no	0.046743	3-hydroxyanthranilate 3,4-dioxygenase (haao)	metabolism	BP-oxidation-reduction process-DOWN	MF_OXIDOREDUCTASE ACTIVITY-DOWN			MF-iron ion binding-DOWN		BP-oxidation-reduction process-DOWN	MF-oxidoreductase activity-DOWN
c104567_g1	PREDICTED: acetoacetyl-CoA synthetase [Stegastes partitus]	PREDICTED: Stegastes partitus acetoacetyl-CoA synthetase (aacs), mRNA	GO:0008152	metabolic process	GO:0003824	catalytic activity	--	--	up	1.5646	no	1.3023	no	-0.31678	acetoacetyl-CoA synthetase(aacs)	metabolism
c69856_g1	PREDICTED: activator of 90 kDa heat shock protein ATPase homolog 1 [Pantholops hodgsonii]	Sebastes schlegelii mRNA, clone: BRF 24-A12, induced by treatment of LPS and Con A/PMA	GO:0006950	response to stress	GO:0051087//GO:0001671	chaperone binding//ATPase activator activity	--	--	up	4.6021	up	5.2412	no	0.58459	activator of 90 kDa heat shock protein ATPase homolog	metabolism
c66330_g1	PREDICTED: adenosylhomocysteinase B-like [Pundamilia nyererei]	PREDICTED: Larimichthys crocea adenosylhomocysteinase (ahcy), transcript variant X2, mRNA	GO:0055114//GO:0006730//GO:0006555//GO:0006813	oxidation-reduction process//one-carbon metabolic process//methionine metabolic process//potassium ion transport	GO:0051287//GO:0004013	NAD binding//adenosylhomocysteinase activity	--	--	no	0.72029	up	1.5785	no	0.80369	adenosylhomocysteinase (ahcy)	metabolism							BP-oxidation-reduction process-UP
c93335_g1	PREDICTED: ADP-ribosylation factor 4 [Clupea harengus]	PREDICTED: Larimichthys crocea ADP-ribosylation factor 5 (arf5), mRNA	GO:0007264//GO:0006000//GO:0007165//GO:0006013//GO:0007186	small GTPase mediated signal transduction//fructose metabolic process//signal transduction//mannose metabolic process//G-protein coupled receptor signaling pathway	GO:0003873//GO:0005525//GO:0005524//GO:0031683//GO:0003924//GO:0019001//GO:0004871	6-phosphofructo-2-kinase activity//GTP binding//ATP binding//G-protein beta/gamma-subunit complex binding//GTPase activity//guanyl nucleotide binding//signal transducer activity	--	--	no	0.56989	up	1.4067	no	0.78228	ADP-ribosylation factor 4	signal transduction
c60687_g1	PREDICTED: ADP-ribosylation factor-like protein 5C [Notothenia coriiceps]	PREDICTED: Larimichthys crocea ADP-ribosylation factor-like protein 5B (LOC104926360), mRNA	GO:0007264//GO:0015684//GO:0007186//GO:0007165	small GTPase mediated signal transduction//ferrous iron transport//G-protein coupled receptor signaling pathway//signal transduction	GO:0005525//GO:0031683//GO:0003924//GO:0019001//GO:0015093//GO:0004871	GTP binding//G-protein beta/gamma-subunit complex binding//GTPase activity//guanyl nucleotide binding//ferrous iron transmembrane transporter activity//signal transducer activity	GO:0016021	integral component of membrane	up	3.7238	up	3.0499	no	-0.72833	ADP-ribosylation factor-like protein 5C (arl5c)	signal transduction
c104159_g2	PREDICTED: ADM isoform X1 [Larimichthys crocea]>gi|808863239|gb|KKF14636.1| hypothetical protein EH28_15345 [Larimichthys crocea]	PREDICTED: Larimichthys crocea adrenomedullin (adm), transcript variant X1, mRNA	GO:0007165	signal transduction	GO:0005179	hormone activity	GO:0005576	extracellular region	up	1.8571	no	1.8274	no	-0.084149	adrenomedullin isoform X1(ADM)	immune response
c106931_g1	PREDICTED: alanine--tRNA ligase, cytoplasmic [Stegastes partitus]	PREDICTED: Stegastes partitus alanyl-tRNA synthetase (aars), mRNA	GO:0043039//GO:0006531//GO:0006522//GO:0006419//GO:0048193	tRNA aminoacylation//aspartate metabolic process//alanine metabolic process//alanyl-tRNA aminoacylation//Golgi vesicle transport	GO:0000166//GO:0003676//GO:0005524//GO:0016876//GO:0004813	nucleotide binding//nucleic acid binding//ATP binding//ligase activity, forming aminoacyl-tRNA and related compounds//alanine-tRNA ligase activity	GO:0016020	membrane	no	0.96281	up	1.0032	no	-0.014079	alanine tRNA ligase (aars)	metabolism
c88250_g1	PREDICTED: aldehyde dehydrogenase family 8 member A1 [Larimichthys crocea]	PREDICTED: Larimichthys crocea aldehyde dehydrogenase 8 family, member A1 (aldh8a1), mRNA	GO:0008152//GO:0055114	metabolic process//oxidation-reduction process	GO:0016491	oxidoreductase activity	--	--	no	-1.106	down	-1.3974	no	-0.3459	aldehyde dehydrogenase family 8 member A1 (aldh8a1)	metabolism							BP-oxidation-reduction process-DOWN	MF-oxidoreductase activity-DOWN
c98158_g1	PREDICTED: aldehyde dehydrogenase family 9 member A1 [Larimichthys crocea]	PREDICTED: Larimichthys crocea aldehyde dehydrogenase family 9 member A1 (LOC104921743), mRNA	GO:0055114//GO:0008152	oxidation-reduction process//metabolic process	GO:0016491	oxidoreductase activity	--	--	up	1.2424	up	1.931	no	0.63411	aldehyde dehydrogenase family 9 member A1 (LOC104921743)	metabolism	BP-oxidation-reduction process-UP	MF_OXIDOREDUCTASE ACTIVITY-UP					BP-oxidation-reduction process-UP	MF-oxidoreductase activity-UP
c88131_g1	PREDICTED: allantoinase, mitochondrial-like [Larimichthys crocea]	PREDICTED: Larimichthys crocea allantoinase, mitochondrial-like (LOC104926022), mRNA	GO:0007411	axon guidance	GO:0016787	hydrolase activity	--	--	down	-1.3424	no	-0.76439	no	0.52348	allantoinase, mitochondrial-like (LOC105674857)	metabolism
c106041_g1	PREDICTED: alpha-catulin [Stegastes partitus]	PREDICTED: Notothenia coriiceps catenin (cadherin-associated protein), alpha-like 1 (ctnnal1), transcript variant X1, mRNA	GO:0007155	cell adhesion	GO:0046983//GO:0051015	protein dimerization activity//actin filament binding	--	--	down	-1.8349	no	-1.2772	no	0.50325	alpha-catulin(ctn-1)	cell poliferation/apoptosis
c170768_g1	PREDICTED: alpha-tocopherol transfer protein [Larimichthys crocea]>gi|808873681|gb|KKF22917.1| Alpha-tocopherol transfer protein [Larimichthys crocea]	PREDICTED: Larimichthys crocea tocopherol (alpha) transfer protein (ttpa), mRNA	--	--	--	--	--	--	down	-1.7144	no	-0.75456	no	0.90532	alpha-tocopherol transfer protein (TTPA)	metabolism
c109963_g2	PREDICTED: alsin [Larimichthys crocea]	PREDICTED: Larimichthys crocea amyotrophic lateral sclerosis 2 (juvenile) (als2), mRNA	GO:0043087//GO:0007218//GO:0045893//GO:0035023	regulation of GTPase activity//neuropeptide signaling pathway//positive regulation of transcription, DNA-templated//regulation of Rho protein signal transduction	GO:0005089//GO:0046872	Rho guanyl-nucleotide exchange factor activity//metal ion binding	GO:0042025//GO:0005576	host cell nucleus//extracellular region	no	-1.1812	down	-1.6301	no	-0.50342	ALS2	signal transduction
c97211_g1	PREDICTED: alpha-aminoadipic semialdehyde synthase, mitochondrial [Stegastes partitus]>gi|657587904|ref|XP_008298265.1| PREDICTED: alpha-aminoadipic semialdehyde synthase, mitochondrial [Stegastes partitus]	PREDICTED: Stegastes partitus aminoadipate-semialdehyde synthase (aass), transcript variant X2, mRNA	GO:0050830//GO:0055114	defense response to Gram-positive bacterium//oxidation-reduction process	GO:0016491	oxidoreductase activity	--	--	up	1.6535	no	0.31095	down	-1.3971	aminoadipate-semialdehyde synthase (aass)	metabolism	BP-oxidation-reduction process-UP	MF_OXIDOREDUCTASE ACTIVITY-UP
c106983_g4	PREDICTED: AN1-type zinc finger protein 2A isoform X2 [Larimichthys crocea]	Sebastes schlegelii mRNA, clone: BRF 39-G9, induced by treatment of LPS	GO:0006260//GO:0006351//GO:0006281	DNA replication//transcription, DNA-templated//DNA repair	GO:0003677//GO:0008270	DNA binding//zinc ion binding	GO:0042025	host cell nucleus	up	5.6427	up	6.2023	no	0.50503	AN1-type zinc finger protein 2A	signal transduction			MF-oxi activity,acting on -DOWN
c101102_g1	PREDICTED: angiopoietin-related protein 4-like [Larimichthys crocea]	PREDICTED: Notothenia coriiceps angiopoietin-related protein 4-like (LOC104946916), mRNA	GO:0071973//GO:0016567//GO:0006817//GO:0010508//GO:0007165//GO:0019068//GO:0006308//GO:0051258//GO:0006935//GO:0030168	bacterial-type flagellum-dependent cell motility//protein ubiquitination//phosphate ion transport//positive regulation of autophagy//signal transduction//virion assembly//DNA catabolic process//protein polymerization//chemotaxis//platelet activation	GO:0003774//GO:0031386//GO:0030674//GO:0016881//GO:0005102//GO:0008855	motor activity//protein tag//protein binding, bridging//acid-amino acid ligase activity//receptor binding//exodeoxyribonuclease VII activity	GO:0030133//GO:0009318//GO:0031083//GO:0016020//GO:0019028//GO:0009288//GO:0005577//GO:0009424	transport vesicle//exodeoxyribonuclease VII complex//BLOC-1 complex//membrane//viral capsid//bacterial-type flagellum//fibrinogen complex//bacterial-type flagellum hook	no	-0.48954	no	1.1128	up	1.5478	angiopoietin-related protein 4-like	signal transduction
c88063_g1	PREDICTED: annexin A2-A-like isoform X2 [Oreochromis niloticus]	PREDICTED: Larimichthys crocea annexin A2 (anxa2), mRNA	GO:0006355	regulation of transcription, DNA-templated	GO:0005544//GO:0005509	calcium-dependent phospholipid binding//calcium ion binding	--	--	up	4.09	up	4.378	no	0.23344	annexin A2(anxa2)	membrane
c39965_g1	Apolipoprotein A-IV [Larimichthys crocea]	PREDICTED: Notothenia coriiceps uncharacterized LOC104946017 (LOC104946017), mRNA	GO:0000090//GO:0051259//GO:0042262//GO:0006869//GO:0051301//GO:0007067//GO:0006308//GO:0031110//GO:0042157//GO:0007059//GO:0000398	mitotic anaphase//protein oligomerization//DNA protection//lipid transport//cell division//mitotic nuclear division//DNA catabolic process//regulation of microtubule polymerization or depolymerization//lipoprotein metabolic process//chromosome segregation	GO:0008289//GO:0003690//GO:0008017//GO:0005198//GO:0008855	lipid binding//double-stranded DNA binding//microtubule binding//structural molecule activity//exodeoxyribonuclease VII activity	GO:0005634//GO:0009318//GO:0045298//GO:0019028//GO:0005576//GO:0019031//GO:0005876//GO:0000940	nucleus//exodeoxyribonuclease VII complex//tubulin complex//viral capsid//extracellular region//viral envelope//spindle microtubule//condensed chromosome outer kinetochore	down	-3.2673	down	-1.7264	up	1.4864	Apolipoprotein A-IV (Apoa4)	metabolism
c95301_g1	PREDICTED: apolipoprotein Eb-like [Oreochromis niloticus]	PREDICTED: Poecilia reticulata apolipoprotein Eb-like (LOC103473017), mRNA	GO:0006810//GO:0055114//GO:0007165//GO:0000105//GO:0030001//GO:0042157//GO:0030168//GO:0051259//GO:0006869//GO:0055085//GO:0051258//GO:0006308//GO:0007264//GO:0009405	transport//oxidation-reduction process//signal transduction//histidine biosynthetic process//metal ion transport//lipoprotein metabolic process//platelet activation//protein oligomerization//lipid transport//transmembrane transport//protein polymerization	GO:0051287//GO:0008270//GO:0005198//GO:0030674//GO:0005096//GO:0046873//GO:0005102//GO:0004399//GO:0008289//GO:0051082//GO:0008855	NAD binding//zinc ion binding//structural molecule activity//protein binding, bridging//GTPase activator activity//metal ion transmembrane transporter activity//receptor binding//histidinol dehydrogenase activity//lipid binding//unfolded protein binding//	GO:0016021//GO:0009318//GO:0005886//GO:0019031//GO:0016020//GO:0005576//GO:0019028//GO:0005577	integral component of membrane//exodeoxyribonuclease VII complex//plasma membrane//viral envelope//membrane//extracellular region//viral capsid//fibrinogen complex	no	0.30971	up	1.138	no	0.77375	apolipoprotein Eb (apoeb)	membrane							BP-oxidation-reduction process-UP	MF-oxidoreductase activity-UP
c103439_g2	PREDICTED: arf-GAP with dual PH domain-containing protein 2-like [Larimichthys crocea]	PREDICTED: Larimichthys crocea arf-GAP with dual PH domain-containing protein 2-like (LOC104934589), mRNA	GO:0055114//GO:0032065	oxidation-reduction process//cortical protein anchoring	GO:0005096//GO:0005543//GO:0016614//GO:0005515//GO:0050660	GTPase activator activity//phospholipid binding//oxidoreductase activity, acting on CH-OH group of donors//protein binding//flavin adenine dinucleotide binding	GO:0005938	cell cortex	up	1.7818	no	0.16022	down	-1.6761	arf-GAP with dual PH domain-containing protein 2-like (LOC104934589)	metabolism	BP-oxidation-reduction process-UP	MF_OXIDOREDUCTASE ACTIVITY-UP
c153134_g1	PREDICTED: arginase-2, mitochondrial [Stegastes partitus]	PREDICTED: Larimichthys crocea arginase 2 (arg2), mRNA	GO:0032780	negative regulation of ATPase activity	GO:0042030//GO:0046872	ATPase inhibitor activity//metal ion binding	GO:0005739	mitochondrion	up	6.378	up	4.4396	no	-1.9929	arginase-2 (arg2)	metabolism
c98866_g1	PREDICTED: ATP-binding cassette sub-family E member 1 [Oryzias latipes]>gi|765150076|ref|XP_011485535.1| PREDICTED: ATP-binding cassette sub-family E member 1 [Oryzias latipes]	PREDICTED: Larimichthys crocea ATP-binding cassette, sub-family E (OABP), member 1 (abce1), mRNA	GO:0019083//GO:0002949//GO:0006614	viral transcription//tRNA threonylcarbamoyladenosine modification//SRP-dependent cotranslational protein targeting to membrane	GO:0005525//GO:0016887//GO:0003924//GO:0005524	GTP binding//ATPase activity//GTPase activity//ATP binding	--	--	no	0.72845	up	1.6031	no	0.82018	ATP-binding cassette sub-family E member 1	signal transduction
c90687_g1	PREDICTED: ATP-dependent 6-phosphofructokinase, liver type [Larimichthys crocea]>gi|808873404|gb|KKF22731.1| 6-phosphofructokinase, liver type [Larimichthys crocea]	PREDICTED: Larimichthys crocea phosphofructokinase, liver (pfkl), mRNA	GO:0006013//GO:0006098//GO:0006094//GO:0006000//GO:0006096//GO:0006012//GO:0016032	mannose metabolic process//pentose-phosphate shunt//gluconeogenesis//fructose metabolic process//glycolytic process//galactose metabolic process//viral process	GO:0003872	6-phosphofructokinase activity	GO:0005945	6-phosphofructokinase complex	no	0.80905	no	-0.18893	down	-1.0525	ATP-dependent 6-phosphofructokinase (pfkl)	metabolism			MF-oxi activity,acting on -DOWN
c107215_g2	PREDICTED: ATP-dependent RNA helicase DDX18 isoform X1 [Larimichthys crocea]>gi|734613818|ref|XP_010734434.1| PREDICTED: ATP-dependent RNA helicase DDX18 isoform X2 [Larimichthys crocea]	PREDICTED: Larimichthys crocea DEAD (Asp-Glu-Ala-Asp) box polypeptide 18 (ddx18), transcript variant X2, mRNA	GO:0017038	protein import	GO:0003676//GO:0005524//GO:0003677//GO:0016787	nucleic acid binding//ATP binding//DNA binding//hydrolase activity	GO:0016020	membrane	up	2.5993	up	3.1471	no	0.4933	ATP-dependent RNA helicase DDX18 (ddx18)	metabolism			MF-oxi activity,acting on -DOWN
c56129_g1	PREDICTED: BAG family molecular chaperone regulator 3 isoform X1 [Stegastes partitus]	PREDICTED: Stegastes partitus BCL2-associated athanogene 3 (bag3), transcript variant X2, mRNA	--	--	GO:0051087	chaperone binding	--	--	up	5.899	up	6.5849	no	0.63138	BAG family molecular chaperone regulator 3 (bag3)	cell poliferation/apoptosis			MF-oxi activity,acting on -DOWN
c55694_g1	beta globin [Gasterosteus aculeatus]>gi|28195691|gb|AAO27764.1| beta globin [Gasterosteus aculeatus]	Lates calcarifer steroidogenic factor 1 (nr5a1) gene, complete cds	GO:0042967	acyl-carrier-protein biosynthetic process	GO:0008080//GO:0019825//GO:0020037	N-acetyltransferase activity//oxygen binding//heme binding	--	--	down	-1.2053	no	-0.81047	no	0.34031	beta globin (HBB)	immune response			MF-oxi activity,acting on -DOWN	MF-heme binding-DOWN		MF-tetrapyrrole binding-DOWN
c105348_g1	PREDICTED: bile salt export pump-like isoform X1 [Stegastes partitus]	PREDICTED: Larimichthys crocea bile salt export pump-like (LOC104926399), mRNA	GO:0055085//GO:0019060//GO:0006810	transmembrane transport//intracellular transport of viral protein in host cell//transport	GO:0016301//GO:0042626//GO:0016887//GO:0003924//GO:0005524//GO:0005525	kinase activity//ATPase activity, coupled to transmembrane movement of substances//ATPase activity//GTPase activity//ATP binding//GTP binding	GO:0016021	integral component of membrane	down	-2.3561	down	-1.1837	up	1.1179	bile salt export pump (ABCB11)	molecule transport
c85819_g1	PREDICTED: calcipressin-1 isoform X3 [Larimichthys crocea]>gi|808877078|gb|KKF25638.1| Calcipressin-1 [Larimichthys crocea]	PREDICTED: Notothenia coriiceps regulator of calcineurin 1 (rcan1), transcript variant X4, mRNA	GO:0019722	calcium-mediated signaling	--	--	--	--	up	3.9171	up	4.1328	no	0.1612	calcipressin-1 isoform X3	signal transduction			MF-oxi activity,acting on -DOWN
c98109_g1	PREDICTED: calponin-3 [Stegastes partitus]	PREDICTED: Notothenia coriiceps calponin 3, acidic (cnn3), mRNA	GO:0007010	cytoskeleton organization	GO:0005515//GO:0003779	protein binding//actin binding	--	--	no	-0.82921	no	0.29257	up	1.0673	calponin-3	signal transduction
c214962_g1	--	PREDICTED: Notothenia coriiceps cAMP-responsive element modulator-like (LOC104956806), mRNA	GO:0008616	queuosine biosynthetic process	GO:0033739	preQ1 synthase activity	--	--	no	1.1189	up	2.3056	no	1.1322	cAMP-responsive element modulator (CREM)	metabolism								MF-oxidoreductase activity-UP
c60038_g1	PREDICTED: carboxypeptidase N subunit 2-like [Larimichthys crocea]	PREDICTED: Larimichthys crocea carboxypeptidase N subunit 2-like (LOC104920910), mRNA	GO:0031124	mRNA 3'-end processing	GO:0008270//GO:0003676//GO:0005515	zinc ion binding//nucleic acid binding//protein binding	--	--	down	-1.1878	no	-0.72913	no	0.40417	carboxypeptidase N subunit 2 (CPN2)	immune response
c91924_g2	PREDICTED: CCAAT/enhancer-binding protein delta [Notothenia coriiceps]	Oplegnathus fasciatus CEBPD mRNA for CCAAT/enhancer binding protein delta2 protein, complete cds, clone: 005_02-E08	GO:0015031//GO:0006355//GO:0070206//GO:0006606	protein transport//regulation of transcription, DNA-templated//protein trimerization//protein import into nucleus	GO:0043565//GO:0008565//GO:0003700	sequence-specific DNA binding//protein transporter activity//transcription factor activity, sequence-specific DNA binding	GO:0005634//GO:0005737//GO:0005667	nucleus//cytoplasm//transcription factor complex	up	1.2304	up	2.0995	no	0.81458	CCAAT/enhancer-binding protein delta (CEBPD)	cell poliferation/apoptosis
c105172_g1	CD9 antigen 2 [Oplegnathus fasciatus]	Oplegnathus fasciatus CD9 mRNA for CD9 antigen 2, complete cds, clone: 004_07-G03	GO:0006118	obsolete electron transport	GO:0016491//GO:0009055	oxidoreductase activity//electron carrier activity	GO:0016020//GO:0016021	membrane//integral component of membrane	down	-1.8488	down	-1.4028	no	0.39148	CD9 antigen 2	metabolism		MF_OXIDOREDUCTASE ACTIVITY-DOWN						MF-oxidoreductase activity-DOWN
c93860_g1	PREDICTED: chromobox protein homolog 8-like [Stegastes partitus]	PREDICTED: Stegastes partitus chromobox protein homolog 8-like (LOC103373459), mRNA	--	--	--	--	GO:0031012	extracellular matrix	up	4.7282	up	5.102	no	0.31936	chromobox protein homolog 8-like (LOC103373459)	cell poliferation/apoptosis
c109561_g2	PREDICTED: coatomer subunit epsilon [Stegastes partitus]	Anoplopoma fimbria clone afim-evh-011-253 Coatomer subunit epsilon putative mRNA, complete cds	--	--	GO:0005515	protein binding	--	--	up	1.4622	up	1.1345	no	-0.38218	coatomer subunit epsilon	protein folding
c103794_g1	PREDICTED: coatomer subunit gamma-2 [Notothenia coriiceps]	PREDICTED: Stegastes partitus coatomer protein complex, subunit gamma 2 (copg2), mRNA	GO:0016192//GO:0006886	vesicle-mediated transport//intracellular protein transport	GO:0005198//GO:0005515	structural molecule activity//protein binding	GO:0030117//GO:0030126	membrane coat//COPI vesicle coat	no	0.482	up	1.2167	no	0.68021	coatomer subunit gamma-2	protein folding
c100816_g2	PREDICTED: collectin-12-like [Haplochromis burtoni]	PREDICTED: Larimichthys crocea CD209 antigen-like protein E (LOC104936), mRNA	--	--	--	--	--	--	up	1.0123	no	0.13967	no	-0.92713	collectin-12-like (LOC108937625)	immune response
c109075_g2	Complement C3 [Larimichthys crocea]	PREDICTED: Larimichthys crocea complement C3-like (LOC104938979), mRNA	--	--	--	--	GO:0005576	extracellular region	no	1.5948	no	-0.26526	down	-1.9146	complement C3	immune response
c9803_g1	PREDICTED: complement factor D-like [Oreochromis niloticus]	PREDICTED: Larimichthys crocea complement factor D-like (LOC104926791), mRNA	GO:0006508	proteolysis	GO:0004252	serine-type endopeptidase activity	--	--	up	1.0105	up	1.131	no	0.066039	complement factor D (CFD)	immune response
c111546_g1	PREDICTED: C-X-C motif chemokine 11-like [Stegastes partitus]	--	GO:0007165//GO:0006955//GO:0006935	signal transduction//immune response//chemotaxis	GO:0008009	chemokine activity	GO:0005576	extracellular region	up	2.6117	up	3.2039	no	0.53763	C-X-C motif chemokine 11 (CXCL11)	immune response
c88120_g1	cyclic-AMP response element-binding protein 2 [Sparus aurata]	Sebastes schlegelii mRNA, clone: BRF 39-B4, not induced by treatment of either LPS nor Con A/PMA	GO:0006355	regulation of transcription, DNA-templated	GO:0043565//GO:0003677//GO:0003700	sequence-specific DNA binding//DNA binding//transcription factor activity, sequence-specific DNA binding	GO:0005634//GO:0005667	nucleus//transcription factor complex	up	1.2752	no	0.97498	no	-0.35467	cyclic-AMP response element-binding protein 2 (creb2)	signal transduction
c170734_g1	PREDICTED: cyclin-G1 [Stegastes partitus]	Sebastes schlegelii mRNA, clone: BRF 42-C5, induced by treatment of Con A/PMA	--	--	--	--	GO:0005634	nucleus	up	1.0713	up	1.564	no	0.43823	cyclin-G1 (CCNG1)	cell poliferation/apoptosis
c106620_g1	PREDICTED: cyclin-G2-like [Larimichthys crocea]	Sebastes schlegelii mRNA, clone: BRF 46-C2, induced by treatment of Con A/PMA	--	--	--	--	GO:0005634	nucleus	up	4.1148	up	3.9667	no	-0.20261	cyclin-G2(CCNG2)	cell poliferation/apoptosis
c107111_g1	PREDICTED: cyclin-T1-like [Notothenia coriiceps]	PREDICTED: Larimichthys crocea cyclin T1 (ccnt1), transcript variant X3, mRNA	GO:0000256//GO:0006807//GO:0006144//GO:0006568//GO:0055114	allantoin catabolic process//nitrogen compound metabolic process//purine nucleobase metabolic process//tryptophan metabolic process//oxidation-reduction process	GO:0000334//GO:0005506//GO:0004037	3-hydroxyanthranilate 3,4-dioxygenase activity//iron ion binding//allantoicase activity	--	--	down	-1.8605	no	0.051379	no	1.8574	cyclin-T1(CCNT1)	cell poliferation/apoptosis	BP-oxidation-reduction process-DOWN	MF_OXIDOREDUCTASE ACTIVITY-DOWN			MF-iron ion binding-DOWN
c150866_g1	PREDICTED: cysteine dioxygenase type 1 [Larimichthys crocea]>gi|808870432|gb|KKF20279.1| Cysteine dioxygenase type 1 [Larimichthys crocea]	PREDICTED: Notothenia coriiceps cysteine dioxygenase type 1 (cdo1), mRNA	GO:0019530//GO:0055114//GO:0046439//GO:0006534	taurine metabolic process//oxidation-reduction process//L-cysteine metabolic process//cysteine metabolic process	GO:0017172//GO:0005506//GO:0016702	cysteine dioxygenase activity//iron ion binding//oxidoreductase activity, acting on single donors with incorporation of molecular oxygen, incorporation of two atoms of oxygen	--	--	no	-0.80625	no	0.52433	up	1.2761	cysteine dioxygenase type 1 (cdo1)	metabolism
c83297_g1	cytochrome c [Sparus aurata]	Oplegnathus fasciatus mitochondrial cytochrome c mRNA, complete cds; nuclear gene for mitochondrial product	GO:0006118	obsolete electron transport	GO:0009055//GO:0020037	electron carrier activity//heme binding	--	--	no	1.3458	up	3.2749	no	1.8746	cytochrome c (cyt)	metabolism
c79930_g1	cytochrome c oxidase subunit I (mitochondrion) [Schistosoma japonicum]	Schistosoma japonicum isolate SJYYM2 mitochondrion, complete genome	GO:0015992//GO:0006118//GO:0006123//GO:0009060//GO:0055114	proton transport//obsolete electron transport//mitochondrial electron transport, cytochrome c to oxygen//aerobic respiration//oxidation-reduction process	GO:0009055//GO:0005506//GO:0020037//GO:0004129	electron carrier activity//iron ion binding//heme binding//cytochrome-c oxidase activity	GO:0016021//GO:0045277	integral component of membrane//respiratory chain complex IV	no	-0.43754	no	1.0266	up	1.4097	cytochrome c oxidase subunit I (cox1)	metabolism
c105357_g1	cytochrome c oxidase subunit I (mitochondrion) [Sebastes inermis]>gi|563322428|gb|AHB38483.1| cytochrome c oxidase subunit I (mitochondrion) [Sebastes inermis]	Sebates schlegeli mitochondrion, complete genome	GO:0055114//GO:0009060//GO:0015711//GO:0006118//GO:0015992//GO:0006123	oxidation-reduction process//aerobic respiration//organic anion transport//obsolete electron transport//proton transport//mitochondrial electron transport, cytochrome c to oxygen	GO:0020037//GO:0004129//GO:0005506//GO:0008514//GO:0009055	heme binding//cytochrome-c oxidase activity//iron ion binding//organic anion transmembrane transporter activity//electron carrier activity	GO:0016020//GO:0045277//GO:0016021	membrane//respiratory chain complex IV//integral component of membrane	down	-1.0205	no	-0.066609	no	0.89937	cytochrome c oxidase subunit I (cox1)	metabolism	BP-oxidation-reduction process-DOWN	MF_OXIDOREDUCTASE ACTIVITY-DOWN		MF-heme binding-DOWN	MF-iron ion binding-DOWN	MF-tetrapyrrole binding-DOWN
c108383_g13	PREDICTED: cytochrome P450 1A1-like, partial [Notothenia coriiceps]	Lateolabrax japonicus CYP1A (CYP1A) mRNA, complete cds	GO:0055114	oxidation-reduction process	GO:0016705//GO:0020037//GO:0005506	oxidoreductase activity, acting on paired donors, with incorporation or reduction of molecular oxygen//heme binding//iron ion binding	--	--	down	-2.7936	down	-2.1299	no	0.60925	cytochrome P450 1A1 (CYP1A1)	metabolism	BP-oxidation-reduction process-DOWN	MF_OXIDOREDUCTASE ACTIVITY-DOWN		MF-heme binding-DOWN	MF-iron ion binding-DOWN	MF-tetrapyrrole binding-DOWN	BP-oxidation-reduction process-DOWN	MF-oxidoreductase activity-DOWN
c100206_g1	Cytochrome P450 3A40 [Larimichthys crocea]	PREDICTED: Larimichthys crocea cytochrome P450 3A40-like (LOC104931688), mRNA	GO:0055114	oxidation-reduction process	GO:0005506//GO:0020037//GO:0016705	iron ion binding//heme binding//oxidoreductase activity, acting on paired donors, with incorporation or reduction of molecular oxygen	--	--	up	1.1016	no	0.28447	no	-0.87158	Cytochrome P450 3A40 (CYP3A4)	metabolism	BP-oxidation-reduction process-UP	MF_OXIDOREDUCTASE ACTIVITY-UP	MF-oxi activity,acting on -DOWN	MF-heme binding-UP	MF-iron ion binding-UP	MF-tetrapyrrole binding-UP
c99861_g1	PREDICTED: cytochrome P450 4V2 [Stegastes partitus]	PREDICTED: Larimichthys crocea cytochrome P450 4V2 (LOC104917763), mRNA	GO:0055114	oxidation-reduction process	GO:0005506//GO:0020037//GO:0016705	iron ion binding//heme binding//oxidoreductase activity, acting on paired donors, with incorporation or reduction of molecular oxygen	--	--	down	-2.293	down	-1.7114	no	0.52714	cytochrome P450 4V2 (cyp4v2)	metabolism	BP-oxidation-reduction process-DOWN	MF_OXIDOREDUCTASE ACTIVITY-DOWN		MF-heme binding-DOWN	MF-iron ion binding-DOWN	MF-tetrapyrrole binding-DOWN	BP-oxidation-reduction process-DOWN	MF-oxidoreductase activity-DOWN
c31816_g1	PREDICTED: cytosolic 10-formyltetrahydrofolate dehydrogenase-like [Larimichthys crocea]	PREDICTED: Larimichthys crocea cytosolic 10-formyltetrahydrofolate dehydrogenase-like (LOC104936356), mRNA	GO:0009058//GO:0055114//GO:0008152	biosynthetic process//oxidation-reduction process//metabolic process	GO:0016491//GO:0016742	oxidoreductase activity//hydroxymethyl-, formyl- and related transferase activity	--	--	down	-1.1599	no	-0.46739	no	0.63797	cytosolic 10-formyltetrahydrofolate dehydrogenase (FDH)	metabolism	BP-oxidation-reduction process-DOWN	MF_OXIDOREDUCTASE ACTIVITY-DOWN
c97171_g1	Delta-1-pyrroline-5-carboxylate synthase [Larimichthys crocea]	PREDICTED: Notothenia coriiceps delta-1-pyrroline-5-carboxylate synthase-like (LOC104948536), mRNA	GO:0008152//GO:0055114	metabolic process//oxidation-reduction process	GO:0016491	oxidoreductase activity	--	--	no	0.83076	up	1.1148	no	0.22955	Delta-1-pyrroline-5-carboxylate synthase (P5CS)	metabolism							BP-oxidation-reduction process-UP	MF-oxidoreductase activity-UP
c90957_g1	RNA helicase [Oplegnathus fasciatus]	PREDICTED: Larimichthys crocea DEXH (Asp-Glu-X-His) box polypeptide 58 (dhx58), mRNA	--	--	GO:0016787//GO:0003677//GO:0005524//GO:0016817//GO:0003676	hydrolase activity//DNA binding//ATP binding//hydrolase activity, acting on acid anhydrides//nucleic acid binding	--	--	down	-1.5534	down	-2.1522	no	-0.6533	DEXH (Asp-Glu-X-His) box polypeptide 58 (dhx58)	metabolism
c98364_g1	PREDICTED: dihydropyrimidine dehydrogenase [NADP(+)] [Stegastes partitus]	PREDICTED: Larimichthys crocea dihydropyrimidine dehydrogenase (dpyd), mRNA	GO:0055114//GO:0008033	oxidation-reduction process//tRNA processing	GO:0016765//GO:0016491//GO:0017150//GO:0050660//GO:0016627	transferase activity, transferring alkyl or aryl (other than methyl) groups//oxidoreductase activity//tRNA dihydrouridine synthase activity//flavin adenine dinucleotide binding//oxidoreductase activity, acting on the CH-CH group of donors	GO:0005737	cytoplasm	up	1.1231	no	0.74217	no	-0.43539	dihydropyrimidine dehydrogenase (DPD)	metabolism	BP-oxidation-reduction process-UP	MF_OXIDOREDUCTASE ACTIVITY-UP
c95966_g1	PREDICTED: LOW QUALITY PROTEIN: dimethylaniline monooxygenase [N-oxide-forming] 5-like [Notothenia coriiceps]	PREDICTED: Notothenia coriiceps dimethylaniline monooxygenase [N-oxide-forming] 5-like (LOC104959247), mRNA	GO:0055114//GO:0006355	oxidation-reduction process//regulation of transcription, DNA-templated	GO:0004499//GO:0050661//GO:0016491//GO:0003700//GO:0050660	N,N-dimethylaniline monooxygenase activity//NADP binding//oxidoreductase activity//transcription factor activity, sequence-specific DNA binding//flavin adenine dinucleotide binding	GO:0005667//GO:0042025	transcription factor complex//host cell nucleus	down	-1.2033	down	-1.0913	no	0.057538	dimethylaniline monooxygenase [N-oxide-forming] 5	metabolism	BP-oxidation-reduction process-DOWN	MF_OXIDOREDUCTASE ACTIVITY-DOWN					BP-oxidation-reduction process-DOWN	MF-oxidoreductase activity-DOWN
c108212_g1	PREDICTED: dimethylaniline monooxygenase [N-oxide-forming] 2-like [Notothenia coriiceps]>gi|736295112|ref|XP_010791093.1| PREDICTED: dimethylaniline monooxygenase [N-oxide-forming] 2-like [Notothenia coriiceps]	PREDICTED: Larimichthys crocea dimethylaniline monooxygenase [N-oxide-forming] 5-like (LOC104926014), mRNA	GO:0055114	oxidation-reduction process	GO:0050660//GO:0016491//GO:0050661//GO:0004499	flavin adenine dinucleotide binding//oxidoreductase activity//NADP binding//N,N-dimethylaniline monooxygenase activity	--	--	down	-1.9186	no	-0.93872	no	0.92535	dimethylaniline monooxygenase 5	metabolism	BP-oxidation-reduction process-DOWN	MF_OXIDOREDUCTASE ACTIVITY-DOWN	MF-oxi activity,acting on -DOWN
c106504_g1	PREDICTED: dimethylglycine dehydrogenase, mitochondrial [Larimichthys crocea]	PREDICTED: Larimichthys crocea dimethylglycine dehydrogenase (dmgdh), transcript variant X2, misc_RNA	GO:0055114//GO:0007165//GO:0015940	oxidation-reduction process//signal transduction//pantothenate biosynthetic process	GO:0071949//GO:0016491//GO:0008677	FAD binding//oxidoreductase activity//2-dehydropantoate 2-reductase activity	--	--	down	-1.8117	down	-1.986	no	-0.2288	dimethylglycine dehydrogenase, mitochondrial (DMGDH)	metabolism	BP-oxidation-reduction process-DOWN	MF_OXIDOREDUCTASE ACTIVITY-DOWN					BP-oxidation-reduction process-DOWN	MF-oxidoreductase activity-DOWN
c109399_g2	PREDICTED: dipeptidyl aminopeptidase-like protein 6-like isoform X4 [Pundamilia nyererei]	PREDICTED: Stegastes partitus uncharacterized LOC103365299 (LOC103365299), ncRNA	GO:0006508	proteolysis	GO:0008236	serine-type peptidase activity	--	--	down	-1.671	down	-1.402	no	0.2145	dipeptidyl aminopeptidase-like protein 6-like isoform X4 (ZBTB6)	protein folding
c79103_g1	DNA damage-inducible transcript 4 protein [Larimichthys crocea]	Sebastes schlegelii mRNA, clone: BRF 40-D4, induced by treatment of LPS and Con A/PMA	GO:0009968	negative regulation of signal transduction	--	--	GO:0005737	cytoplasm	up	5.1599	up	5.8048	no	0.59042	DNA damage-inducible transcript 4 protein (DDIT4)	cell poliferation/apoptosis
c103919_g1	PREDICTED: dnaJ homolog subfamily A member 3, mitochondrial isoform X1 [Stegastes partitus]	Sparus aurata 40 KDa heat shock protein DnaJ-like protein subfamily A member 3A (DnaJA3A) mRNA, complete cds	GO:0006464	cellular protein modification process	GO:0051082//GO:0016151//GO:0031072	unfolded protein binding//nickel cation binding//heat shock protein binding	--	--	down	-1.524	no	-0.36246	no	1.1071	dnaJ homolog subfamily A member 3(DnaJA3)	protein folding
c192313_g1	DnaJ homolog subfamily A member 4 [Anoplopoma fimbria]	Anoplopoma fimbria clone afim-evh-511-128 DnaJ homolog subfamily A member 4 putative mRNA, complete cds	GO:0006464	cellular protein modification process	GO:0051082//GO:0016151//GO:0031072	unfolded protein binding//nickel cation binding//heat shock protein binding	--	--	up	3.1309	up	4.3802	no	1.1948	DnaJ homolog subfamily A member 4 (DnaJA4)	protein folding
c24203_g1	PREDICTED: dnaJ homolog subfamily B member 1-like [Oreochromis niloticus]	Sebastes schlegelii mRNA, clone: BRF 21-F9, induced by treatment of LPS and Con A/PMA	GO:0045151	acetoin biosynthetic process	GO:0047605	acetolactate decarboxylase activity	--	--	up	8.2766	up	8.6407	no	0.30959	dnaJ homolog subfamily B member 1-like (DnaJb1)	protein folding
c211750_g1	PREDICTED: dnaJ homolog subfamily B member 9-like [Poecilia formosa]	PREDICTED: Larimichthys crocea DnaJ (Hsp40) homolog, subfamily B, member 9 (dnajb9), transcript variant X1, mRNA	--	--	--	--	--	--	up	2.2192	up	1.8757	no	-0.39802	dnaJ homolog subfamily B member 9-like (DnaJb9)	protein folding
c109290_g4	PREDICTED: dnaJ homolog subfamily C member 3-like [Stegastes partitus]	PREDICTED: Larimichthys crocea dnaJ homolog subfamily C member 3-like (LOC104927603), mRNA	GO:0022900//GO:0006118//GO:0009103	electron transport chain//obsolete electron transport//lipopolysaccharide biosynthetic process	GO:0008918//GO:0005506//GO:0009055//GO:0005515//GO:0020037//GO:0046983	lipopolysaccharide 3-alpha-galactosyltransferase activity//iron ion binding//electron carrier activity//protein binding//heme binding//protein dimerization activity	GO:0042597	periplasmic space	up	1.9669	up	2.2426	no	0.22118	dnaJ homolog subfamily C member 3-like (DnaJc3)	protein folding	BP-oxidation-reduction process-UP			MF-heme binding-UP	MF-iron ion binding-UP	MF-tetrapyrrole binding-UP	BP-oxidation-reduction process-UP
c102758_g1	PREDICTED: dnaJ homolog subfamily C member 7-like [Stegastes partitus]	PREDICTED: Notothenia coriiceps dnaJ homolog subfamily C member 7-like (LOC104967607), transcript variant X2, mRNA	--	--	GO:0005515	protein binding	GO:0016020	membrane	up	1.5111	up	1.7351	no	0.1695	dnaJ homolog subfamily C member 7-like	protein folding
c100166_g1	PREDICTED: dual specificity protein kinase CLK4-like isoform X1 [Larimichthys crocea]>gi|734612886|ref|XP_010733921.1| PREDICTED: dual specificity protein kinase CLK4-like isoform X1 [Larimichthys crocea]	PREDICTED: Larimichthys crocea dual specificity protein kinase CLK4-like (LOC104922713), transcript variant X3, mRNA	GO:0006468	protein phosphorylation	GO:0005524//GO:0004672	ATP binding//protein kinase activity	--	--	down	-1.5751	no	-0.71993	no	0.80071	dual specificity protein kinase CLK4-like isoform X1 (LOC108250335)	signal transduction
c99118_g1	PREDICTED: dual specificity protein phosphatase 1 [Notothenia coriiceps]	PREDICTED: Larimichthys crocea dual specificity phosphatase 1 (dusp1), mRNA	GO:0006570//GO:0005975//GO:0015991//GO:0015992//GO:0006470//GO:0019988	tyrosine metabolic process//carbohydrate metabolic process//ATP hydrolysis coupled proton transport//proton transport//protein dephosphorylation//charged-tRNA amino acid modification	GO:0015078//GO:0004725//GO:0008138//GO:0043399//GO:0004553	hydrogen ion transmembrane transporter activity//protein tyrosine phosphatase activity//protein tyrosine/serine/threonine phosphatase activity//tRNA A64-2'-O-ribosylphosphate transferase activity//hydrolase activity, hydrolyzing O-glycosyl compounds	GO:0033179	proton-transporting V-type ATPase, V0 domain	up	2.1298	up	2.4919	no	0.30755	dual specificity protein phosphatase 1 (DSPTP1)	signal transduction
c96885_g1	PREDICTED: dual specificity protein phosphatase 6 [Larimichthys crocea]	PREDICTED: Larimichthys crocea dual specificity phosphatase 6 (dusp6), mRNA	GO:0042254//GO:0006470//GO:0019988//GO:0006570	ribosome biogenesis//protein dephosphorylation//charged-tRNA amino acid modification//tyrosine metabolic process	GO:0043399//GO:0008138//GO:0003735//GO:0004725	tRNA A64-2'-O-ribosylphosphate transferase activity//protein tyrosine/serine/threonine phosphatase activity//structural constituent of ribosome//protein tyrosine phosphatase activity	GO:0005840//GO:0005763	ribosome//mitochondrial small ribosomal subunit	down	-1.6831	no	-0.78136	no	0.84728	dual specificity protein phosphatase 6 (dusp6)	signal transduction
c107805_g2	PREDICTED: dyslexia-associated protein KIAA0319 homolog isoform X2 [Larimichthys crocea]	PREDICTED: Larimichthys crocea KIAA0319 ortholog (kiaa0319), transcript variant X2, mRNA	GO:0006836	neurotransmitter transport	GO:0019905	syntaxin binding	GO:0016021	integral component of membrane	up	7.1164	no	8.8624	no	1.6915	dyslexia-associated protein KIAA0319 homolog isoform X2	signal transduction
c106534_g1	E3 ubiquitin/ISG15 ligase TRIM25 [Larimichthys crocea]	PREDICTED: Maylandia zebra tripartite motif-containing protein 29-like (LOC101479809), partial mRNA	--	--	GO:0008270//GO:0005515	zinc ion binding//protein binding	GO:0005622	intracellular	no	-1.281	down	-2.2899	no	-1.0635	E3 ubiquitin/ISG15 ligase TRIM25	protein folding
c109841_g1	PREDICTED: probable E3 ubiquitin-protein ligase HERC4 isoform X2 [Notothenia coriiceps]	PREDICTED: Notothenia coriiceps probable E3 ubiquitin-protein ligase HERC4 (LOC104941295), transcript variant X2, mRNA	GO:0019079//GO:0016567	viral genome replication//protein ubiquitination	GO:0004842	ubiquitin-protein transferase activity	--	--	down	-1.8658	down	-1.3859	no	0.42541	E3 ubiquitin-protein ligase (HERC4)	protein folding
c98113_g1	PREDICTED: probable E3 ubiquitin-protein ligase HERC6-like isoform X2 [Oreochromis niloticus]	PREDICTED: Larimichthys crocea probable E3 ubiquitin-protein ligase HERC6 (LOC104928506), mRNA	GO:0007165//GO:0006935//GO:0006310//GO:0016567	signal transduction//chemotaxis//DNA recombination//protein ubiquitination	GO:0004871//GO:0003677//GO:0004842	signal transducer activity//DNA binding//ubiquitin-protein transferase activity	GO:0005634	nucleus	down	-2.6489	down	-2.0253	no	0.56912	E3 ubiquitin-protein ligase (HERC6)	protein folding
c104467_g1	PREDICTED: E3 ubiquitin-protein ligase RNF130 [Larimichthys crocea]>gi|734642811|ref|XP_010750359.1| PREDICTED: E3 ubiquitin-protein ligase RNF130 [Larimichthys crocea]	PREDICTED: Larimichthys crocea ring finger protein 130 (rnf130), transcript variant X1, mRNA	GO:0016567//GO:0006355//GO:0009271	protein ubiquitination//regulation of transcription, DNA-templated//phage shock	GO:0004842//GO:0046872//GO:0005515//GO:0008270	ubiquitin-protein transferase activity//metal ion binding//protein binding//zinc ion binding	GO:0005680	anaphase-promoting complex	up	3.6561	up	3.804	no	0.093412	E3 ubiquitin-protein ligase (RNF130)	protein folding
c98469_g1	PREDICTED: E3 ubiquitin-protein ligase RNF139 [Stegastes partitus]	PREDICTED: Stegastes partitus ring finger protein 139 (rnf139), mRNA	GO:0016567	protein ubiquitination	GO:0003723//GO:0004842//GO:0046872//GO:0005515//GO:0008270	RNA binding//ubiquitin-protein transferase activity//metal ion binding//protein binding//zinc ion binding	GO:0005680	anaphase-promoting complex	up	5.3642	up	4.5749	no	-0.84377	E3 ubiquitin-protein ligase (RNF139)	protein folding
c107918_g5	PREDICTED: E3 ubiquitin-protein ligase RNF19B [Stegastes partitus]	PREDICTED: Larimichthys crocea ring finger protein 19B (rnf19b), transcript variant X3, mRNA	--	--	--	--	--	--	up	5.2773	up	5.9936	no	0.66176	E3 ubiquitin-protein ligase (RNF19B)	protein folding
c107493_g1	PREDICTED: E3 ubiquitin-protein ligase RNF213 [Stegastes partitus]	PREDICTED: Notothenia coriiceps E3 ubiquitin-protein ligase RNF213-like (LOC104945249), mRNA	--	--	--	--	--	--	down	-1.9996	down	-1.4635	no	0.48152	E3 ubiquitin-protein ligase (RNF213)	protein folding
c107608_g1	PREDICTED: E3 ubiquitin-protein ligase TRIM21-like [Larimichthys crocea]>gi|734619852|ref|XP_010737748.1| PREDICTED: E3 ubiquitin-protein ligase TRIM21-like [Larimichthys crocea]	PREDICTED: Larimichthys crocea E3 ubiquitin-protein ligase TRIM21-like (LOC104925742), transcript variant X2, mRNA	GO:0006810//GO:0006355//GO:0007165	transport//regulation of transcription, DNA-templated//signal transduction	GO:0005198//GO:0004871//GO:0005215//GO:0005515//GO:0003700	structural molecule activity//signal transducer activity//transporter activity//protein binding//transcription factor activity, sequence-specific DNA binding	GO:0005667//GO:0019028//GO:0016021//GO:0019031//GO:0016020	transcription factor complex//viral capsid//integral component of membrane//viral envelope//membrane	down	-3.9276	down	-3.8645	no	0.0085336	E3 ubiquitin-protein ligase (TRIM21)	protein folding			MF-oxi activity,acting on -UP
c130781_g1	PREDICTED: E3 ubiquitin-protein ligase KEG-like [Larimichthys crocea]	PREDICTED: Larimichthys crocea E3 ubiquitin-protein ligase KEG-like (LOC104923948), mRNA	GO:0007517//GO:0006355	muscle organ development//regulation of transcription, DNA-templated	GO:0046872//GO:0005515//GO:0008270//GO:0003677	metal ion binding//protein binding//zinc ion binding//DNA binding	GO:0005634	nucleus	up	5.3772	up	5.7753	no	0.34358	E3 ubiquitin-protein ligase KEG-like (KEG)	protein folding
c108442_g1	PREDICTED: E3 ubiquitin-protein ligase listerin isoform X1 [Larimichthys crocea]	PREDICTED: Larimichthys crocea listerin E3 ubiquitin protein ligase 1 (ltn1), transcript variant X1, mRNA	GO:0016567//GO:0043039	protein ubiquitination//tRNA aminoacylation	GO:0004842//GO:0005524//GO:0005515//GO:0046872//GO:0016876//GO:0008270	ubiquitin-protein transferase activity//ATP binding//protein binding//metal ion binding//ligase activity, forming aminoacyl-tRNA and related compounds//zinc ion binding	GO:0005680	anaphase-promoting complex	up	1.1289	no	0.95828	no	-0.22514	E3 ubiquitin-protein ligase listerin isoform X1	protein folding
c170791_g1	PREDICTED: E3 ubiquitin-protein ligase MIB2 isoform X1 [Larimichthys crocea]	PREDICTED: Larimichthys crocea mindbomb E3 ubiquitin protein ligase 2 (mib2), transcript variant X2, mRNA	GO:0009405//GO:0006810	pathogenesis//transport	GO:0019871//GO:0005515	sodium channel inhibitor activity//protein binding	GO:0005576	extracellular region	down	-1.4796	no	-0.19404	up	1.2311	E3 ubiquitin-protein ligase MIB2 isoform X1	protein folding
c104218_g1	PREDICTED: probable E3 ubiquitin-protein ligase HERC4 [Notothenia coriiceps]	PREDICTED: Larimichthys crocea HECT and RLD domain containing E3 ubiquitin protein ligase 4 (herc4), mRNA	GO:0016567	protein ubiquitination	GO:0004842	ubiquitin-protein transferase activity	--	--	up	2.5982	up	2.7976	no	0.14494	E3 ubiquitin-protein ligase(HERC4 )	protein folding
c94103_g1	PREDICTED: E3 ubiquitin-protein ligase NEURL3-like isoform X1 [Oreochromis niloticus]>gi|542239950|ref|XP_005457475.1| PREDICTED: E3 ubiquitin-protein ligase NEURL3-like isoform X2 [Oreochromis niloticus]	PREDICTED: Larimichthys crocea neuralized E3 ubiquitin protein ligase 3 (neurl3), transcript variant X2, mRNA	--	--	GO:0008270//GO:0005515	zinc ion binding//protein binding	--	--	up	7.4928	up	6.7601	no	-0.78723	E3 ubiquitin-protein ligase-like isoform X1 (NEURL3)	protein folding
c91626_g1	Early growth response protein 1 [Larimichthys crocea]>gi|808876990|gb|KKF25566.1| Early growth response protein 1 [Larimichthys crocea]	PREDICTED: Larimichthys crocea early growth response protein 1-like (LOC104926130), mRNA	--	--	GO:0003677//GO:0046872	DNA binding//metal ion binding	--	--	up	1.3741	up	3.9589	up	2.5303	Early growth response protein 1(EGR1)	signal transduction
c105583_g1	PREDICTED: egl nine homolog 3 [Poecilia reticulata]	PREDICTED: Larimichthys crocea egl-9 family hypoxia-inducible factor 3 (egln3), transcript variant X2, mRNA	GO:0055114	oxidation-reduction process	GO:0016491	oxidoreductase activity	--	--	up	6.0758	up	5.3066	no	-0.82367	egl nine homolog 3	metabolism	BP-oxidation-reduction process-UP	MF_OXIDOREDUCTASE ACTIVITY-UP					BP-oxidation-reduction process-UP	MF-oxidoreductase activity-UP
c106189_g1	PREDICTED: elongation of very long chain fatty acids protein 4-like [Notothenia coriiceps]>gi|736300056|ref|XP_010792783.1| PREDICTED: elongation of very long chain fatty acids protein 4-like [Notothenia coriiceps]	Sparus aurata elongation of very long chain fatty acids protein 4 (ELOVL4) mRNA, complete cds	--	--	--	--	GO:0016021	integral component of membrane	down	-1.5732	down	-1.2655	no	0.25325	elongation of very long chain fatty acids protein 4	molecule transport
c84482_g1	PREDICTED: elongation of very long chain fatty acids protein 6 [Larimichthys crocea]>gi|808877610|gb|KKF26043.1| Elongation of very long chain fatty acids protein 6 [Larimichthys crocea]	PREDICTED: Stegastes partitus ELOVL fatty acid elongase 6 (elovl6), mRNA	--	--	--	--	GO:0016021	integral component of membrane	down	-1.4294	no	-0.77069	no	0.60424	elongation of very long chain fatty acids protein 6	molecule transport
c109318_g1	PREDICTED: epidermis-type lipoxygenase 3-like [Oreochromis niloticus]	PREDICTED: Maylandia zebra arachidonate 12-lipoxygenase, 12R-type-like (LOC101480284), partial mRNA	GO:0055114	oxidation-reduction process	GO:0016702//GO:0046872	oxidoreductase activity, acting on single donors with incorporation of molecular oxygen, incorporation of two atoms of oxygen//metal ion binding	--	--	no	2.4393	down	-1.6726	down	-4.1665	epidermis-type lipoxygenase 3 (loxe3)	metabolism							BP-oxidation-reduction process-DOWN	MF-oxidoreductase activity-DOWN
c69459_g1	PREDICTED: serine/arginine-rich splicing factor 2-like [Pundamilia nyererei]>gi|554876401|ref|XP_005948078.1| PREDICTED: serine/arginine-rich splicing factor 2-like [Haplochromis burtoni]	PREDICTED: Notothenia coriiceps eukaryotic translation initiation factor 1b (LOC104946424), mRNA	GO:0006446//GO:0006118//GO:0006413	regulation of translational initiation//obsolete electron transport//translational initiation	GO:0003743//GO:0003954	translation initiation factor activity//NADH dehydrogenase activity	GO:0005739//GO:0005840	mitochondrion//ribosome	no	0.061563	up	1.2149	up	1.0989	erine/arginine-rich splicing factor 2 (SRSF2)	metabolism								MF-oxidoreductase activity-UP
c105330_g1	PREDICTED: eukaryotic peptide chain release factor GTP-binding subunit ERF3A-like [Larimichthys crocea]>gi|808882645|gb|KKF29982.1| Eukaryotic peptide chain release factor GTP-binding subunit ERF3B [Larimichthys crocea]	PREDICTED: Larimichthys crocea eukaryotic peptide chain release factor GTP-binding subunit ERF3A-like (LOC104930119), mRNA	GO:0007165//GO:0007186	signal transduction//G-protein coupled receptor signaling pathway	GO:0031683//GO:0004871//GO:0005525//GO:0019001//GO:0003924	G-protein beta/gamma-subunit complex binding//signal transducer activity//GTP binding//guanyl nucleotide binding//GTPase activity	--	--	no	0.46055	up	1.0821	no	0.56701	eukaryotic peptide chain release factor GTP-binding subunit ERF3A-like	signal transduction
c82767_g1	Eukaryotic translation initiation factor 4 gamma 2 [Larimichthys crocea]	PREDICTED: Notothenia coriiceps eukaryotic translation initiation factor 4 gamma, 2 (eif4g2), mRNA	GO:0019856	pyrimidine nucleobase biosynthetic process	GO:0003723//GO:0005515	RNA binding//protein binding	--	--	no	0.34499	up	1.2313	no	0.83185	Eukaryotic translation initiation factor 4 gamma 2(EIF4G2)	cell poliferation/apoptosis
c108722_g2	PREDICTED: extracellular superoxide dismutase [Cu-Zn] [Stegastes partitus]	PREDICTED: Haplochromis burtoni extracellular superoxide dismutase [Cu-Zn]-like (LOC102311747), mRNA	GO:0055114//GO:0005976//GO:0006801	oxidation-reduction process//polysaccharide metabolic process//superoxide metabolic process	GO:0016779//GO:0046872	nucleotidyltransferase activity//metal ion binding	--	--	no	-0.65208	down	-1.2131	no	-0.61548	extracellular superoxide dismutase (SOD)	metabolism							BP-oxidation-reduction process-DOWN
c107430_g3	PREDICTED: fatty acid synthase [Stegastes partitus]	PREDICTED: Larimichthys crocea fatty acid synthase (fasn), transcript variant X1, mRNA	GO:0055114//GO:0008152//GO:0007283//GO:0009058	oxidation-reduction process//metabolic process//spermatogenesis//biosynthetic process	GO:0016747//GO:0016491//GO:0016788//GO:0003677	transferase activity, transferring acyl groups other than amino-acyl groups//oxidoreductase activity//hydrolase activity, acting on ester bonds//DNA binding	GO:0000786//GO:0005634	nucleosome//nucleus	up	1.4846	up	1.666	no	0.1269	fatty acid synthase (fasn)	metabolism	BP-oxidation-reduction process-UP	MF_OXIDOREDUCTASE ACTIVITY-UP					BP-oxidation-reduction process-UP	MF-oxidoreductase activity-UP
c101142_g1	PREDICTED: integral membrane protein GPR155 [Larimichthys crocea]	PREDICTED: Larimichthys crocea G protein-coupled receptor 155 (gpr155), mRNA	GO:0007186//GO:0035556//GO:0045892//GO:0006508	G-protein coupled receptor signaling pathway//intracellular signal transduction//negative regulation of transcription, DNA-templated//proteolysis	GO:0016805//GO:0004930//GO:0003700	dipeptidase activity//G-protein coupled receptor activity//transcription factor activity, sequence-specific DNA binding	GO:0005667//GO:0016021	transcription factor complex//integral component of membrane	down	-1.3694	down	-1.2474	no	0.067527	G protein-coupled receptor 155 (GPR155)	signal transduction
c109889_g6	G2/M phase-specific E3 ubiquitin-protein ligase [Larimichthys crocea]	Cyprinus carpio genome assembly common carp genome ,scaffold 000028889	--	--	--	--	--	--	up	3.7338	up	6.784	no	2.9957	G2/M phase-specific E3 ubiquitin-protein ligase (G2E3)	protein folding
c16504_g1	PREDICTED: galectin-7-like [Fundulus heteroclitus]	Tetraodon nigroviridis full-length cDNA	--	--	GO:0030246	carbohydrate binding	--	--	down	-1.0587	down	-1.3197	no	-0.31547	galectin-7-l5	signal transduction
c65973_g1	PREDICTED: glucokinase [Larimichthys crocea]>gi|808876206|gb|KKF24867.1| Glucokinase [Larimichthys crocea]	Lateolabrax japonicus glucokinase (GK) mRNA, complete cds	GO:0005975	carbohydrate metabolic process	GO:0005524//GO:0016773	ATP binding//phosphotransferase activity, alcohol group as acceptor	--	--	no	1.5041	down	-1.9985	down	-3.5571	glucokinase (GK)	metabolism
c194139_g1	PREDICTED: LOW QUALITY PROTEIN: glutathione peroxidase 1 [Stegastes partitus]	PREDICTED: Notothenia coriiceps C-like (LOC104957903), mRNA	GO:0006749//GO:0006804//GO:0006118//GO:0046339//GO:0009395//GO:0035556//GO:0006979//GO:0006629//GO:0007165//GO:0055114	glutathione metabolic process//obsolete peroxidase reaction//obsolete electron transport//diacylglycerol metabolic process//phospholipid catabolic process//intracellular signal transduction//response to oxidative stress//lipid metabolic process//signal tr	GO:0004602//GO:0004435//GO:0016655	glutathione peroxidase activity//phosphatidylinositol phospholipase C activity//oxidoreductase activity, acting on NAD(P)H, quinone or similar compound as acceptor	--	--	up	1.5493	up	2.2102	no	0.6064	glutathione peroxidase 1 (GPX1)	metabolism	BP-oxidation-reduction process-UP	MF_OXIDOREDUCTASE ACTIVITY-UP					BP-oxidation-reduction process-UP	MF-oxidoreductase activity-UP
c92596_g1	Glutathione S-transferase kappa 1 [Anoplopoma fimbria]	Anoplopoma fimbria clone afim-evh-011-089 Glutathione S-transferase kappa 1 putative mRNA, complete cds	GO:0006118	obsolete electron transport	GO:0015035	protein disulfide oxidoreductase activity	--	--	no	-1.0842	down	-1.4777	no	-0.44802	Glutathione S-transferase kappa 1 (GSTK1)	metabolism								MF-oxidoreductase activity-DOWN
c88113_g1	glyceraldehyde 3-phosphate dehydrogenase isoform 2 [Oplegnathus fasciatus]	Sebastes schlegelii mRNA, clone: BRF 24-C8, induced by treatment of LPS and Con A/PMA	GO:0055114	oxidation-reduction process	GO:0016620	oxidoreductase activity, acting on the aldehyde or oxo group of donors, NAD or NADP as acceptor	--	--	up	2.3911	up	2.1934	no	-0.2522	glyceraldehyde 3-phosphate dehydrogenase isoform 2 (gapdh2)	metabolism	BP-oxidation-reduction process-UP	MF_OXIDOREDUCTASE ACTIVITY-UP					BP-oxidation-reduction process-UP	MF-oxidoreductase activity-UP
c103259_g1	Glycine dehydrogenase [decarboxylating], mitochondrial [Larimichthys crocea]	PREDICTED: Notothenia coriiceps glycine dehydrogenase (decarboxylating) (gldc), mRNA	GO:0055114//GO:0006546//GO:0006520//GO:0019068//GO:0006544//GO:0006563//GO:0006566	oxidation-reduction process//glycine catabolic process//cellular amino acid metabolic process//virion assembly//glycine metabolic process//L-serine metabolic process//threonine metabolic process	GO:0004375//GO:0016829	glycine dehydrogenase (decarboxylating) activity//lyase activity	--	--	up	2.1981	up	2.4335	no	0.18097	Glycine dehydrogenase (gldc)	metabolism	BP-oxidation-reduction process-UP	MF_OXIDOREDUCTASE ACTIVITY-UP					BP-oxidation-reduction process-UP	MF-oxidoreductase activity-UP
c100398_g1	glycogen [starch] synthase, liver [Danio rerio]>gi|63101976|gb|AAH95660.1| Glycogen synthase 2 [Danio rerio]	PREDICTED: Larimichthys crocea glycogen synthase 2 (liver) (gys2), mRNA	GO:0005982//GO:0005985//GO:0009749//GO:0005975//GO:0005978	starch metabolic process//sucrose metabolic process//response to glucose//carbohydrate metabolic process//glycogen biosynthetic process	GO:0004553//GO:0004373	hydrolase activity, hydrolyzing O-glycosyl compounds//glycogen (starch) synthase activity	GO:0043265//GO:0030864//GO:0005829	ectoplasm//cortical actin cytoskeleton//cytosol	down	-1.2389	no	-0.081587	no	1.1028	glycogen synthase 2 (gys2)	metabolism	BP-oxidation-reduction process-DOWN
c86777_g1	Nucleolar GTP-binding protein 1 [Larimichthys crocea]	PREDICTED: Larimichthys crocea GTP binding protein 4 (gtpbp4), mRNA	GO:0015684//GO:0006979//GO:0016125//GO:0006694//GO:0007264//GO:0006749//GO:0055114//GO:0015031//GO:0006804	ferrous iron transport//response to oxidative stress//sterol metabolic process//steroid biosynthetic process//small GTPase mediated signal transduction//glutathione metabolic process//oxidation-reduction process//protein transport//obsolete peroxidase rea	GO:0047750//GO:0004602//GO:0003924//GO:0015093//GO:0005525//GO:0008565	cholestenol delta-isomerase activity//glutathione peroxidase activity//GTPase activity//ferrous iron transmembrane transporter activity//GTP binding//protein transporter activity	GO:0016021	integral component of membrane	no	0.81077	up	1.319	no	0.45372	GTP binding protein 4 (gtpbp4)	protein folding							BP-oxidation-reduction process-UP	MF-oxidoreductase activity-UP
c212191_g1	PREDICTED: GTP-binding nuclear protein Ran isoform X1 [Poecilia reticulata]	PREDICTED: Stegastes partitus RAN, member RAS oncogene family (ran), mRNA	GO:0007186//GO:0007165//GO:0007264//GO:0002949	G-protein coupled receptor signaling pathway//signal transduction//small GTPase mediated signal transduction//tRNA threonylcarbamoyladenosine modification	GO:0019001//GO:0003924//GO:0004871//GO:0005525//GO:0003723//GO:0031683//GO:0003724	guanyl nucleotide binding//GTPase activity//signal transducer activity//GTP binding//RNA binding//G-protein beta/gamma-subunit complex binding//RNA helicase activity	--	--	no	0.2196	up	1.0592	no	0.78506	GTP-binding nuclear protein	signal transduction
c109681_g15	PREDICTED: heat shock 70 kDa protein 4L [Notothenia coriiceps]	PREDICTED: Notothenia coriiceps heat shock 70kDa protein 4-like (hspa4l), mRNA	GO:0000902	cell morphogenesis	--	--	--	--	up	7.8831	up	8.4998	no	0.56	heat shock 70 kDa protein 4L (hsp70)	protein folding
c91106_g1	heat shock cognate 70-2 [Siniperca chuatsi]>gi|589058178|gb|AHK25482.1| heat shock cognate 70-2 [Siniperca chuatsi]	Siniperca chuatsi heat shock cognate 70-2 mRNA, complete cds	GO:0000902//GO:0055114//GO:0006120//GO:0006814//GO:0015992//GO:0005975//GO:0006744	cell morphogenesis//oxidation-reduction process//mitochondrial electron transport, NADH to ubiquinone//sodium ion transport//proton transport//carbohydrate metabolic process//ubiquinone biosynthetic process	GO:0008137//GO:0016773	NADH dehydrogenase (ubiquinone) activity//phosphotransferase activity, alcohol group as acceptor	--	--	up	2.0097	up	3.4055	no	1.3413	heat shock cognate 70-2 (hsc70)	protein folding	BP-oxidation-reduction process-UP	MF_OXIDOREDUCTASE ACTIVITY-UP					BP-oxidation-reduction process-UP	MF-oxidoreductase activity-UP
c192182_g1	heat shock 70kDa protein 8b1 [Monopterus albus]	PREDICTED: Notothenia coriiceps heat shock cognate 71 kDa protein-like (LOC104944608), mRNA	--	--	--	--	--	--	up	1.5499	up	3.0304	no	1.426	heat shock cognate 71 kDa (hsc71)	protein folding
c98553_g1	PREDICTED: heat shock protein 30-like [Larimichthys crocea]	Sebastes schlegelii mRNA, clone: BRF 35-H4, induced by treatment of LPS	--	--	--	--	--	--	up	9.0226	up	9.4412	no	0.36414	heat shock protein 30-like (hsp30)	protein folding
c95628_g1	heat shock protein 60 [Epinephelus coioides]	Epinephelus coioides heat shock protein 60 (HSP60) mRNA, complete cds	--	--	GO:0005524	ATP binding	--	--	up	2.7473	up	3.7056	no	0.90383	heat shock protein 60 (hsp60)	protein folding
c105798_g1	heat shock protein 70 [Sebastes schlegelii]	Siniperca chuatsi heat shock protein 70a (HSP70a) gene, complete cds	GO:0005975//GO:0000902	carbohydrate metabolic process//cell morphogenesis	GO:0016773//GO:0016787	phosphotransferase activity, alcohol group as acceptor//hydrolase activity	--	--	up	5.2478	up	2.2143	up	7.5167	heat shock protein 70a (hsp70a)	protein folding
c107809_g2	heat shock protein 90 alpha [Kryptolebias marmoratus]	PREDICTED: Stegastes partitus heat shock protein HSP 90-alpha (LOC103369947), transcript variant X2, mRNA	GO:0006351//GO:0006950//GO:0030001//GO:0006457//GO:0055085//GO:0006270//GO:0016042	transcription, DNA-templated//response to stress//metal ion transport//protein folding//transmembrane transport//DNA replication initiation//lipid catabolic process	GO:0005524//GO:0003677//GO:0051082//GO:0046873	ATP binding//DNA binding//unfolded protein binding//metal ion transmembrane transporter activity	GO:0016020//GO:0005634	membrane//nucleus	up	7.4007	up	8.6863	no	1.2311	heat shock protein 90 alpha (hsp90a)	protein folding
c99511_g1	glucose-regulated protein [Larimichthys crocea]	PREDICTED: Larimichthys crocea heat shock 70kDa protein 5 (glucose-regulated protein, 78kDa) (hspa5), mRNA	GO:0005975//GO:0000902	carbohydrate metabolic process//cell morphogenesis	GO:0016773//GO:0016787	phosphotransferase activity, alcohol group as acceptor//hydrolase activity	--	--	up	1.1774	up	1.6362	no	0.40431	heat shock protein family A member 5 (HSPA5)	cell poliferation/apoptosis
c211700_g1	PREDICTED: LOW QUALITY PROTEIN: heat shock protein HSP 90-beta [Notothenia coriiceps]	Epinephelus coioides heat shock protein 90 (hsp90) mRNA, complete cds	GO:0006457//GO:0006950	protein folding//response to stress	GO:0051082//GO:0005524	unfolded protein binding//ATP binding	--	--	no	0.8888	up	1.4813	no	0.53803	heat shock protein HSP 90-beta	protein folding
c82701_g1	Heat-shock protein 90, partial [Lepomis macrochirus]	Miichthys miiuy heat shock protein 90 (HSP90) mRNA, complete cds	GO:0006457//GO:0006270//GO:0006950	protein folding//DNA replication initiation//response to stress	GO:0051082//GO:0005524	unfolded protein binding//ATP binding	--	--	up	1.5779	up	2.3397	no	0.70727	Heat-shock protein 90 (hsp90)	protein folding
c85417_g1	Heme oxygenase [Larimichthys crocea]	Dicentrarchus labrax heme oxygenase 1 mRNA, complete cds	GO:0055114//GO:0015994//GO:0006788	oxidation-reduction process//chlorophyll metabolic process//heme oxidation	GO:0005515//GO:0004392	protein binding//heme oxygenase (decyclizing) activity	--	--	down	-1.4694	no	0.25153	up	1.6664	Heme oxygenase 1 (HMOX1)	metabolism	BP-oxidation-reduction process-DOWN	MF_OXIDOREDUCTASE ACTIVITY-DOWN
c13493_g1	PREDICTED: hemoglobin subunit zeta [Notothenia coriiceps]	Sparus aurata embryonic alpha 2 globin mRNA, complete cds	--	--	GO:0020037//GO:0019825//GO:0008270//GO:0003676	heme binding//oxygen binding//zinc ion binding//nucleic acid binding	--	--	down	-1.1453	no	-0.89643	no	0.19442	hemoglobin subunit zeta (HBZ)	protein folding				MF-heme binding-DOWN		MF-tetrapyrrole binding-DOWN
c107476_g1	histamine n-methyltransferase, partial [Perca flavescens]	Perca flavescens clone Pf_163 histamine n-methyltransferase (Hnmt) mRNA, partial cds	--	--	--	--	--	--	no	-0.81134	down	-2.3839	no	-1.6271	histamine n-methyltransferase (Hnmt)	metabolism
c99752_g2	PREDICTED: histidine ammonia-lyase [Stegastes partitus]	PREDICTED: Larimichthys crocea histidine ammonia-lyase (hal), mRNA	GO:0042254//GO:0006694//GO:0006412//GO:0016114	ribosome biogenesis//steroid biosynthetic process//translation//terpenoid biosynthetic process	GO:0003735//GO:0008661	structural constituent of ribosome//1-deoxy-D-xylulose-5-phosphate synthase activity	GO:0005840	ribosome	down	-1.4319	no	-0.97718	no	0.4002	histidine ammonia-lyase (hal)	metabolism
c56007_g1	Cholesterol 24-hydroxylase [Larimichthys crocea]	PREDICTED: Larimichthys crocea cholesterol 24-hydroxylase (LOC104926956), mRNA	GO:0055114	oxidation-reduction process	GO:0016705//GO:0005506//GO:0020037	oxidoreductase activity, acting on paired donors, with incorporation or reduction of molecular oxygen//iron ion binding//heme binding	--	--	no	-0.9873	down	-1.8746	no	-0.94178	holesterol 24-hydroxylase (LOC104926956)	metabolism							BP-oxidation-reduction process-DOWN	MF-oxidoreductase activity-DOWN
c84785_g1	PREDICTED: hsp90 co-chaperone Cdc37 [Cynoglossus semilaevis]	PREDICTED: Larimichthys crocea cell division cycle 37 (cdc37), mRNA	GO:0006508//GO:0009405	proteolysis//pathogenesis	GO:0004197//GO:0019901	cysteine-type endopeptidase activity//protein kinase binding	--	--	up	2.1511	up	2.4243	no	0.21862	hsp90 co-chaperone (Cdc37)	protein folding
c69580_g1	PREDICTED: hydroxyacid oxidase 1 isoform X1 [Larimichthys crocea]>gi|808869411|gb|KKF19453.1| Hydroxyacid oxidase 1 [Larimichthys crocea]	PREDICTED: Stegastes partitus hydroxyacid oxidase (glycolate oxidase) 1 (hao1), mRNA	GO:0009228//GO:0006537//GO:0000105//GO:0006355//GO:0006807//GO:0008033//GO:0055114//GO:0009607	thiamine biosynthetic process//glutamate biosynthetic process//histidine biosynthetic process//regulation of transcription, DNA-templated//nitrogen compound metabolic process//tRNA processing//oxidation-reduction process//response to biotic stimulus	GO:0050660//GO:0004789//GO:0016638//GO:0016491//GO:0018580//GO:0003824//GO:0015930//GO:0017150	flavin adenine dinucleotide binding//thiamine-phosphate diphosphorylase activity//oxidoreductase activity, acting on the CH-NH2 group of donors//oxidoreductase activity//nitronate monooxygenase activity//catalytic activity//glutamate synthase activity//tR	--	--	no	-1.4669	down	-1.4875	no	-0.075023	hydroxyacid oxidase (glycolate oxidase) 1 (hao1)	metabolism							BP-oxidation-reduction process-DOWN	MF-oxidoreductase activity-DOWN
c103870_g2	PREDICTED: hydroxyacid-oxoacid transhydrogenase, mitochondrial [Larimichthys crocea]	Gasterosteus aculeatus clone CGX75-A12 mRNA sequence	GO:0000226//GO:0000910//GO:0055114	microtubule cytoskeleton organization//cytokinesis//oxidation-reduction process	GO:0046872//GO:0008017//GO:0016491//GO:0008270	metal ion binding//microtubule binding//oxidoreductase activity//zinc ion binding	GO:0045298	tubulin complex	down	-1.7488	no	-0.72456	no	0.96974	hydroxyacid-oxoacid transhydrogenase (hphd-1)	metabolism	BP-oxidation-reduction process-DOWN	MF_OXIDOREDUCTASE ACTIVITY-DOWN
c109432_g4	hypothetical protein EH28_02850 [Larimichthys crocea]	Sebastes schlegelii mRNA, clone: BRF 15-B4, induced by treatment of LPS and Con A/PMA	GO:0007165//GO:0006355	signal transduction//regulation of transcription, DNA-templated	GO:0005179	hormone activity	GO:0005576	extracellular region	up	6.0605	up	5.8659	no	-0.24912	hypothetical protein EH28_02850	signal transduction			MF-oxi activity,acting on -DOWN
c102433_g1	PREDICTED: insulin-induced gene 1 protein [Larimichthys crocea]>gi|734622470|ref|XP_010739183.1| PREDICTED: insulin-induced gene 1 protein [Larimichthys crocea]	PREDICTED: Larimichthys crocea insulin induced gene 1 (insig1), transcript variant X1, mRNA	GO:0055085	transmembrane transport	--	--	GO:0016021	integral component of membrane	up	3.4	no	1.8503	no	-1.6265	insulin-induced gene 1 protein (insig1)	metabolism
c70956_g1	PREDICTED: insulin-like growth factor-binding protein 1 [Larimichthys crocea]>gi|808862060|gb|KKF13740.1| Insulin-like growth factor-binding protein 1 [Larimichthys crocea]	PREDICTED: Notothenia coriiceps insulin-like growth factor-binding protein 1 (LOC104954812), mRNA	GO:0001558	regulation of cell growth	GO:0005520	insulin-like growth factor binding	GO:0016942//GO:0005576	insulin-like growth factor binding protein complex//extracellular region	no	1.0292	up	3.5457	no	2.462	insulin-like growth factor-binding protein 1(IGFBP-1)	protein folding
c82302_g1	PREDICTED: interferon regulatory factor 2-binding protein 2-B-like [Stegastes partitus]	PREDICTED: Larimichthys crocea interferon regulatory factor 2-binding protein 2-B-like (LOC104927320), mRNA	--	--	GO:0046872	metal ion binding	--	--	down	-1.2062	no	-0.0686	no	1.0831	interferon regulatory factor 2-binding protein 2-B-like (IRF-2BP2)	cell poliferation/apoptosis
c110314_g1	PREDICTED: interferon-induced very large GTPase 1-like [Oreochromis niloticus]	PREDICTED: Stegastes partitus interferon-induced very large GTPase 1-like (LOC103368123), mRNA	GO:0006417//GO:0006446//GO:0097034	regulation of translation//regulation of translational initiation//mitochondrial respiratory chain complex IV biogenesis	GO:0016788//GO:0005515//GO:0005525//GO:0003743	hydrolase activity, acting on ester bonds//protein binding//GTP binding//translation initiation factor activity	GO:0005743//GO:0005840	mitochondrial inner membrane//ribosome	no	-0.7577	down	-1.9687	down	-1.2655	interferon-induced very large GTPase 1-like (LOC108272484)	immune response
c103655_g1	interleukin-1 beta [Trachidermus fasciatus]	Sebastes schlegelii mRNA, clone: BRF 45-H4, induced by treatment of LPS	GO:0008283//GO:0006955//GO:0006954//GO:0007165//GO:0040007	cell proliferation//immune response//inflammatory response//signal transduction//growth	GO:0005149//GO:0008233	interleukin-1 receptor binding//peptidase activity	GO:0045323//GO:0005615	interleukin-1 receptor complex//extracellular space	up	7.3161	up	5.9328	no	-1.4378	interleukin-1 beta (IL-1β)	immune response
c95773_g1	PREDICTED: keratin, type I cytoskeletal 18-like [Notothenia coriiceps]	PREDICTED: Larimichthys crocea keratin, type I cytoskeletal 18-like (LOC104930767), mRNA	GO:0009405//GO:0006606//GO:0007049//GO:0007155//GO:0048309//GO:0051028	pathogenesis//protein import into nucleus//cell cycle//cell adhesion//endoplasmic reticulum inheritance//mRNA transport	GO:0005198	structural molecule activity	GO:0005882//GO:0016020	intermediate filament//membrane	no	0.44164	up	1.5801	up	1.084	keratin, type I cytoskeletal 18-like(LOC103389117)	cell poliferation/apoptosis
c89468_g1	PREDICTED: keratin, type II cytoskeletal 8-like isoform X1 [Oreochromis niloticus]	PREDICTED: Notothenia coriiceps keratin, type II cytoskeletal 8-like (LOC104959359), mRNA	GO:0044238//GO:0010508//GO:0006891//GO:0006606//GO:0007155//GO:0007165//GO:0051258//GO:0070206//GO:0006355//GO:0030168	primary metabolic process//positive regulation of autophagy//intra-Golgi vesicle-mediated transport//protein import into nucleus//cell adhesion//signal transduction//protein polymerization//protein trimerization//regulation of transcription, DNA-templated	GO:0005515//GO:0043565//GO:0045502//GO:0005198//GO:0008134//GO:0008270//GO:0030674//GO:0003700//GO:0042803//GO:0005102	protein binding//sequence-specific DNA binding//dynein binding//structural molecule activity//transcription factor binding//zinc ion binding//protein binding, bridging//transcription factor activity, sequence-specific DNA binding//protein homodimerization	GO:0030286//GO:0019028//GO:0019031//GO:0005882//GO:0005667//GO:0005577//GO:0017119	dynein complex//viral capsid//viral envelope//intermediate filament//transcription factor complex//fibrinogen complex//Golgi transport complex	no	0.20028	up	1.2593	up	1.0046	keratin, type II cytoskeletal 8-like isoform X1(LOC107325791)	cell poliferation/apoptosis
c97437_g1	PREDICTED: Krueppel-like factor 11 [Larimichthys crocea]	PREDICTED: Larimichthys crocea Krueppel-like factor 11 (LOC104922132), mRNA	--	--	GO:0046872	metal ion binding	--	--	down	-1.8804	no	-0.35023	no	1.4757	Krueppel-like factor 11 (LOC104922132)	immune response
c104864_g4	PREDICTED: laminin subunit beta-3 [Larimichthys crocea]	PREDICTED: Larimichthys crocea laminin, beta 3 (lamb3), mRNA	GO:0006304//GO:0007155//GO:0007165//GO:0000921//GO:0006357//GO:0006308//GO:0006914	DNA modification//cell adhesion//signal transduction//septin ring assembly//regulation of transcription from RNA polymerase II promoter//DNA catabolic process//autophagy	GO:0004871//GO:0005198//GO:0008017//GO:0003677//GO:0003824//GO:0008855//GO:0001104	signal transducer activity//structural molecule activity//microtubule binding//DNA binding//catalytic activity//exodeoxyribonuclease VII activity//RNA polymerase II transcription cofactor activity	GO:0045298//GO:0016592//GO:0005940//GO:0009318//GO:0016021//GO:0019031//GO:0016020//GO:0019028	tubulin complex//mediator complex//septin ring//exodeoxyribonuclease VII complex//integral component of membrane//viral envelope//membrane//viral capsid	no	-0.60978	down	-1.4564	no	-0.90115	laminin subunit beta-3 (lamb3)	immune response
c109815_g1	PREDICTED: low-density lipoprotein receptor [Larimichthys crocea]	PREDICTED: Larimichthys crocea low density lipoprotein receptor (ldlr), mRNA	GO:0046325//GO:0007018	negative regulation of glucose import//microtubule-based movement	GO:0004222//GO:0005509//GO:0008270//GO:0005515	metalloendopeptidase activity//calcium ion binding//zinc ion binding//protein binding	GO:0005868//GO:0005576//GO:0005618	cytoplasmic dynein complex//extracellular region//cell wall	no	-0.83273	no	0.2809	up	1.0591	Larimichthys crocea low density lipoprotein receptor (ldlr)	molecule transport
c108503_g1	PREDICTED: latexin [Stegastes partitus]	PREDICTED: Stegastes partitus latexin (lxn), mRNA	--	--	--	--	--	--	up	1.3102	no	0.24095	down	-1.1238	latexin (Lxn)	immune response
c101984_g1	liver carnitine palmitoyltransferase 1 [Epinephelus coioides]	PREDICTED: Larimichthys crocea carnitine O-palmitoyltransferase 1, liver isoform-like (LOC104920470), transcript variant X2, mRNA	--	--	GO:0016746	transferase activity, transferring acyl groups	--	--	down	-1.7202	no	-0.21733	up	1.4483	liver carnitine palmitoyltransferase (cpt)	metabolism
c96407_g1	L-lactate dehydrogenase A chain [Larimichthys crocea]	Sebastes schlegelii mRNA, clone: BRF 11-A4, induced by treatment of LPS and Con A/PMA	GO:0055114//GO:0005975	oxidation-reduction process//carbohydrate metabolic process	GO:0004553//GO:0016616//GO:0005515//GO:0016491	hydrolase activity, hydrolyzing O-glycosyl compounds//oxidoreductase activity, acting on the CH-OH group of donors, NAD or NADP as acceptor//protein binding//oxidoreductase activity	--	--	up	3.1239	up	4.034	no	0.85553	L-lactate dehydrogenase A chain (LDHA)	metabolism	BP-oxidation-reduction process-UP	MF_OXIDOREDUCTASE ACTIVITY-UP					BP-oxidation-reduction process-UP	MF-oxidoreductase activity-UP
c108412_g1	PREDICTED: low-density lipoprotein receptor-related protein 5 [Oreochromis niloticus]	PREDICTED: Oreochromis niloticus low density lipoprotein receptor-related protein 5 (lrp5), mRNA	GO:0006950	response to stress	GO:0004064//GO:0005515	arylesterase activity//protein binding	GO:0005783	endoplasmic reticulum	up	2.3845	up	2.2381	no	-0.20083	low-density lipoprotein receptor-related protein 5 (LRP5)	cell poliferation/apoptosis
c55009_g3	PREDICTED: L-rhamnose-binding lectin CSL2-like [Oreochromis niloticus]	--	--	--	GO:0030246	carbohydrate binding	--	--	up	2.4509	up	1.5288	no	-0.97656	L-rhamnose-binding lectin CSL2-like (LOC106605779)	immune response
c101213_g1	Malate dehydrogenase [Larimichthys crocea]	PREDICTED: Larimichthys crocea uncharacterized LOC104921026 (LOC104921026), mRNA	GO:0008152//GO:0055114	metabolic process//oxidation-reduction process	GO:0016491	oxidoreductase activity	--	--	down	-1.0886	no	-0.65094	no	0.3832	Malate dehydrogenase (MDH)	metabolism	BP-oxidation-reduction process-DOWN	MF_OXIDOREDUCTASE ACTIVITY-DOWN
c106708_g2	PREDICTED: malate synthase, glyoxysomal-like isoform X1 [Larimichthys crocea]	PREDICTED: Larimichthys crocea malate synthase, glyoxysomal-like (LOC104935691), transcript variant X2, mRNA	GO:0006099//GO:0006090//GO:0006097	tricarboxylic acid cycle//pyruvate metabolic process//glyoxylate cycle	GO:0004474	malate synthase activity	--	--	down	-1.5669	down	-1.2294	no	0.28298	malate synthase, glyoxysomal-like (LOC104935691)	metabolism	BP-oxidation-reduction process-DOWN						BP-oxidation-reduction process-DOWN
c57049_g1	Maleylacetoacetate isomerase [Anoplopoma fimbria]	Anoplopoma fimbria clone afim-evh-016-057 Maleylacetoacetate isomerase putative mRNA, complete cds	--	--	GO:0005515	protein binding	--	--	down	-1.4735	no	-0.80249	no	0.61649	Maleylacetoacetate isomerase (Gstz1)	metabolism
c104988_g3	PREDICTED: MAP kinase-interacting serine/threonine-protein kinase 2 [Larimichthys crocea]>gi|808867466|gb|KKF18012.1| MAP kinase-interacting serine/threonine-protein kinase 2 [Larimichthys crocea]	PREDICTED: Stegastes partitus MAP kinase interacting serine/threonine kinase 2 (mknk2), mRNA	GO:0006468	protein phosphorylation	GO:0046872//GO:0016773//GO:0004672//GO:0005524	metal ion binding//phosphotransferase activity, alcohol group as acceptor//protein kinase activity//ATP binding	GO:0016020	membrane	up	2.3791	up	2.636	no	0.20236	MAP kinase-interacting serine/threonine-protein kinase 2 (MNK2)	signal transduction
c104223_g1	PREDICTED: melanoma inhibitory activity protein 3 [Larimichthys crocea]	PREDICTED: Stegastes partitus melanoma inhibitory activity family, member 3 (mia3), transcript variant X2, mRNA	--	--	--	--	--	--	up	1.1752	up	1.3537	no	0.124	melanoma inhibitory activity protein 3 (mia3)	immune response
c102626_g1	Methionine-R-sulfoxide reductase B3 [Larimichthys crocea]	Gasterosteus aculeatus clone CEC23-C10 mRNA sequence	GO:0006412//GO:0055114//GO:0042254	translation//oxidation-reduction process//ribosome biogenesis	GO:0033743//GO:0003735	peptide-methionine (R)-S-oxide reductase activity//structural constituent of ribosome	GO:0005622//GO:0005840	intracellular//ribosome	up	6.0752	up	6.2626	no	0.13293	Methionine sulfoxide reductase B3 (MsrB3)	metabolism	BP-oxidation-reduction process-UP	MF_OXIDOREDUCTASE ACTIVITY-UP					BP-oxidation-reduction process-UP	MF-oxidoreductase activity-UP
c100775_g1	PREDICTED: methionine--tRNA ligase, cytoplasmic isoform X2 [Notothenia coriiceps]	PREDICTED: Larimichthys crocea methionyl-tRNA synthetase (mars), transcript variant X3, mRNA	GO:0051607//GO:0006464//GO:0006418//GO:0006308//GO:0006457//GO:0006355//GO:0043044//GO:0006412//GO:0035556//GO:0009307//GO:0051382//GO:0007049//GO:0042254	defense response to virus//cellular protein modification process//tRNA aminoacylation for protein translation//DNA catabolic process//protein folding//regulation of transcription, DNA-templated//ATP-dependent chromatin remodeling//translation//intracellul	GO:0003677//GO:0005524//GO:0003735//GO:0003700//GO:0000774//GO:0000166//GO:0031491//GO:0005515//GO:0043565//GO:0016151//GO:0051087//GO:0009036//GO:0042803//GO:0004812	DNA binding//ATP binding//structural constituent of ribosome//transcription factor activity, sequence-specific DNA binding//adenyl-nucleotide exchange factor activity//nucleotide binding//nucleosome binding//protein binding//sequence-specific DNA binding/	GO:0005622//GO:0005667//GO:0005815//GO:0005840//GO:0000785//GO:0000776//GO:0009359	intracellular//transcription factor complex//microtubule organizing center//ribosome//chromatin//kinetochore//Type II site-specific deoxyribonuclease complex	up	1.0011	up	1.3027	no	0.24715	methionine--tRNA ligase (MSM1)	signal transduction
c191671_g1	PREDICTED: methylsterol monooxygenase 1 [Stegastes partitus]	Gasterosteus aculeatus clone CNB278-C07 mRNA sequence	GO:0055114//GO:0006633	oxidation-reduction process//fatty acid biosynthetic process	GO:0005506//GO:0016491	iron ion binding//oxidoreductase activity	--	--	no	0.42062	up	1.1014	no	0.62628	methylsterol monooxygenase 1	others							BP-oxidation-reduction process-UP	MF-oxidoreductase activity-UP
c31612_g1	--	PREDICTED: Notothenia coriiceps midnolin-like (LOC104950609), transcript variant X2, mRNA	GO:0006810//GO:0006974//GO:0055114//GO:0006915	transport//cellular response to DNA damage stimulus//oxidation-reduction process//apoptotic process	GO:0042626//GO:0016491//GO:0005524	ATPase activity, coupled to transmembrane movement of substances//oxidoreductase activity//ATP binding	GO:0016021	integral component of membrane	down	-1.1943	no	-0.40877	no	0.73104	midnolin	metabolism	BP-oxidation-reduction process-DOWN	MF_OXIDOREDUCTASE ACTIVITY-DOWN
c109619_g1	PREDICTED: myelin-oligodendrocyte glycoprotein-like [Maylandia zebra]	PREDICTED: Pundamilia nyererei myelin-oligodendrocyte glycoprotein-like (LOC102213177), transcript variant X3, mRNA	--	--	GO:0005515	protein binding	--	--	up	4.5874	up	5.2661	no	0.62421	myelin-oligodendrocyte glycoprotein (MOG)	protein folding
c106702_g1	PREDICTED: unconventional myosin-Ib isoform X3 [Notothenia coriiceps]	PREDICTED: Notothenia coriiceps myosin IB (myo1b), transcript variant X3, mRNA	GO:0006355//GO:0055114	regulation of transcription, DNA-templated//oxidation-reduction process	GO:0016747//GO:0008134//GO:0016972//GO:0005524//GO:0003774//GO:0005515	transferase activity, transferring acyl groups other than amino-acyl groups//transcription factor binding//thiol oxidase activity//ATP binding//motor activity//protein binding	GO:0016459//GO:0005667	myosin complex//transcription factor complex	down	-1.0831	no	-0.90916	no	0.11946	myosin IB (myo1b)	metabolism	BP-oxidation-reduction process-DOWN	MF_OXIDOREDUCTASE ACTIVITY-DOWN
c81886_g1	NADH dehydrogenase subunit 3, partial (mitochondrion) [Amblyglyphidodon orbicularis]	Sebates schlegeli mitochondrion, complete genome	GO:0006744//GO:0006120//GO:0015992//GO:0006814//GO:0055114	ubiquinone biosynthetic process//mitochondrial electron transport, NADH to ubiquinone//proton transport//sodium ion transport//oxidation-reduction process	GO:0008137	NADH dehydrogenase (ubiquinone) activity	--	--	down	-3.0729	down	-2.273	no	0.7454	NADH dehydrogenase subunit 3 (MT-ND3)	metabolism	BP-oxidation-reduction process-DOWN	MF_OXIDOREDUCTASE ACTIVITY-DOWN					BP-oxidation-reduction process-DOWN	MF-oxidoreductase activity-DOWN
c101610_g1	NADH dehydrogenase subunit 4 (mitochondrion) [Sebastes koreanus]>gi|555297975|gb|AGZ13081.1| NADH dehydrogenase subunit 4 (mitochondrion) [Sebastes koreanus]>gi|669633335|gb|AII23266.1| NADH dehydrogenase subunit 4 (mitochondrion) [Sebastes koreanus]	Sebates schlegeli mitochondrion, complete genome	GO:0009190//GO:0035556//GO:0055114//GO:0042773	cyclic nucleotide biosynthetic process//intracellular signal transduction//oxidation-reduction process//ATP synthesis coupled electron transport	GO:0016849//GO:0016651	phosphorus-oxygen lyase activity//oxidoreductase activity, acting on NAD(P)H	--	--	down	-2.6648	down	-1.8552	no	0.75517	NADH dehydrogenase subunit 4 (mitochondrion) (MT-ND4)	metabolism	BP-oxidation-reduction process-DOWN	MF_OXIDOREDUCTASE ACTIVITY-DOWN					BP-oxidation-reduction process-DOWN	MF-oxidoreductase activity-DOWN
c90918_g1	NADH dehydrogenase subunit 5 (mitochondrion) [Sebastes schlegelii]>gi|38640817|gb|AAR26018.1| NADH dehydrogenase subunit 5 (mitochondrion) [Sebastes schlegelii]	Sebates schlegeli mitochondrion, complete genome	GO:0006744//GO:0006120//GO:0015992//GO:0006814//GO:0042773//GO:0055114	ubiquinone biosynthetic process//mitochondrial electron transport, NADH to ubiquinone//proton transport//sodium ion transport//ATP synthesis coupled electron transport//oxidation-reduction process	GO:0008137	NADH dehydrogenase (ubiquinone) activity	--	--	down	-2.4665	down	-1.69	no	0.72208	NADH dehydrogenase subunit 5 (mitochondrion) (MT-ND5)	metabolism	BP-oxidation-reduction process-DOWN	MF_OXIDOREDUCTASE ACTIVITY-DOWN					BP-oxidation-reduction process-DOWN	MF-oxidoreductase activity-DOWN
c109431_g2	PREDICTED: nascent polypeptide-associated complex subunit alpha, muscle-specific form-like [Larimichthys crocea]>gi|734640224|ref|XP_010748942.1| PREDICTED: nascent polypeptide-associated complex subunit alpha, muscle-specific form-like [Larimichthys croc	PREDICTED: Notothenia coriiceps mucin-5AC-like (LOC104953973), mRNA	GO:0006412//GO:0042254	translation//ribosome biogenesis	GO:0003735	structural constituent of ribosome	GO:0005622//GO:0005840	intracellular//ribosome	up	3.2548	up	3.6132	no	0.30396	nascent polypeptide-associated complex subunit alpha (NACA)	protein folding
c106316_g1	PREDICTED: nuclear factor erythroid 2-related factor 1-like isoform X2 [Larimichthys crocea]	PREDICTED: Larimichthys crocea nuclear factor erythroid 2-related factor 1-like (LOC104927734), transcript variant X2, mRNA	GO:0030097//GO:0006355//GO:0020027//GO:0009405//GO:0006457//GO:0050821//GO:0006810	hemopoiesis//regulation of transcription, DNA-templated//hemoglobin metabolic process//pathogenesis//protein folding//protein stabilization//transport	GO:0003700//GO:0043565//GO:0003677//GO:0019855//GO:0046935//GO:0030492	transcription factor activity, sequence-specific DNA binding//sequence-specific DNA binding//DNA binding//calcium channel inhibitor activity//1-phosphatidylinositol-3-kinase regulator activity//hemoglobin binding	GO:0005576//GO:0005833//GO:0005667//GO:0005634//GO:0005944	extracellular region//hemoglobin complex//transcription factor complex//nucleus//phosphatidylinositol 3-kinase complex, class IB	up	5.3635	up	6.5145	no	1.0965	nuclear factor erythroid 2-related factor 1-like isoform X2(Nrf2)	protein folding
c86621_g1	PREDICTED: nuclear factor NF-kappa-B p100 subunit isoform X5 [Larimichthys crocea]	Siniperca chuatsi NF-kappaB 2 mRNA, complete cds	GO:0006355//GO:0007165	regulation of transcription, DNA-templated//signal transduction	GO:0005515//GO:0003677	protein binding//DNA binding	--	--	up	1.3587	no	0.79954	no	-0.6137	nuclear factor NF-kappa-B p100 subunit isoform X5	protein folding
c78838_g1	PREDICTED: nucleolin [Larimichthys crocea]	PREDICTED: Larimichthys crocea nucleolin (ncl), mRNA	GO:0006123//GO:0015992	mitochondrial electron transport, cytochrome c to oxygen//proton transport	GO:0003676//GO:0004129//GO:0003723	nucleic acid binding//cytochrome-c oxidase activity//RNA binding	GO:0045277	respiratory chain complex IV	no	0.61588	up	1.2762	no	0.60585	nucleolin (ncl)	metabolism							BP-oxidation-reduction process-UP	MF-oxidoreductase activity-UP
c85764_g1	PREDICTED: solute carrier organic anion transporter family member 1C1-like [Stegastes partitus]	PREDICTED: Notothenia coriiceps solute carrier organic anion transporter family member 1C1-like (LOC104964816), mRNA	GO:0009401//GO:0008643//GO:0055085//GO:0006810	phosphoenolpyruvate-dependent sugar phosphotransferase system//carbohydrate transport//transmembrane transport//transport	GO:0005215//GO:0005515//GO:0008982	transporter activity//protein binding//protein-N(PI)-phosphohistidine-sugar phosphotransferase activity	GO:0016020//GO:0016021//GO:0005737//GO:0009357	membrane//integral component of membrane//cytoplasm//protein-N(PI)-phosphohistidine-sugar phosphotransferase complex	down	-1.7661	down	-1.1654	no	0.54618	organic anion transporter family member 1C1-like	molecule transport
c55946_g1	PREDICTED: peptidyl-prolyl cis-trans isomerase FKBP11 [Notothenia coriiceps]	Anoplopoma fimbria clone afim-evh-517-314 FK506-binding protein 11 precursor putative mRNA, complete cds	GO:0006457	protein folding	--	--	--	--	no	0.39531	no	-0.55259	down	-1.0024	peptidyl-prolyl cis-trans isomerase FKBP11	protein folding
c32339_g1	PREDICTED: peptidyl-prolyl cis-trans isomerase FKBP1B [Maylandia zebra]>gi|548345102|ref|XP_005724964.1| PREDICTED: peptidyl-prolyl cis-trans isomerase FKBP1B-like [Pundamilia nyererei]>gi|554813934|ref|XP_005917794.1| PREDICTED: peptidyl-prolyl cis-trans	Anoplopoma fimbria clone afim-evh-513-307 FK506-binding protein 1B putative mRNA, complete cds	GO:0006457//GO:0002098//GO:0034227	protein folding//tRNA wobble uridine modification//tRNA thio-modification	GO:0000049	tRNA binding	--	--	no	1.908	up	2.7094	no	0.74689	peptidyl-prolyl cis-trans isomerase FKBP1B	protein folding
c71977_g1	PREDICTED: peptidyl-prolyl cis-trans isomerase FKBP4 [Stegastes partitus]	PREDICTED: Larimichthys crocea FK506 binding protein 4, 59kDa (fkbp4), mRNA	GO:0006457	protein folding	GO:0005515	protein binding	--	--	up	2.2325	up	2.8578	no	0.57078	peptidyl-prolylcis-trans isomerase (PIN1)	protein folding
c103454_g1	PREDICTED: phosphatidylinositol 3-kinase regulatory subunit alpha isoform X1 [Larimichthys crocea]	PREDICTED: Stegastes partitus phosphatidylinositol 3-kinase regulatory subunit alpha (LOC103371488), transcript variant X3, mRNA	GO:0030334//GO:0007165//GO:0030155//GO:0006308//GO:0045995	regulation of cell migration//signal transduction//regulation of cell adhesion//DNA catabolic process//regulation of embryonic development	GO:0005102//GO:0008855	receptor binding//exodeoxyribonuclease VII activity	GO:0009318	exodeoxyribonuclease VII complex	down	-1.0955	no	-0.070666	no	0.97031	phosphatidylinositol 3-kinase regulatory subunit alpha isoform X1	signal transduction
c105337_g4	PREDICTED: phosphoglycerate mutase 1 [Larimichthys crocea]>gi|808879102|gb|KKF27208.1| Phosphoglycerate mutase 1 [Larimichthys crocea]	PREDICTED: Larimichthys crocea phosphoglycerate mutase 1 (LOC104927840), mRNA	--	--	--	--	--	--	no	0.83488	up	1.2552	no	0.36582	phosphoglycerate mutase 1 (PGAM1)	metabolism
c89952_g1	PREDICTED: phospholipase A-2-activating protein [Stegastes partitus]	PREDICTED: Larimichthys crocea phospholipase A2-activating protein (plaa), transcript variant X1, mRNA	--	--	GO:0005515	protein binding	--	--	down	-1.042	no	-0.15316	no	0.83434	phospholipase A-2-activating protein (plaa)	immune response
c91599_g1	Phospholipase D1 [Larimichthys crocea]	Paralichthys olivaceus phospholipase D (PLD) mRNA, complete cds	GO:0019354//GO:0006550//GO:0055114//GO:0006568//GO:0018874//GO:0006574//GO:0006779//GO:0006631//GO:0016114//GO:0006633//GO:0006554//GO:0006552//GO:0006694	siroheme biosynthetic process//isoleucine catabolic process//oxidation-reduction process//tryptophan metabolic process//benzoate metabolic process//valine catabolic process//porphyrin-containing compound biosynthetic process//fatty acid metabolic process/	GO:0043115//GO:0003857//GO:0003824//GO:0051287//GO:0016491//GO:0016616//GO:0004506//GO:0071949//GO:0050660	precorrin-2 dehydrogenase activity//3-hydroxyacyl-CoA dehydrogenase activity//catalytic activity//NAD binding//oxidoreductase activity//oxidoreductase activity, acting on the CH-OH group of donors, NAD or NADP as acceptor//squalene monooxygenase activity/	GO:0016021	integral component of membrane	down	-1.1352	no	-0.6964	no	0.38434	phospholipase D (PLD)	metabolism	BP-oxidation-reduction process-DOWN	MF_OXIDOREDUCTASE ACTIVITY-DOWN
c106357_g1	Phospholipid scramblase 1 [Dicentrarchus labrax]	Dicentrarchus labrax chromosome sequence corresponding to linkage group 18, complete sequence	GO:0030435//GO:0007154	sporulation resulting in formation of a cellular spore//cell communication	--	--	GO:0031160//GO:0016020	spore wall//membrane	up	5.6148	up	6.0483	no	0.37891	Phospholipid scramblase 1 (PLSCR1)	membrane
c90401_g1	PREDICTED: peroxisomal sarcosine oxidase [Larimichthys crocea]>gi|808880265|gb|KKF28185.1| Peroxisomal sarcosine oxidase [Larimichthys crocea]	PREDICTED: Larimichthys crocea pipecolic acid oxidase (pipox), mRNA	GO:0015940//GO:0055114//GO:0008033	pantothenate biosynthetic process//oxidation-reduction process//tRNA processing	GO:0016491//GO:0050660//GO:0008677	oxidoreductase activity//flavin adenine dinucleotide binding//2-dehydropantoate 2-reductase activity	--	--	no	-1.1203	down	-2.4244	no	-1.3585	pipecolic acid oxidase(pipox)	metabolism							BP-oxidation-reduction process-DOWN	MF-oxidoreductase activity-DOWN
c18341_g1	Plasma kallikrein [Larimichthys crocea]	Platycephalus indicus FHL-2 mRNA for skin mucus lectin, complete cds	--	--	--	--	--	--	no	0.87642	up	1.0421	no	0.11122	Plasma kallikrein (KLK)	immune response
c97248_g1	polymeric immunoglobulin receptor [Epinephelus coioides]	Epinephelus coioides polymeric immunoglobulin receptor mRNA, complete cds	GO:0009396//GO:0055114//GO:0046487	folic acid-containing compound biosynthetic process//oxidation-reduction process//glyoxylate metabolic process	GO:0003824//GO:0004488	catalytic activity//methylenetetrahydrofolate dehydrogenase (NADP+) activity	--	--	down	-1.5875	down	-1.2891	no	0.24392	polymeric immunoglobulin receptor (p IgAr)	metabolism	BP-oxidation-reduction process-DOWN	MF_OXIDOREDUCTASE ACTIVITY-DOWN					BP-oxidation-reduction process-DOWN	MF-oxidoreductase activity-DOWN
c99079_g1	PREDICTED: probable aminopeptidase NPEPL1 [Fundulus heteroclitus]	PREDICTED: Stegastes partitus aminopeptidase-like 1 (npepl1), mRNA	GO:0051252//GO:0006508	regulation of RNA metabolic process//proteolysis	GO:0003712//GO:0004540//GO:0004177	transcription cofactor activity//ribonuclease activity//aminopeptidase activity	GO:0005667//GO:0000124//GO:0005622	transcription factor complex//SAGA complex//intracellular	up	3.2307	up	4.4227	no	1.1375	probable aminopeptidase (NPEPL1)	metabolism
c88824_g1	PREDICTED: probable ergosterol biosynthetic protein 28 [Larimichthys crocea]>gi|734609689|ref|XP_010732162.1| PREDICTED: probable ergosterol biosynthetic protein 28 [Larimichthys crocea]>gi|808885719|gb|KKF32420.1| putative ergosterol biosynthetic protein	PREDICTED: Larimichthys crocea chromosome unknown open reading frame, human C14orf1 (LOC104921354), transcript variant X2, mRNA	--	--	--	--	GO:0016021//GO:0005634	integral component of membrane//nucleus	no	-0.87795	down	-1.1667	no	-0.34327	probable ergosterol biosynthetic protein 28	others
c2262_g1	PREDICTED: procollagen-lysine,2-oxoglutarate 5-dioxygenase 3-like [Cynoglossus semilaevis]	PREDICTED: Larimichthys crocea procollagen-lysine, 2-oxoglutarate 5-dioxygenase 3 (plod3), mRNA	GO:0055114	oxidation-reduction process	GO:0016491	oxidoreductase activity	--	--	up	2.9351	up	3.7245	no	0.73487	procollagen-lysine, 2-oxoglutarate 5-dioxygenase 3 (plod3)	metabolism	BP-oxidation-reduction process-UP	MF_OXIDOREDUCTASE ACTIVITY-UP					BP-oxidation-reduction process-UP	MF-oxidoreductase activity-UP
c109198_g2	PREDICTED: prolyl 4-hydroxylase subunit alpha-2-like isoform X2 [Haplochromis burtoni]	PREDICTED: Stegastes partitus prolyl 4-hydroxylase, alpha polypeptide II (p4ha2), transcript variant X3, mRNA	GO:0018401//GO:0006560//GO:0055114//GO:0051321//GO:0006525	peptidyl-proline hydroxylation to 4-hydroxy-L-proline//proline metabolic process//oxidation-reduction process//meiotic cell cycle//arginine metabolic process	GO:0044212//GO:0016491//GO:0004656//GO:0016702	transcription regulatory region DNA binding//oxidoreductase activity//procollagen-proline 4-dioxygenase activity//oxidoreductase activity, acting on single donors with incorporation of molecular oxygen, incorporation of two atoms of oxygen	GO:0005783	endoplasmic reticulum	up	3.1278	up	2.2908	no	-0.89158	prolyl 4-hydroxylase, alpha polypeptide II (p4ha2)	metabolism	BP-oxidation-reduction process-UP	MF_OXIDOREDUCTASE ACTIVITY-UP					BP-oxidation-reduction process-UP	MF-oxidoreductase activity-UP
c88975_g1	Protein FAM20A [Dicentrarchus labrax]	PREDICTED: Larimichthys crocea family with sequence similarity 20, member A (fam20a), mRNA	--	--	--	--	GO:0016020	membrane	down	-1.484	no	-1.0418	no	0.38774	Protein FAM20A (fam20a)	metabolism
c109852_g3	Protein IMPACT-B [Larimichthys crocea]	PREDICTED: Larimichthys crocea impact RWD domain protein (impact), mRNA	GO:0015992//GO:0015986	proton transport//ATP synthesis coupled proton transport	GO:0005515//GO:0015078	protein binding//hydrogen ion transmembrane transporter activity	GO:0000276	mitochondrial proton-transporting ATP synthase complex, coupling factor F(o)	down	-1.848	down	-1.8324	no	-0.038905	Protein IMPACT-B (impact-b)	metabolism
c61170_g1	PREDICTED: protein phosphatase 1 regulatory subunit 15A-like [Larimichthys crocea]>gi|808887007|gb|KKF33492.1| Protein phosphatase 1 regulatory subunit 15B [Larimichthys crocea]	PREDICTED: Larimichthys crocea protein phosphatase 1 regulatory subunit 15A-like (LOC104921782), mRNA	--	--	--	--	--	--	up	4.264	up	5.2205	no	0.90201	protein phosphatase 1 regulatory subunit 15A-like (LOC104921782)	signal transduction
c59834_g1	PREDICTED: proto-oncogene c-Fos-like [Notothenia coriiceps]	Sebastes schlegelii mRNA, clone: BRF 46-A6, induced by treatment of Con A/PMA	GO:0006355	regulation of transcription, DNA-templated	GO:0016758//GO:0003700//GO:0003677//GO:0043565	transferase activity, transferring hexosyl groups//transcription factor activity, sequence-specific DNA binding//DNA binding//sequence-specific DNA binding	GO:0005667//GO:0005634	transcription factor complex//nucleus	up	4.848	up	5.2862	no	0.38372	proto-oncogene (c-Fos)	signal transduction
c98046_g1	Receptor-transporting protein 3 [Larimichthys crocea]	Sebastes schlegelii mRNA, clone: BRF 34-E9, induced by treatment of LPS and Con A/PMA	GO:0006464	cellular protein modification process	GO:0016151	nickel cation binding	--	--	down	-1.5465	down	-2.7174	down	-1.2253	Receptor-transporting protein 3 (RTP3)	immune response
c110121_g1	ReO_6 [Oryzias latipes]	Haplochromis chilotes DNA, containing V2R gene cluster region, clone: 51I23	GO:0009094//GO:0055114//GO:0000162//GO:0006571//GO:0006432	L-phenylalanine biosynthetic process//oxidation-reduction process//tryptophan biosynthetic process//tyrosine biosynthetic process//phenylalanyl-tRNA aminoacylation	GO:0008270//GO:0000166//GO:0016706//GO:0005524//GO:0008168//GO:0004826	zinc ion binding//nucleotide binding//oxidoreductase activity, acting on paired donors, with incorporation or reduction of molecular oxygen, 2-oxoglutarate as one donor, and incorporation of one atom each of oxygen into both donors//ATP binding//methyltra	GO:0009328//GO:0005622//GO:0005737	phenylalanine-tRNA ligase complex//intracellular//cytoplasm	down	-3.0723	no	-0.94033	up	2.0775	ReO_6	metabolism	BP-oxidation-reduction process-DOWN	MF_OXIDOREDUCTASE ACTIVITY-DOWN
c94607_g1	Retinoic acid receptor responder protein 3 [Anoplopoma fimbria]	Anoplopoma fimbria clone afim-evh-526-374 Retinoic acid receptor responder protein 3 putative mRNA, complete cds	GO:0006144//GO:0008654//GO:0006508//GO:0044419	purine nucleobase metabolic process//phospholipid biosynthetic process//proteolysis//interspecies interaction between organisms	GO:0004197//GO:0017111//GO:0043772//GO:0003968	cysteine-type endopeptidase activity//nucleoside-triphosphatase activity//acyl-phosphate glycerol-3-phosphate acyltransferase activity//RNA-directed RNA polymerase activity	GO:0005886//GO:0031379	plasma membrane//RNA-directed RNA polymerase complex	down	-2.7123	down	-3.0623	no	-0.40448	Retinoic acid receptor responder protein 3(RARRES3)	metabolism
c89451_g1	Retinol dehydrogenase 12 [Larimichthys crocea]	PREDICTED: Larimichthys crocea retinol dehydrogenase 12 (all-trans/9-cis/11-cis) (rdh12), mRNA	GO:0016310//GO:0006412//GO:0000160//GO:0055114//GO:0006109//GO:0008152//GO:0042254	phosphorylation//translation//phosphorelay signal transduction system//oxidation-reduction process//regulation of carbohydrate metabolic process//metabolic process//ribosome biogenesis	GO:0000155//GO:0005524//GO:0051287//GO:0004672//GO:0008270//GO:0003735//GO:0016491	phosphorelay sensor kinase activity//ATP binding//NAD binding//protein kinase activity//zinc ion binding//structural constituent of ribosome//oxidoreductase activity	GO:0005622//GO:0005840//GO:0009365	intracellular//ribosome//protein histidine kinase complex	down	-1.0183	no	-0.86096	no	0.10282	Retinol dehydrogenase 12 (RDH12)	cell poliferation/apoptosis	BP-oxidation-reduction process-DOWN	MF_OXIDOREDUCTASE ACTIVITY-DOWN	MF-oxi activity,acting on -UP
c18682_g1	PREDICTED: retinol-binding protein 1-like [Xiphophorus maculatus]	Anoplopoma fimbria clone afim-evh-518-266 Retinol-binding protein I, cellular putative mRNA, complete cds	--	--	--	--	--	--	down	-1.6405	down	-1.0738	no	0.51223	retinol-binding protein 1-like (RBP1)	signal transduction
c100020_g1	Ribonuclease UK114 [Larimichthys crocea]	PREDICTED: Notothenia coriiceps heat-responsive protein 12 (hrsp12), transcript variant X2, mRNA	--	--	--	--	--	--	down	-1.1277	no	-0.61492	no	0.45826	Ribonuclease UK114	protein folding
c89433_g1	PREDICTED: ribosome maturation protein SBDS [Stegastes partitus]	Sebastes schlegelii mRNA, clone: BRF 16-E4, induced by treatment of LPS	GO:0042254	ribosome biogenesis	GO:0030250	guanylate cyclase activator activity	GO:0005576//GO:0016021	extracellular region//integral component of membrane	up	1.5439	no	0.57712	no	-1.0213	ribosome maturation protein (SBDS)	immune response
c98453_g1	PREDICTED: S-adenosylmethionine synthase isoform type-1 isoform X1 [Larimichthys crocea]>gi|734597637|ref|XP_010743239.1| PREDICTED: S-adenosylmethionine synthase isoform type-1 isoform X2 [Larimichthys crocea]>gi|808872467|gb|KKF21919.1| S-adenosylmethio	PREDICTED: Larimichthys crocea S-adenosylmethionine synthase isoform type-1 (LOC104930201), transcript variant X1, mRNA >gnl|BL_ORD_ID|26676101 PREDICTED: Larimichthys crocea S-adenosylmethionine synthase isoform type-1 (LOC104930201), transcript variant	GO:0006555//GO:0006556	methionine metabolic process//S-adenosylmethionine biosynthetic process	GO:0004478	methionine adenosyltransferase activity	--	--	no	-0.89681	no	0.22925	up	1.0716	S-adenosylmethionine synthase isoform type-1 isoform X1 (LOC104930201)	metabolism
c104420_g1	PREDICTED: sequestosome-1 isoform X2 [Stegastes partitus]	Sebastes schlegelii mRNA, clone: BRF 50-G5, induced by treatment of LPS and Con A/PMA	--	--	GO:0008270//GO:0005515	zinc ion binding//protein binding	--	--	up	5.1945	up	5.4886	no	0.23954	sequestosome-1 (Sqstm1)	protein folding
c101082_g1	PREDICTED: serine/threonine-protein kinase Sgk1 isoform X1 [Larimichthys crocea]>gi|808886016|gb|KKF32688.1| Serine/threonine-protein kinase Sgk1 [Larimichthys crocea]	PREDICTED: Larimichthys crocea serum/glucocorticoid regulated kinase 1 (sgk1), transcript variant X1, mRNA	GO:0055085//GO:0006468//GO:0009069//GO:0016310	transmembrane transport//protein phosphorylation//serine family amino acid metabolic process//phosphorylation	GO:0004674//GO:0035091//GO:0016773//GO:0004672//GO:0005524	protein serine/threonine kinase activity//phosphatidylinositol binding//phosphotransferase activity, alcohol group as acceptor//protein kinase activity//ATP binding	GO:0016020	membrane	up	3.2381	up	4.0319	no	0.73931	serine/threonine-protein kinase isoform X1 (Sgk1)	signal transduction			MF-oxi activity,acting on -DOWN
c88305_g1	PREDICTED: serpin H1 isoform X2 [Stegastes partitus]>gi|657550603|ref|XP_008279884.1| PREDICTED: serpin H1 isoform X2 [Stegastes partitus]	PREDICTED: Notothenia coriiceps serpin peptidase inhibitor, clade H (heat shock protein 47), member 1, (collagen binding protein 1) (serpinh1), transcript variant X2, mRNA	--	--	--	--	--	--	up	6.1501	up	5.6738	no	-0.53089	serpin H1 isoform X2 (LOC100707521)	protein folding
c107603_g2	PREDICTED: serum amyloid P-component-like [Takifugu rubripes]	Sebastes schlegelii mRNA, clone: BRF 41-G12, not induced by treatment of either LPS nor Con A/PMA	--	--	--	--	--	--	down	-4.6396	no	-0.9656	up	3.6195	serum amyloid P-component-like (LOC109196457)	others
c108247_g6	sex hormone-binding globulin [Dicentrarchus labrax]	Dicentrarchus labrax sex hormone-binding globulin mRNA, complete cds	GO:0042254//GO:0006952//GO:0006412	ribosome biogenesis//defense response//translation	GO:0003735	structural constituent of ribosome	GO:0005576//GO:0005840//GO:0005622	extracellular region//ribosome//intracellular	down	-1.0296	no	-0.80437	no	0.17071	sex hormone-binding globulin	protein folding
c101064_g1	PREDICTED: SH3 domain and tetratricopeptide repeat-containing protein 1 [Larimichthys crocea]	PREDICTED: Larimichthys crocea SH3 domain and tetratricopeptide repeats 1 (sh3tc1), mRNA	--	--	GO:0005515	protein binding	--	--	down	-1.247	no	-0.23368	no	0.95886	SH3 domain and tetratricopeptide repeat-containing protein 1	protein folding
c78608_g1	Signal transducer and activator of transcription 1 [Larimichthys crocea]	Epinephelus malabaricus signal transducer and activator of transcription 1 (STAT1) mRNA, complete cds	--	--	GO:0003700	transcription factor activity, sequence-specific DNA binding	GO:0005667	transcription factor complex	down	-1.9435	down	-2.0883	no	-0.19925	Signal transducer and activator of transcription 1 (Stat1)	cell poliferation/apoptosis
c78755_g1	PREDICTED: signal transducer and activator of transcription 1-alpha/beta-like [Notothenia coriiceps]>gi|736305194|ref|XP_010794446.1| PREDICTED: signal transducer and activator of transcription 1-alpha/beta-like [Notothenia coriiceps]	PREDICTED: Larimichthys crocea signal transducer and activator of transcription 2, 113kDa (stat2), transcript variant X3, mRNA	--	--	--	--	--	--	down	-1.9797	down	-1.5876	no	0.33764	signal transducer and activator of transcription 1-alpha/beta-like (LOC104926239)	signal transduction
c103455_g2	Sodium- and chloride-dependent GABA transporter 2, partial [Larimichthys crocea]	PREDICTED: Notothenia coriiceps sodium- and chloride-dependent GABA transporter 2-like (LOC104955508), mRNA	GO:0006836//GO:0006812	neurotransmitter transport//cation transport	GO:0005328	neurotransmitter:sodium symporter activity	GO:0016021	integral component of membrane	down	-1.2984	no	-0.95508	no	0.28879	Sodium- and chloride-dependent GABA transporter 2	molecule transport
c96387_g1	PREDICTED: sodium-coupled neutral amino acid transporter 3-like [Stegastes partitus]	PREDICTED: Stegastes partitus sodium-coupled neutral amino acid transporter 3-like (LOC103363412), mRNA	--	--	--	--	--	--	down	-1.9586	no	-0.73665	no	1.1675	sodium-coupled neutral amino acid transporter 3-like (LOC108889970)	molecule transport
c105498_g1	PREDICTED: solute carrier family 22 member 6-like [Stegastes partitus]	PREDICTED: Larimichthys crocea solute carrier family 22 member 6-like (LOC104932490), mRNA	GO:0006869//GO:0055085	lipid transport//transmembrane transport	GO:0005319//GO:0022857	lipid transporter activity//transmembrane transporter activity	GO:0016021	integral component of membrane	down	-1.0678	no	0.4939	up	1.5072	solute carrier family 22 member 6-like (LOC104932490)	immune response
c102276_g1	PREDICTED: solute carrier family 25 member 33 [Fundulus heteroclitus]	PREDICTED: Larimichthys crocea solute carrier family 25 (pyrimidine nucleotide carrier), member 33 (slc25a33), mRNA	--	--	--	--	--	--	no	0.36182	up	1.6464	no	1.2301	solute carrier family 25 member 33 (slc25a33)	immune response
c109770_g1	PREDICTED: solute carrier family 45 member 4-like isoform X2 [Larimichthys crocea]	PREDICTED: Notothenia coriiceps solute carrier family 45, member 4 (slc45a4), transcript variant X2, mRNA	GO:0055085	transmembrane transport	--	--	GO:0016021	integral component of membrane	down	-1.9671	no	-0.7579	no	1.1547	solute carrier family 45 member 4-like isoform X2(slc45a4)	immune response
c109681_g6	PREDICTED: solute carrier organic anion transporter family member 1C1-like [Oreochromis niloticus]	PREDICTED: Larimichthys crocea solute carrier organic anion transporter family member 1C1-like (LOC104931546), mRNA	GO:0006810	transport	GO:0005215	transporter activity	GO:0016020	membrane	down	-1.4112	no	-0.95728	no	0.39944	solute carrier organic anion transporter family member 1C1-like	molecule transport
c37515_g1	Sterol-4-alpha-carboxylate 3-dehydrogenase, decarboxylating [Larimichthys crocea]	PREDICTED: Notothenia coriiceps NAD(P) dependent steroid dehydrogenase-like (nsdhl), mRNA	GO:0055114//GO:0019521//GO:0019354//GO:0006098//GO:0008207//GO:0006779//GO:0008209//GO:0008210//GO:0006694	oxidation-reduction process//D-gluconate metabolic process//siroheme biosynthetic process//pentose-phosphate shunt//C21-steroid hormone metabolic process//porphyrin-containing compound biosynthetic process//androgen metabolic process//estrogen metabolic p	GO:0043115//GO:0050662//GO:0004616//GO:0003824//GO:0016616//GO:0016491//GO:0003854	precorrin-2 dehydrogenase activity//coenzyme binding//phosphogluconate dehydrogenase (decarboxylating) activity//catalytic activity//oxidoreductase activity, acting on the CH-OH group of donors, NAD or NADP as acceptor//oxidoreductase activity//3-beta-hyd	--	--	up	1.1487	no	0.26179	no	-0.94137	Sterol-4-alpha-carboxylate 3-dehydrogenase (Nsdhl)	metabolism	BP-oxidation-reduction process-UP	MF_OXIDOREDUCTASE ACTIVITY-UP
c93266_g2	PREDICTED: stress-induced-phosphoprotein 1 [Poecilia reticulata]	Miichthys miiuy stress-induced phosphoprotein 1 (stip1) mRNA, complete cds	--	--	GO:0005515	protein binding	--	--	up	3.4744	up	3.9697	no	0.44079	stress-induced-phosphoprotein 1 (STIP1)	protein folding
c69652_g1	PREDICTED: sulfide:quinone oxidoreductase, mitochondrial-like isoform X1 [Stegastes partitus]	PREDICTED: Notothenia coriiceps sulfide quinone reductase-like (yeast) (sqrdl), mRNA	GO:0055114//GO:0016117	oxidation-reduction process//carotenoid biosynthetic process	GO:0008270//GO:0016705//GO:0005515//GO:0016491	zinc ion binding//oxidoreductase activity, acting on paired donors, with incorporation or reduction of molecular oxygen//protein binding//oxidoreductase activity	--	--	up	1.3861	no	0.63467	no	-0.80591	sulfide quinone oxidoreductase, mitochondrial-like (LOC106810491)	metabolism	BP-oxidation-reduction process-UP	MF_OXIDOREDUCTASE ACTIVITY-UP
c107575_g1	PREDICTED: superkiller viralicidic activity 2-like 2 [Stegastes partitus]	PREDICTED: Larimichthys crocea superkiller viralicidic activity 2-like 2 (S. cerevisiae) (skiv2l2), mRNA	GO:0006144//GO:0006508//GO:0055114//GO:0055085//GO:0006811	purine nucleobase metabolic process//proteolysis//oxidation-reduction process//transmembrane transport//ion transport	GO:0015075//GO:0003676//GO:0017111//GO:0016817//GO:0003677//GO:0004197//GO:0016787//GO:0005524//GO:0003968	ion transmembrane transporter activity//nucleic acid binding//nucleoside-triphosphatase activity//hydrolase activity, acting on acid anhydrides//DNA binding//cysteine-type endopeptidase activity//hydrolase activity//ATP binding//RNA-directed RNA polymeras	GO:0016020//GO:0031379//GO:0016021	membrane//RNA-directed RNA polymerase complex//integral component of membrane	up	1.3514	no	0.19805	down	-1.2079	superkiller viralicidic activity 2-like 2	protein folding	BP-oxidation-reduction process-UP
c44652_g1	PREDICTED: suppressor of G2 allele of SKP1 homolog isoform X2 [Larimichthys crocea]	Sebastes schlegelii mRNA, clone: BRF 6-B6, induced by treatment of LPS and Con A/PMA	GO:0042254//GO:0006412	ribosome biogenesis//translation	GO:0003735//GO:0005515	structural constituent of ribosome//protein binding	GO:0005840//GO:0005622	ribosome//intracellular	up	4.1201	up	3.9336	no	-0.24096	suppressor of G2 allele of SKP1 homolog isoform X2 (Sugt1)	metabolism
c82112_g1	PREDICTED: suppressor of SWI4 1 homolog [Notothenia coriiceps]	PREDICTED: Notothenia coriiceps suppressor of SWI4 1 homolog (LOC104950896), mRNA	GO:0030261	chromosome condensation	GO:0003677	DNA binding	GO:0016020	membrane	down	-1.1003	no	0.93676	up	1.9826	suppressor of SWI4 1 homolog	protein folding
c105551_g1	Synaptotagmin-1 [Larimichthys crocea]	PREDICTED: Larimichthys crocea synaptotagmin-2-like (LOC104918391), mRNA	GO:0018149	peptide cross-linking	GO:0003810//GO:0005515	protein-glutamine gamma-glutamyltransferase activity//protein binding	--	--	down	-1.1295	down	-1.4694	no	-0.39436	Synaptotagmin-1	metabolism
c108207_g6	PREDICTED: syndecan-4-like [Larimichthys crocea]	PREDICTED: Larimichthys crocea syndecan-4-like (LOC104938362), mRNA	--	--	--	--	--	--	up	2.6775	up	2.8624	no	0.13041	syndecan-4-like (LOC109522306)	membrane
c56625_g1	PREDICTED: T-complex protein 1 subunit delta [Maylandia zebra]>gi|548525400|ref|XP_005751719.1| PREDICTED: T-complex protein 1 subunit delta-like [Pundamilia nyererei]>gi|554868140|ref|XP_005944071.1| PREDICTED: T-complex protein 1 subunit delta-like [Hap	Gasterosteus aculeatus clone CGX50-G04 mRNA sequence	--	--	GO:0005524	ATP binding	--	--	up	1.2283	up	2.2239	no	0.94117	T-complex protein 1 subunit delta	protein folding
c92591_g1	PREDICTED: T-complex protein 1 subunit theta isoform X2 [Larimichthys crocea]	PREDICTED: Stegastes partitus chaperonin containing TCP1, subunit 8 (theta) (cct8), transcript variant X2, mRNA	GO:0051252//GO:0006629//GO:0006118	regulation of RNA metabolic process//lipid metabolic process//obsolete electron transport	GO:0004521//GO:0003954//GO:0005524//GO:0003723	endoribonuclease activity//NADH dehydrogenase activity//ATP binding//RNA binding	GO:0005739	mitochondrion	up	1.0807	up	1.485	no	0.34975	T-complex protein 1 subunit theta isoform X2 (CCTβ)	metabolism		MF_OXIDOREDUCTASE ACTIVITY-UP						MF-oxidoreductase activity-UP
c102022_g2	PREDICTED: T-complex protein 1 subunit zeta-like isoform X1 [Pundamilia nyererei]>gi|554831578|ref|XP_005926351.1| PREDICTED: T-complex protein 1 subunit zeta-like isoform X1 [Haplochromis burtoni]	PREDICTED: Stegastes partitus chaperonin containing TCP1, subunit 6A (zeta 1) (cct6a), mRNA	GO:0042254	ribosome biogenesis	GO:0005524	ATP binding	--	--	up	1.0632	up	2.1246	no	1.0068	T-complex protein 1 subunit zeta-like isoform X1	protein folding
c101986_g1	PREDICTED: tetraspanin-8-like [Larimichthys crocea]	Sebastes schlegelii mRNA, clone: BRF 27-D7, induced by treatment of LPS	GO:0006304//GO:0030436//GO:0031047//GO:0006508//GO:0006817	DNA modification//asexual sporulation//gene silencing by RNA//proteolysis//phosphate ion transport	GO:0004190//GO:0005315//GO:0003677	aspartic-type endopeptidase activity//inorganic phosphate transmembrane transporter activity//DNA binding	GO:0016021//GO:0016020	integral component of membrane//membrane	up	2.3998	up	2.816	no	0.36163	tetraspanin-8-like (LOC107862373)	metabolism
c101378_g1	PREDICTED: thioredoxin reductase 1, cytoplasmic-like [Stegastes partitus]	Oplegnathus fasciatus thioredoxin reductase 3 (TrxR3) mRNA, complete cds	GO:0008033//GO:0045454//GO:0006310//GO:0006118//GO:0042138//GO:0055114	tRNA processing//cell redox homeostasis//DNA recombination//obsolete electron transport//meiotic DNA double-strand break formation//oxidation-reduction process	GO:0009055//GO:0050660//GO:0005515//GO:0015035//GO:0016491	electron carrier activity//flavin adenine dinucleotide binding//protein binding//protein disulfide oxidoreductase activity//oxidoreductase activity	--	--	up	2.5668	up	2.7604	no	0.13908	thioredoxin reductase 1 (TXNRD1)	metabolism	BP-oxidation-reduction process-UP	MF_OXIDOREDUCTASE ACTIVITY-UP					BP-oxidation-reduction process-UP	MF-oxidoreductase activity-UP
c83946_g1	PREDICTED: torsin-4A-B-like [Notothenia coriiceps]	PREDICTED: Poecilia reticulata radiation-inducible immediate-early gene IEX-1-like (LOC103460725), mRNA	--	--	--	--	--	--	up	1.7851	up	2.5266	no	0.687	torsin-4A-B-like (TOR4A)	metabolism			MF-oxi activity,acting on -UP
c60793_g1	PREDICTED: TRAF-interacting protein with FHA domain-containing protein A-like [Poecilia formosa]	PREDICTED: Larimichthys crocea TRAF-interacting protein with forkhead-associated domain (tifa), mRNA	--	--	GO:0005515	protein binding	--	--	up	4.1332	no	2.5713	no	-1.6164	TRAF-interacting protein with forkhead-associated domain (tifa)	protein folding
c106934_g1	c-Jun [Epinephelus coioides]	Epinephelus coioides c-Jun mRNA, complete cds	GO:0007165//GO:0043093//GO:0000917//GO:0006355//GO:0007049//GO:0016192//GO:0030168//GO:0051258//GO:0008360	signal transduction//FtsZ-dependent cytokinesis//barrier septum assembly//regulation of transcription, DNA-templated//cell cycle//vesicle-mediated transport//platelet activation//protein polymerization//regulation of cell shape	GO:0003677//GO:0043565//GO:0005102//GO:0003700//GO:0030674	DNA binding//sequence-specific DNA binding//receptor binding//transcription factor activity, sequence-specific DNA binding//protein binding, bridging	GO:0016021//GO:0005634//GO:0005737//GO:0005667//GO:0005577//GO:0016020	integral component of membrane//nucleus//cytoplasm//transcription factor complex//fibrinogen complex//membrane	up	4.5427	up	3.2983	no	-1.2988	transcription factor AP-1 (c-Jun)	signal transduction
c103083_g1	PREDICTED: transcription factor GATA-6 isoform X1 [Oryzias latipes]	PREDICTED: Notothenia coriiceps GATA binding protein 6 (gata6), mRNA	GO:0006269//GO:0006351//GO:0045893//GO:0006413//GO:0006446//GO:0006355	DNA replication, synthesis of RNA primer//transcription, DNA-templated//positive regulation of transcription, DNA-templated//translational initiation//regulation of translational initiation//regulation of transcription, DNA-templated	GO:0008270//GO:0003896//GO:0004386//GO:0003677//GO:0043565//GO:0003743//GO:0003700	zinc ion binding//DNA primase activity//helicase activity//DNA binding//sequence-specific DNA binding//translation initiation factor activity//transcription factor activity, sequence-specific DNA binding	GO:0005840//GO:0005634//GO:0005667//GO:0005730//GO:0005576//GO:0005657	ribosome//nucleus//transcription factor complex//nucleolus//extracellular region//replication fork	up	1.2214	no	0.88605	no	-0.38986	transcription factor GATA-6 isoform X1 (GATA6)	protein folding
c82313_g1	PREDICTED: transcription factor jun-B-like isoform X1 [Notothenia coriiceps]	PREDICTED: Notothenia coriiceps transcription factor jun-B-like (LOC104959396), transcript variant X2, mRNA	GO:0043093//GO:0000917//GO:0006355	FtsZ-dependent cytokinesis//barrier septum assembly//regulation of transcription, DNA-templated	GO:0003700//GO:0043565//GO:0003677	transcription factor activity, sequence-specific DNA binding//sequence-specific DNA binding//DNA binding	GO:0005634//GO:0005737//GO:0005667	nucleus//cytoplasm//transcription factor complex	up	1.0688	up	2.2742	up	1.1508	transcription factor jun-B-like (junb)	others
c109913_g1	PREDICTED: transferrin receptor protein 1 [Stegastes partitus]	PREDICTED: Larimichthys crocea transferrin receptor (tfrc), mRNA	--	--	--	--	--	--	down	-1.5905	no	-0.15605	up	1.38	transferrin receptor protein 1 (tfrc1)	protein folding
c78649_g1	PREDICTED: transmembrane protein 208 [Larimichthys crocea]	PREDICTED: Larimichthys crocea transmembrane protein 208 (tmem208), mRNA	GO:0042773//GO:0055114	ATP synthesis coupled electron transport//oxidation-reduction process	GO:0016651	oxidoreductase activity, acting on NAD(P)H	--	--	up	1.0559	no	1.1729	no	0.062535	transmembrane protein 208 (tmem208)	molecule transport	BP-oxidation-reduction process-UP	MF_OXIDOREDUCTASE ACTIVITY-UP
c72037_g1	tributyltin binding protein type 1, partial [Perca flavescens]	Zebrafish DNA sequence from clone CH211-152B13 in linkage group 12 Contains three novel genes and the ixl gene for intersex-like (Drosophila), complete sequence	--	--	GO:0010181	FMN binding	--	--	down	-1.8098	no	0.19674	up	1.9521	tributyltin binding protein type 1 (TBT-bp1)	others
c107535_g2	PREDICTED: TSC22 domain family protein 3-like isoform X2 [Fundulus heteroclitus]	PREDICTED: Notothenia coriiceps TSC22 domain family protein 3-like (LOC104954424), transcript variant X2, mRNA	GO:0007049//GO:0043065//GO:0006355//GO:0055114//GO:0000917//GO:0043093//GO:0006260//GO:0008053	cell cycle//positive regulation of apoptotic process//regulation of transcription, DNA-templated//oxidation-reduction process//barrier septum assembly//FtsZ-dependent cytokinesis//DNA replication//mitochondrial fusion	GO:0016491//GO:0003700//GO:0003924	oxidoreductase activity//transcription factor activity, sequence-specific DNA binding//GTPase activity	GO:0005741//GO:0005740//GO:0005667//GO:0005634//GO:0016021//GO:0005737	mitochondrial outer membrane//mitochondrial envelope//transcription factor complex//nucleus//integral component of membrane//cytoplasm	up	1.5722	no	0.92189	no	-0.70479	TSC22 domain family, member 3 (TSC22D3)	metabolism	BP-oxidation-reduction process-UP	MF_OXIDOREDUCTASE ACTIVITY-UP
c100476_g1	PREDICTED: tubulin-folding cofactor B-like isoform X1 [Oreochromis niloticus]>gi|542245120|ref|XP_005459388.1| PREDICTED: tubulin-folding cofactor B-like isoform X2 [Oreochromis niloticus]>gi|542245122|ref|XP_005459389.1| PREDICTED: tubulin-folding cofact	PREDICTED: Stegastes partitus tubulin folding cofactor B (tbcb), mRNA	--	--	GO:0005515	protein binding	--	--	up	1.5826	up	2.1021	no	0.465	tubulin-folding cofactor B-like isoform X1 (LOC105780647)	cell poliferation/apoptosis
c106502_g1	Tumor necrosis factor alpha-induced protein 3 [Larimichthys crocea]	PREDICTED: Larimichthys crocea tumor necrosis factor, alpha-induced protein 3 (tnfaip3), transcript variant X1, mRNA	GO:0000281//GO:0040001//GO:0000226	mitotic cytokinesis//establishment of mitotic spindle localization//microtubule cytoskeleton organization	GO:0008270//GO:0003677	zinc ion binding//DNA binding	GO:0005819//GO:0005874	spindle//microtubule	up	2.641	no	1.9235	no	-0.772	Tumor necrosis factor alpha-induced protein 3(TNFAIP3)	metabolism
c104649_g1	PREDICTED: two pore calcium channel protein 1 isoform X4 [Stegastes partitus]	PREDICTED: Stegastes partitus two pore segment channel 1 (tpcn1), transcript variant X4, mRNA	GO:0006811//GO:0046740//GO:0055085	ion transport//transport of virus in host, cell to cell//transmembrane transport	GO:0005216	ion channel activity	GO:0016021//GO:0016020	integral component of membrane//membrane	down	-1.3572	no	-0.50303	no	0.79967	two pore calcium channel protein 1 isoform X4 (Tpcn1)	membrane
c110161_g1	PREDICTED: tyrosine-protein phosphatase non-receptor type 3 [Larimichthys crocea]	PREDICTED: Larimichthys crocea protein tyrosine phosphatase, non-receptor type 3 (ptpn3), mRNA	GO:0006470//GO:0006570	protein dephosphorylation//tyrosine metabolic process	GO:0004725//GO:0005515//GO:0008138	protein tyrosine phosphatase activity//protein binding//protein tyrosine/serine/threonine phosphatase activity	--	--	down	-1.763	down	-1.3302	no	0.37833	tyrosine-protein phosphatase non-receptor type 3 (PTPN3)	signal transduction
c108297_g1	PREDICTED: ubiquitin-protein ligase E3C [Stegastes partitus]	PREDICTED: Stegastes partitus ubiquitin protein ligase E3C (ube3c), mRNA	GO:0016567	protein ubiquitination	GO:0005515//GO:0004842	protein binding//ubiquitin-protein transferase activity	GO:0019867	outer membrane	up	2.9169	up	2.8331	no	-0.13827	ubiquitin-protein ligase E3C (UBE3C)	molecule transport
c107546_g1	PREDICTED: UDP-glucuronosyltransferase 2A2-like isoform X1 [Takifugu rubripes]	PREDICTED: Oreochromis niloticus UDP-glucuronosyltransferase 2A1-like (LOC100696442), transcript variant X2, mRNA	GO:0008152//GO:0032006	metabolic process//regulation of TOR signaling	GO:0016758	transferase activity, transferring hexosyl groups	--	--	down	-1.8853	down	-2.3847	no	-0.55389	UDP-glucuronosyltransferase 2A2-like isoform X1 (LOC100700159)	protein folding			MF-oxi activity,acting on -DOWN
c99990_g1	PREDICTED: bifunctional UDP-N-acetylglucosamine 2-epimerase/N-acetylmannosamine kinase isoform X1 [Stegastes partitus]	PREDICTED: Larimichthys crocea glucosamine (UDP-N-acetyl)-2-epimerase/N-acetylmannosamine kinase (gne), transcript variant X2, mRNA	GO:0006047//GO:0055114//GO:0005975	UDP-N-acetylglucosamine metabolic process//oxidation-reduction process//carbohydrate metabolic process	GO:0033743//GO:0005524//GO:0003676//GO:0016773	peptide-methionine (R)-S-oxide reductase activity//ATP binding//nucleic acid binding//phosphotransferase activity, alcohol group as acceptor	--	--	down	-1.1011	no	-0.48058	no	0.56604	UDP-N-acetylglucosamine 2-epimerase/N-acetylmannosamine kinase (gne)	metabolism	BP-oxidation-reduction process-DOWN	MF_OXIDOREDUCTASE ACTIVITY-DOWN
c170689_g1	PREDICTED: UMP-CMP kinase-like [Oreochromis niloticus]	PREDICTED: Larimichthys crocea cytidine monophosphate (UMP-CMP) kinase 1, cytosolic (cmpk1), mRNA	GO:0006206//GO:0006139	pyrimidine nucleobase metabolic process//nucleobase-containing compound metabolic process	GO:0016301//GO:0005524//GO:0004127	kinase activity//ATP binding//cytidylate kinase activity	--	--	up	1.1761	up	1.3244	no	0.093731	UMP-CMP kinase-like	protein folding
c107009_g1	PREDICTED: uncharacterized protein LOC104918660 [Larimichthys crocea]	PREDICTED: Larimichthys crocea uncharacterized LOC104918660 (LOC104918660), mRNA	GO:0006118//GO:0035556//GO:0045454	obsolete electron transport//intracellular signal transduction//cell redox homeostasis	GO:0015035//GO:0005515//GO:0009055	protein disulfide oxidoreductase activity//protein binding//electron carrier activity	--	--	down	-1.6793	no	-0.95153	no	0.67323	uncharacterized protein	metabolism		MF_OXIDOREDUCTASE ACTIVITY-DOWN
c89416_g1	--	--	--	--	--	--	--	--	down	-2.4518	down	-4.4257	down	-2.0284	uncharater gene	others
c31528_g1	UPF0444 transmembrane protein [Larimichthys crocea]	PREDICTED: Larimichthys crocea transmembrane protein 263-like (LOC104940439), mRNA	--	--	--	--	--	--	up	5.2695	up	4.9729	no	-0.35107	UPF0444 transmembrane protein	metabolism
c110228_g2	PREDICTED: uridine phosphorylase 1 [Stegastes partitus]	Sebastes schlegelii mRNA, clone: BRF 33-C10, induced by treatment of Con A/PMA	GO:0009116	nucleoside metabolic process	GO:0003824	catalytic activity	--	--	up	4.3892	up	5.1122	no	0.66842	uridine phosphorylase 1 (UPP1)	metabolism
c89938_g1	PREDICTED: UTP--glucose-1-phosphate uridylyltransferase-like isoform X1 [Larimichthys crocea]	PREDICTED: Larimichthys crocea UTP--glucose-1-phosphate uridylyltransferase-like (LOC104918527), transcript variant X3, mRNA	GO:0008152//GO:0006351	metabolic process//transcription, DNA-templated	GO:0070569	uridylyltransferase activity	--	--	down	-1.0103	no	-0.18333	no	0.77243	UTP--glucose-1-phosphate uridylyltransferase-like isoform X1 (LOC104918527)	metabolism
c110865_g1	PREDICTED: von Willebrand factor A domain-containing protein 7-like [Notothenia coriiceps]	--	--	--	--	--	--	--	up	2.6218	no	0.70835	no	-1.9679	von Willebrand factor A domain-containing protein 7-like (LOC107083484)	immune response
c86299_g1	PREDICTED: LOW QUALITY PROTEIN: zinc finger and BTB domain-containing protein 11-like [Larimichthys crocea]	PREDICTED: Larimichthys crocea zinc finger and BTB domain-containing protein 11-like (LOC104925831), mRNA	GO:0006464	cellular protein modification process	GO:0003677//GO:0016151//GO:0046872//GO:0005515//GO:0008270	DNA binding//nickel cation binding//metal ion binding//protein binding//zinc ion binding	--	--	down	-1.7791	no	0.66447	up	2.389	zinc finger and BTB domain-containing protein 11 (ZBTB11)	protein folding
c107131_g1	PREDICTED: zinc finger BED domain-containing protein 4-like [Fundulus heteroclitus]	PREDICTED: Fundulus heteroclitus zinc finger BED domain-containing protein 4-like (LOC105921100), mRNA	--	--	--	--	--	--	down	-1.4254	down	-1.3124	no	0.05851	zinc finger BED domain-containing protein 4-like (LOC105669951)	membrane
c97552_g1	Zinc finger CCCH domain-containing protein 15 [Larimichthys crocea]	PREDICTED: Larimichthys crocea zinc finger CCCH-type containing 15 (zc3h15), mRNA	GO:0019051	induction by virus of host apoptotic process	GO:0046872	metal ion binding	GO:0042025	host cell nucleus	no	0.69397	up	1.406	no	0.65749	Zinc finger CCCH domain-containing protein 15	protein folding
c102966_g1	Zinc finger CCCH domain-containing protein 7B [Larimichthys crocea]	PREDICTED: Larimichthys crocea zinc finger CCCH domain-containing protein 7B-like (LOC104932080), mRNA	GO:0009405	pathogenesis	GO:0005515//GO:0046872//GO:0005198	protein binding//metal ion binding//structural molecule activity	--	--	no	-0.95899	down	-1.6013	no	-0.6968	Zinc finger CCCH domain-containing protein 7B	protein folding
c100526_g2	PREDICTED: zinc finger protein ZPR1 [Stegastes partitus]	Gasterosteus aculeatus clone CFW65-B02 mRNA sequence	--	--	GO:0008270	zinc ion binding	--	--	up	2.133	up	2.4767	no	0.28918	zinc finger protein (ZPR1)	membrane
c89547_g1	PREDICTED: zinc finger protein 36, C3H1 type-like 1 [Stegastes partitus]	PREDICTED: Stegastes partitus ZFP36 ring finger protein-like 1 (zfp36l1), mRNA	GO:0015833	peptide transport	GO:0046872//GO:0005524//GO:0000166	metal ion binding//ATP binding//nucleotide binding	--	--	up	2.0513	up	1.3348	no	-0.77103	zinc finger protein 36 (zfp36)	membrane
c108374_g2	PREDICTED: cytochrome P450 2J6-like [Maylandia zebra]	Gasterosteus aculeatus clone CFW149-B05 mRNA sequence	GO:0055114	oxidation-reduction process	GO:0016705//GO:0020037//GO:0003723//GO:0005506	oxidoreductase activity, acting on paired donors, with incorporation or reduction of molecular oxygen//heme binding//RNA binding//iron ion binding	--	--	down	-2.272	down	-2.2942	no	-0.076696	cytochrome P450 2J6 (CYP2J6)	metabolism	BP-oxidation-reduction process-DOWN	MF_OXIDOREDUCTASE ACTIVITY-DOWN	MF-oxi activity,acting on -DOWN	MF-heme binding-DOWN	MF-iron ion binding-DOWN	MF-tetrapyrrole binding-DOWN	BP-oxidation-reduction process-DOWN	MF-oxidoreductase activity-DOWN		c108374_g2
