# Supplementary material for: Deep Transcriptomic Analysis of Black Rockfish (Sebastes schlegelii) Provides New Insights on Responses to Acute Temperature Stress
Source: Sci Rep. 2018 Jun 14;8:9113. doi: 10.1038/s41598-018-27013-z (PMC6002380; doi:10.1038/s41598-018-27013-z)
Supplement: Supplementary file 5 — supplement 6 [file 41598_2018_27013_MOESM5_ESM.xlsx]

## Sheet: Sheet1
Primers used for quantitative real-time PCR (qRT-PCR) validations
Genes	Primers (5’-3’)
RARRES3	F' CCGTCTACATCGGTGGAAAT
	R' TCTTCTGACGCCTCACCTCT
hsp70a	F' GGCACCACCTACTCCTGTGT
	R' CGATGAGCCTCTCTGTGTCA
1,25(OH)(2)D(3)	F' TGAGGTGTTGATGGACTTCG
	R' TCGTAGAGGACGAGGCAGAT
DSPTP1	F' TTGCCTTTCCTGTACCTTGG
	R' GGAGTCCACAAAGTGGTTGG
cyp1a1	F' CTTCCTGGCAATCATCATCC
	R' CAGCGTTTGTGCTTCATTGT
RNF139	F' TGGAGGACAACGACAGCATA
	R' GTCCTCGGTGGAGTCTGTGT
hsp90a	F' GTTTGGCGTGGGCTTCTA
	R' CTGCTCGTCATCGTTGTGCT
MNK2	F' GCAAACATGCTTCAACCTCA
	R' CCCTGGCACTGATAGAGCAT
c109432	F' GTGCTGCCACACCACTTAGA
	R' ATGCTGCTCCTCTGTGTCCT
GK	F' CAGAGGTGGGAGATTTCCTG
	R' ACATCTGGTTCGTGGTCTCC
c89256_g1	F' CATCCTGTACGCCTTCCTGT
	R' AACCATCCTGCTCCTGTCTG
18s	F' CCTGAGAAACGGCTACCATC
	R' CCAATTACAGGGCCTCGAAAG
